# Supplementary material for: Transcriptome Analysis to Identify Responsive Genes under Sublethal Concentration of Bifenazate in the Diamondback Moth, Plutella xylostella (Linnaeus, 1758) (Lepidoptera: Plutellidae)
Source: Int J Mol Sci. 2022 Oct 29;23(21):13173. doi: 10.3390/ijms232113173 (PMC9656211; doi:10.3390/ijms232113173)
Supplement: Supplementary file 1 [file ijms-23-13173-s001.zip › Table S1.xls]

## Sheet: biomarker
Table S1 The detail information of genes that were expressed in Plutella xylostella
#ID	CK1_FPKM	CK2_FPKM	CK3_FPKM	Bif1_FPKM	Bif2_FPKM	Bif3_FPKM	NR_annotation
gene-LOC105392199	12771.9	10490.1	5850.38	18996.4	8373.57	4462.97	PREDICTED: trypsin, alkaline B-like [Plutella xylostella]
gene-LOC105381010	12396.3	14858.3	8712.29	18603.6	13849.5	7751.33	PREDICTED: myosin regulatory light chain 2-like [Plutella xylostella]
gene-LOC105383570	9315.07	5140.79	6956.26	6031.85	4023.52	2618.87	trypsin, alkaline C-like precursor [Plutella xylostella]
gene-LOC105381093	7806.94	8585.6	4130.46	11113.3	9634.23	5190.05	--
gene-LOC105386106	7487.84	7165.98	4208.04	8115.6	5550.63	2654.78	PREDICTED: venom prothrombin activator oscutarin-C catalytic subunit-like [Plutella xylostella]
gene-LOC105388114	6450.65	7271.21	17479.5	2546.05	4538.85	6769.25	arylphorin subunit beta-like precursor [Plutella xylostella]
gene-LOC105389107	6073.19	6308.53	3120.03	9998.12	6742.69	3212.52	PREDICTED: lipoprotein lipase-like [Plutella xylostella]
Plutella_xylostella_newGene_1	5955.39	6693	4938.38	7851.41	2882.82	4715.74	NADH dehydrogenase subunit 5 [Plutella xylostella]
gene-LOC105396740	5783.84	6079.7	3086.29	5402.13	6941.89	3162.79	60S ribosomal protein L10 [Plutella xylostella]
gene-LOC105389856	5605.3	6218.81	3159.78	9585.58	8249.48	3702.9	60S acidic ribosomal protein P2-like [Plutella xylostella]
gene-LOC105381469	5420.33	8142.17	10196.8	14821	7313.29	5492.13	PREDICTED: larval cuticle protein 1-like [Plutella xylostella]
gene-LOC105391548	5416.89	4346	3413.83	2806.05	3105.13	1452.7	glutathione S-transferase-like [Plutella xylostella]
gene-LOC119693854	5403.5	5907.1	4356.73	8797.86	5990.52	2832.96	apolipophorin-III, partial [Plutella xylostella]
gene-LOC105390215	5386.22	4767.1	4874.43	5362.58	5682.24	4252.75	PREDICTED: arginine kinase isoform X1 [Plutella xylostella]
gene-LOC105388112	5234.86	5965.22	16151.2	3521.3	4094.81	6476.67	arylphorin subunit beta-like precursor [Plutella xylostella]
gene-LOC105381422	5163.16	4503.96	7107.75	2293.74	3172.61	4084.18	PREDICTED: larval cuticle protein III/IV-like [Plutella xylostella]
gene-LOC105389101	5045.09	5394.22	2902.75	5891.13	6509.59	3123.87	PREDICTED: 40S ribosomal protein S3a [Plutella xylostella]
gene-LOC105393729	4867.43	5883.17	2667.6	9060.99	6848.24	3636.38	60S ribosomal protein L27 [Plutella xylostella]
gene-LOC105398643	4859.63	5304.55	2379.94	5141.52	6165.59	2435.15	40S ribosomal protein S23 [Plutella xylostella]
gene-LOC105383481	4838.78	5524.55	2418.44	4926.46	6656.3	2728	PREDICTED: 40S ribosomal protein S16 isoform X2 [Plutella xylostella]
gene-LOC105391607	4807.6	5490.4	2721.26	7366.57	7013.44	3383.76	40S ribosomal protein S15 [Plutella xylostella]
gene-LOC105389397	4711.26	4934.89	2620.71	6665.7	4301.1	2910.98	translationally-controlled tumor protein homolog [Plutella xylostella]
gene-LOC105383858	4686.23	5515.97	3651.37	8827.9	6057.58	3382.98	PREDICTED: myosin light chain alkali isoform X2 [Plutella xylostella]
gene-LOC105383306	4660.47	4797.9	4717.31	3724.7	6144.71	4729.43	heat shock 70 kDa protein cognate 4 [Plutella xylostella]
gene-LOC105390008	4599.74	4928.51	3387.07	6761.98	5112.18	3024.27	troponin I isoform X4 [Galleria mellonella]
gene-LOC105386767	4571.58	5207.37	2809.2	8825.33	6390.27	3536.18	60S ribosomal protein L18a [Plutella xylostella]
gene-LOC105380905	4538.06	2751.13	3650.31	3995.26	3327.97	2756.03	trypsin, alkaline C-like precursor [Plutella xylostella]
gene-LOC105387235	4518.25	4596.45	2432.57	5304.39	5321.11	2825.52	PREDICTED: 60S ribosomal protein L7-like [Plutella xylostella]
gene-LOC105391374	4425.5	3555.88	5002.23	2919.32	4645.43	4614.63	PREDICTED: elongation factor 1-alpha [Plutella xylostella]
gene-LOC105391828	4244.31	4924.36	2458.28	6746	6432.28	3304.81	60S ribosomal protein, partial [Spodoptera littoralis]
gene-LOC105389884	4161.65	2806.21	2107.19	7639.72	3042.07	1271.31	--
gene-LOC105380107	4156.12	4274.24	2268.3	4000.16	4525.44	2419.12	PREDICTED: 60S ribosomal protein L11 [Plutella xylostella]
gene-LOC105388101	4045.2	4351	2388.89	5597.06	5551.76	2683.31	PREDICTED: 60S ribosomal protein L13a [Plutella xylostella]
gene-LOC119691261	3911.6	3813.5	2550.2	4964.22	4490.29	2769.93	60S ribosomal protein L5 [Papilio xuthus]
gene-LOC105397948	3871.65	3905.36	2062.25	4177.75	4529.56	2382.91	60S ribosomal protein L19 [Helicoverpa armigera]
gene-LOC119691729	3783.78	4168.53	2149.02	4541.68	5414.25	2538.25	Ribosomal protein S20 [Plutella xylostella]
gene-LOC105391008	3735.29	3444.62	2462.36	2872.39	1978.9	1568.47	PREDICTED: collagenase-like [Plutella xylostella]
gene-LOC105392137	3675.11	4429.52	2283.84	4892.95	3912.38	1773.66	PREDICTED: uncharacterized protein LOC105392137 [Plutella xylostella]
gene-LOC105387197	3639.53	4085.64	2225.1	5890.9	5464.86	2821.59	60S ribosomal protein L27a-like [Plutella xylostella]
gene-LOC105387016	3625.95	4042.3	1810.91	3863.15	4698.55	1922.44	40S ribosomal protein S23 [Plutella xylostella]
gene-LOC105382338	3605.75	3673.17	1811.55	5489.01	4428.12	2416.27	60S ribosomal protein L24 [Plutella xylostella]
gene-LOC105388328	3577.85	3923.69	2510.24	5812.91	4951.42	2688.86	PREDICTED: 60S ribosomal protein L8 [Plutella xylostella]
gene-LOC105381543	3565.09	3961.58	2302.83	5587.92	5054.11	2661.61	PREDICTED: ubiquitin-40S ribosomal protein S27a isoform X2 [Plutella xylostella]
gene-LOC105390436	3556.4	3673.79	1653.35	3124.61	4110.85	1739.26	60S acidic ribosomal protein P1 [Plutella xylostella]
gene-LOC105395368	3532.12	4316.68	2531.01	6929.44	5720.03	3324.84	40S ribosomal protein S26 [Plutella xylostella]
gene-LOC105392771	3394.98	3988.16	1921.74	5187.56	4580.29	2450.42	40S ribosomal protein S17 [Plutella xylostella]
gene-LOC105388717	3394.66	3420.27	7176.33	2546.91	2694.16	2908.63	PREDICTED: cuticle protein 16.5, isoform B-like [Plutella xylostella]
gene-LOC105388462	3341.37	3551.48	1803.47	4081.46	4164.26	2007.01	PREDICTED: 60S ribosomal protein L9 [Plutella xylostella]
gene-LOC105385556	3046.3	3176.89	2552.88	6060.69	4059.74	2598.69	PREDICTED: 40S ribosomal protein SA [Plutella xylostella]
gene-LOC105380324	3042.74	3361.13	1732.07	3352.07	3918.75	1798.67	40S ribosomal protein S14 [Plutella xylostella]
gene-LOC105397639	3025.5	1871.93	1058.66	3390.69	2124.21	1356.79	PREDICTED: pancreatic triacylglycerol lipase-like [Plutella xylostella]
gene-LOC105386351	2971.11	3303.72	1557.44	5627.6	4268.18	2167.23	40S ribosomal protein S24 [Plutella xylostella]
gene-LOC105385058	2970.33	3299.43	2082.3	3785.19	4298.69	2287.21	40S ribosomal protein S4 [Bombyx mori]
gene-LOC105393825	2951.21	3076.89	1794.78	4653.12	3710.63	2115.84	PREDICTED: 60S ribosomal protein L13 [Plutella xylostella]
gene-LOC105387598	2939.19	3191.78	1726.63	4691.02	4142.68	2144.24	60S ribosomal protein L31 [Plutella xylostella]
gene-LOC105387069	2890.97	2951.43	2709.2	2502.19	3452.58	2544.01	PREDICTED: 40S ribosomal protein S6 [Plutella xylostella]
gene-LOC105380721	2885.09	2954.63	2522.73	5282.18	3954.44	2844.16	PREDICTED: 60S ribosomal protein L7a [Plutella xylostella]
gene-LOC105387683	2861.57	3142.13	8091.98	2585.18	3816.75	8524.72	actin, muscle [Plutella xylostella]
gene-LOC105386163	2808.15	3095.94	2000	4812.37	3678.73	2531.23	PREDICTED: 40S ribosomal protein S10 [Plutella xylostella]
gene-LOC105379994	2783.28	1563.86	1247.06	1410.27	724.258	922.242	odorant-binding protein 32, partial [Plutella xylostella]
gene-LOC105388111	2756.18	2646.76	4485.08	543.787	945.788	2290.66	PREDICTED: acidic juvenile hormone-suppressible protein 1-like [Plutella xylostella]
gene-LOC105392551	2744.47	4053.43	2339.16	4631.61	2158.27	2287.79	PREDICTED: uncharacterized protein LOC105392551 [Plutella xylostella]
gene-LOC105391380	2652.7	1304.78	1433.74	1075.43	779.488	778.685	PREDICTED: epididymal secretory protein E1-like [Plutella xylostella]
gene-LOC105384259	2638.8	2557.26	2115.23	2688.48	2610.33	1832.6	PREDICTED: uncharacterized protein LOC105384259 [Plutella xylostella]
gene-LOC105395743	2593.98	2851.28	1479.71	3583.57	3586.35	1839	PREDICTED: 60S ribosomal protein L34-like [Plutella xylostella]
gene-LOC105391471	2590.99	2755.77	2617.29	3480.51	2912.1	2514.03	PREDICTED: troponin T, skeletal muscle isoform X1 [Plutella xylostella]
gene-LOC105388644	2542.6	2764.06	1741.87	5624.93	3535.35	2230.25	40S ribosomal protein S7 [Plutella xylostella]
gene-LOC105398657	2527.82	3149.19	1705.47	2919.09	3867.06	2268.11	PREDICTED: 40S ribosomal protein S25 [Plutella xylostella]
gene-LOC105386135	2497.32	2565.41	1547.48	2996.24	3203.29	1490.49	PREDICTED: nucleoside diphosphate kinase [Plutella xylostella]
gene-LOC105393494	2496.36	2846.41	1437.15	4160.43	3570.68	1960.93	60S ribosomal protein L44 [Plutella xylostella]
gene-LOC105398392	2489.83	2403.95	1714.55	4066.73	3101.08	1986.1	PREDICTED: 60S ribosomal protein L17 [Plutella xylostella]
gene-LOC105397261	2478.56	2384.5	1407.13	4541.77	3193.25	1859.88	PREDICTED: 60S ribosomal protein L14 [Plutella xylostella]
gene-LOC105380951	2463.85	3191.34	1828.78	3290.62	3532.79	2050.5	PREDICTED: uncharacterized protein LOC105380951 [Plutella xylostella]
gene-LOC105396505	2452.62	2711.07	1388.29	2223.63	3097.31	1647.46	ribosomal protein S15A [Bombyx mori]
gene-LOC105392280	2425.45	2202.91	1400.4	722.661	1337.83	602.608	antichymotrypsin-1-like precursor [Plutella xylostella]
gene-LOC105389427	2419.92	2628.55	1596.79	3548.22	3119.36	1623.4	PREDICTED: 60S ribosomal protein L35a [Plutella xylostella]
gene-LOC105390433	2352.84	2482.65	1802.43	4306.02	3711.22	2056.49	60S ribosomal protein L10a [Plutella xylostella]
gene-LOC105392927	2331.15	2028.89	1320.51	2948.08	2436.25	1364.54	PREDICTED: 40S ribosomal protein S2 [Plutella xylostella]
gene-LOC105388608	2328.11	2455.98	2594.22	1791.13	3023.04	2368.3	PREDICTED: translation elongation factor 2 [Plutella xylostella]
gene-LOC105398377	2327.77	2404.48	1827.36	2761.95	2683.49	1896.5	40S ribosomal protein S5 [Plutella xylostella]
gene-LOC105387239	2324.96	2815.2	1763.1	4463.7	3431.44	2174.9	60S ribosomal protein L35 [Plutella xylostella]
gene-LOC105386077	2310.79	1418.52	1579.85	1397.43	1227.2	828.89	trypsin, alkaline C-like precursor [Plutella xylostella]
gene-LOC105392953	2300.16	2660.65	1499.86	3190.75	3298.84	1653.29	PREDICTED: 40S ribosomal protein S19a [Plutella xylostella]
gene-LOC105391792	2292.18	2202.08	1458.53	3411.09	3067.81	1774.63	60S ribosomal protein L26 [Plutella xylostella]
gene-LOC105397135	2277.8	2551.26	1612.72	6324.91	2936.8	1943.85	ubiquitin-60S ribosomal protein L40 [Ctenocephalides felis]
gene-LOC105387768	2267.66	2299.93	1100.51	2218.43	1002.12	1215.08	--
gene-LOC119694187	2249.99	2016.99	1599.3	1164.25	1643.6	953.801	PREDICTED: trypsin, alkaline C-like [Plutella xylostella]
gene-LOC105385242	2244.22	2196.41	1259.57	2216.16	2215.56	1392.14	PREDICTED: muscle LIM protein Mlp84B-like [Plutella xylostella]
gene-LOC105382445	2222.8	2262.62	2591.66	1526.57	2363.06	2127.12	PREDICTED: ATP synthase lipid-binding protein, mitochondrial [Plutella xylostella]
gene-LOC119690358	2200.44	2432.25	974.574	2764.68	2452.89	1254.42	PREDICTED: 40S ribosomal protein S11 isoform X1 [Plutella xylostella]
gene-LOC105384032	2168.09	2102.44	1291.92	2266.59	3190.26	1400.03	40S ribosomal protein S9 [Plutella xylostella]
gene-LOC105385223	2140.53	2269.28	1578.15	4409.74	3417.08	1869.19	60S ribosomal protein L21 [Plutella xylostella]
gene-Rps3	2087.12	2192.26	2082.76	1568.12	2384.22	1908.66	40S ribosomal protein S3 [Plutella xylostella]
gene-LOC105394595	2081.21	1871.78	902.798	745.001	1675	510.225	calexcitin-1-like [Plutella xylostella]
gene-LOC105397585	2060.39	1376.7	1637.39	2472.32	1944.49	2785.18	PREDICTED: uncharacterized protein LOC105383905 [Plutella xylostella]
gene-LOC105392146	2038.72	2155.51	8491.21	1503.9	2545.85	2971.38	PREDICTED: cuticle protein 16.5, isoform B-like [Plutella xylostella]
gene-LOC105387246	2033.54	1779.22	1710.76	1512.52	1035.34	1006.46	PREDICTED: fungal protease inhibitor-1-like [Plutella xylostella]
gene-LOC105388370	2027.19	2007.39	1452.68	3487.55	3212.13	1495.71	PREDICTED: uncharacterized protein LOC105388370 [Plutella xylostella]
gene-LOC105388120	2017.81	386.859	422.314	156.508	189.648	5214.8	basic juvenile hormone-suppressible protein 2-like precursor [Plutella xylostella]
gene-LOC105393554	1993.63	1316.33	1640.44	537.379	1487.53	1365.87	PREDICTED: vanin-like protein 2 isoform X1 [Plutella xylostella]
gene-LOC105387322	1970.44	1677.48	1264.61	1345.81	1221.97	578.26	adenosylhomocysteinase [Plutella xylostella]
gene-LOC105380398	1945.24	2392.1	1326.15	2231.93	2740.75	1415.87	PREDICTED: LOW QUALITY PROTEIN: 60S ribosomal protein L22-like [Plutella xylostella]
gene-LOC119694580	1923.95	1834.34	1967.25	2181.69	2413.61	2177.75	PREDICTED: 60S ribosomal protein L3 [Amyelois transitella]
gene-LOC105394538	1902.97	2012.04	1751.07	3125.34	2849.59	1840.45	guanine nucleotide-binding protein subunit beta-like protein [Plutella xylostella]
gene-LOC105385051	1888.87	2034.06	2137.58	2317.07	2687.16	2118.88	60S ribosomal protein L4 [Ostrinia furnacalis]
gene-LOC119691043	1884.16	830.508	694.839	858.261	1173.41	544.463	single domain major allergen protein [Plutella xylostella]
gene-LOC119694560	1854.05	2244.89	1342.07	2774.37	3010.98	1471.64	ribosomal protein S18 [Bombyx mori]
gene-LOC119693105	1853.85	2229.22	1807.26	3515.58	2357.54	1721.94	tropomyosin I [Plutella xylostella]
gene-LOC105381400	1849.17	2044.94	3171.55	1831.88	1630.44	1341.19	PREDICTED: larval cuticle protein LCP-30-like [Plutella xylostella]
gene-Gss	1845.13	1539.99	2064.79	1683.64	845.141	1107.42	glutathione synthetase precursor [Plutella xylostella]
gene-LOC105383525	1804.28	608.407	820.447	459.057	813.437	503.519	PREDICTED: uncharacterized protein LOC105383525 [Plutella xylostella]
gene-LOC105393147	1789.31	2139.28	1118.98	1800.4	2660.82	1316.54	PREDICTED: 40S ribosomal protein S27 [Plutella xylostella]
gene-LOC105386336	1770.84	1745.56	1450.54	1793.18	2651.85	1818.41	PREDICTED: fatty acid-binding protein 2-like [Plutella xylostella]
gene-LOC119693835	1714.88	1918.08	1054.5	1514.33	1366.28	1477.7	cellular retinoic acid binding protein [Plutella xylostella]
gene-LOC105391015	1713.27	1755.02	1165.65	1387.97	890.918	598.761	PREDICTED: uncharacterized protein LOC105391015 [Plutella xylostella]
gene-LOC105386741	1702.1	1603.91	1871.31	1933.31	2215.44	1928.7	PREDICTED: 60S acidic ribosomal protein P0 [Plutella xylostella]
gene-LOC105382792	1701.41	1766.08	1577.67	2211.62	2055.77	1573.92	tropomyosin-1, isoforms 33/34 isoform X6 [Spodoptera frugiperda]
gene-LOC105391390	1696.86	1836.14	1274.3	2167.58	2082.21	1379.55	PREDICTED: 60S ribosomal protein L12 [Plutella xylostella]
gene-LOC105384068	1691.71	1749.38	1123.48	1952.06	1828	1253.25	eukaryotic initiation factor 4A [Plutella xylostella]
gene-LOC105382223	1678.29	1764.63	1639.79	1973.08	2072.09	1975.84	PREDICTED: 60S ribosomal protein L6 [Plutella xylostella]
gene-LOC105384653	1677.25	1793.55	918.171	2232.66	2544.25	1082.5	40S ribosomal protein S12 [Plutella xylostella]
gene-LOC105386998	1660.94	2049.14	1196.26	2140.03	2512.11	1328.33	60S ribosomal protein L30 [Plutella xylostella]
gene-LOC105381553	1630.7	559.615	1322.46	258.986	145.658	342.18	PREDICTED: LOW QUALITY PROTEIN: basic juvenile hormone-suppressible protein 1-like [Plutella xylostella]
gene-LOC105398808	1629.75	1683.98	2685.36	1246.74	2128.23	2533.05	ADP,ATP carrier protein 2 [Plutella xylostella]
gene-LOC105382446	1601.39	1662.99	1744.45	1937.04	2296.17	1712.93	60S ribosomal protein L15 [Plutella xylostella]
gene-LOC119693460	1567.46	1009.11	1275.51	708.923	1360.75	1808.18	membrane-bound alkaline phosphatase-like [Helicoverpa armigera]
gene-LOC105386004	1565.29	1301.76	905.364	1453.77	1022.48	627.586	PREDICTED: receptor expression-enhancing protein 6-like isoform X1 [Plutella xylostella]
gene-LOC119692913	1556.39	1080.44	686.842	1377.46	657.456	390.557	PREDICTED: trypsin, alkaline B-like [Plutella xylostella]
gene-LOC105384808	1533.67	1519.91	1768.99	1426.32	1813.33	1775.09	PREDICTED: LOW QUALITY PROTEIN: 60S ribosomal protein L23a-like [Plutella xylostella]
gene-LOC105394363	1520.86	1055.3	1564.61	1243.87	963.343	1037.79	PREDICTED: trypsin, alkaline C-like [Plutella xylostella]
gene-LOC105390789	1510.31	1722.38	991.468	2030.85	1879.14	1033.07	elongation factor 1-beta' [Plutella xylostella]
gene-LOC105388947	1492	1653.87	1279.79	2074.45	2211.27	1426.17	40S ribosomal protein S13 [Papilio polytes]
gene-LOC119693461	1479.18	952.827	1150.72	702.797	1224.32	1432.06	membrane-bound alkaline phosphatase-like [Helicoverpa armigera]
gene-LOC105393640	1466.07	801.704	510.365	818.729	517.602	280.792	PREDICTED: lipase member H-like [Plutella xylostella]
gene-LOC105395140	1445.71	811.758	1010.48	927.367	1708.91	945.23	PREDICTED: glutathione S-transferase 1-like [Plutella xylostella]
gene-LOC105380047	1436.32	1708.07	862.403	2714.45	2361.09	1311.61	60S ribosomal protein L37a [Plutella xylostella]
gene-LOC105385240	1416.04	1499.04	813.111	2427.29	1746.93	1082.15	PREDICTED: muscle-specific protein 20 [Plutella xylostella]
gene-LOC105391955	1400.64	1154.86	828.49	1243.09	912.872	557.553	PREDICTED: chymotrypsin-C-like isoform X2 [Plutella xylostella]
Plutella_xylostella_newGene_2389	1386.78	775.249	1179.51	763.916	921.526	1122.5	PREDICTED: trypsin, alkaline B-like [Plutella xylostella]
gene-LOC105387458	1367.08	1586.47	1346.66	2139.99	2130.15	1658.87	60S ribosomal protein L32 [Plutella xylostella]
gene-LOC105393124	1334.67	1414.21	1286.41	2203.84	1701.05	1560.63	PREDICTED: peptidyl-prolyl cis-trans isomerase [Plutella xylostella]
gene-LOC105396444	1326.49	1167.71	944.993	1538.19	1116.81	383.269	PREDICTED: lambda-crystallin [Plutella xylostella]
gene-LOC105393907	1320.33	1477.78	1102.17	2371.06	2064.37	1417.29	60S ribosomal protein L36 [Plutella xylostella]
gene-Gapdh	1308.85	1176.59	1756.04	810.78	1100.29	1294.32	glyceraldehyde-3-phosphate dehydrogenase [Plutella xylostella]
gene-LOC105390396	1299.53	1538.15	1447.32	1587.22	1731.23	1346.54	PREDICTED: V-type proton ATPase 16 kDa proteolipid subunit [Plutella xylostella]
gene-LOC105393172	1264.36	2000.14	940.785	2197.99	2639.38	926.833	ejaculatory bulb-specific protein 3-like precursor [Plutella xylostella]
gene-LOC105387527	1238.19	717.42	494.034	1031.86	1278.05	657.153	PREDICTED: pancreatic lipase-related protein 2-like [Plutella xylostella]
gene-LOC105390022	1234.53	1094.42	1024.1	1501.77	1121.65	767.272	PREDICTED: trypsin, alkaline C-like [Plutella xylostella]
gene-LOC105380233	1233.92	1446.32	995.758	1597.69	1543.78	931.87	PREDICTED: putative ATP synthase subunit f, mitochondrial [Plutella xylostella]
gene-LOC105385793	1229.99	1060.92	834.113	1792.18	552.205	507.136	PREDICTED: uncharacterized protein LOC105385793 [Plutella xylostella]
gene-LOC105386181	1229.66	1294.54	701.931	779.606	849.879	426.894	PREDICTED: circadian clock-controlled protein-like [Plutella xylostella]
gene-LOC119690491	1215.01	1633.59	673.898	2303.08	2184.58	997.648	Ribosomal protein L37 [Plutella xylostella]
gene-LOC105388626	1203.14	1292.23	872.259	1587.83	1101.33	950.881	CCHC-type zinc finger protein CG3800-like [Pieris rapae]
gene-LOC119693346	1190.37	1068.62	641.715	1158.97	1148.39	620.278	PREDICTED: 40S ribosomal protein S2 [Plutella xylostella]
gene-LOC105387118	1184.6	1318.49	1014.61	1727.97	1471.73	1147.06	PREDICTED: 14-3-3 protein zeta isoform X1 [Plutella xylostella]
gene-LOC105386668	1182.62	1454.46	1016.44	3843.78	2205.95	1132.21	troponin C, isoform 1-like [Plutella xylostella]
gene-LOC105385789	1175.24	729.882	952.913	438.65	389.808	411.468	PREDICTED: uncharacterized protein LOC105385789 [Plutella xylostella]
gene-LOC105385788	1167.95	627.849	1122.24	527.823	342.764	493.49	PREDICTED: uncharacterized protein LOC105385788 [Plutella xylostella]
gene-LOC105395015	1142.88	1249.44	5481.97	540.051	813.698	2429.94	PREDICTED: cuticle protein 16.5, isoform B, partial [Plutella xylostella]
gene-LOC105388119	1111.28	102.626	34.1809	6.11063	12.536	3521.72	basic juvenile hormone-suppressible protein 2-like precursor [Plutella xylostella]
gene-LOC105382454	1104.13	672.381	520.355	438.662	274.507	219.792	PREDICTED: uncharacterized protein LOC105398111 [Plutella xylostella]
gene-LOC105388192	1094.59	1187.53	1143.74	1029.8	1428.69	1188.02	60S ribosomal protein L28 [Plutella xylostella]
gene-LOC105395095	1090.88	1144.53	835.945	1607.23	1184.41	721.523	PREDICTED: serine protease inhibitor dipetalogastin-like [Plutella xylostella]
gene-LOC105392651	1085.31	1263.98	1445.1	800.618	1412.29	1433.58	PREDICTED: 60S ribosomal protein L18 [Plutella xylostella]
gene-LOC105394775	1068.71	997.1	730.495	725.467	858.764	774.082	ATP-dependent RNA helicase p62 isoform X1 [Vanessa tameamea]
gene-LOC105384065	1058.12	822.335	768.278	646.778	692.527	1227.34	PREDICTED: profilin [Plutella xylostella]
gene-LOC105384358	1053.34	1124.13	1400.51	1525.64	1058.37	1233.36	PREDICTED: uncharacterized protein LOC105384358 isoform X1 [Plutella xylostella]
gene-LOC105398215	1046.2	1340.19	978.592	1091.65	1652.95	1033.93	PREDICTED: ubiquitin-like protein FUBI [Plutella xylostella]
gene-LOC105394905	1017.58	849.611	2200.27	545.009	460.482	1202.92	PREDICTED: mucin-19-like [Plutella xylostella]
gene-LOC119694583	1006.52	924.553	575.308	736.426	776.896	727.316	cytochrome c oxidase subunit II [Plutella xylostella]
gene-LOC105393436	987.018	926.936	622.871	1137.95	936.262	908.791	PREDICTED: cofilin/actin-depolymerizing factor homolog [Plutella xylostella]
gene-LOC105382973	975.346	874.152	623.484	783.166	754.008	659.063	PREDICTED: peptidyl-prolyl cis-trans isomerase B [Plutella xylostella]
gene-LOC105393824	975.186	833.534	910.45	579.804	862.023	850.669	PREDICTED: polyadenylate-binding protein 1 [Plutella xylostella]
gene-LOC105380948	969.442	948.471	953.562	897.398	1043.05	856.291	PREDICTED: elongation factor 1-gamma [Plutella xylostella]
gene-LOC105394915	963.552	1168.61	842.469	1559.57	1595.99	967.058	40S ribosomal protein S28 [Bombyx mori]
gene-LOC105384519	952.827	1248.29	1325.37	912.268	676.623	952.252	PREDICTED: fibroin light chain-like [Plutella xylostella]
gene-LOC105390784	943.792	1024.37	922.239	1198.72	1257.15	785.548	PREDICTED: voltage-dependent anion-selective channel-like isoform X2 [Plutella xylostella]
gene-LOC105391005	935.539	1109.31	868.353	1242.29	481.419	178.073	serine protease [Plutella xylostella]
gene-LOC105394828	908.032	1572.68	2789.99	3084.12	3883.17	2019.77	PREDICTED: cuticle protein CP14.6-like isoform X1 [Plutella xylostella]
gene-LOC105380789	907.236	816.684	1212.26	1300.5	936.47	664.799	PREDICTED: stress-associated endoplasmic reticulum protein 2 [Plutella xylostella]
gene-LOC119693491	903.262	143.683	145.578	87.899	86.082	2515.82	basic juvenile hormone-suppressible protein 2-like precursor [Plutella xylostella]
gene-LOC105391256	894.188	1112.59	437.319	569.431	505.59	618.274	PREDICTED: uncharacterized protein LOC105391256 isoform X1 [Plutella xylostella]
gene-LOC105388284	884.685	756.643	754.132	537.531	565.974	571.02	PREDICTED: paxillin isoform X2 [Plutella xylostella]
gene-LOC105380710	883.138	873.733	460.512	716.134	719.864	449.263	PREDICTED: ferritin subunit-like isoform X1 [Plutella xylostella]
gene-LOC119690615	881.088	890.239	1164.31	798.685	1201.41	1082.63	hypothetical protein evm_007612 [Chilo suppressalis]
gene-LOC119694576	876.548	892.267	558.898	689.067	669.598	653.45	cytochrome c oxidase subunit II [Plutella xylostella]
gene-LOC105394354	870.089	768.528	1074.05	729.3	1017.04	540.798	PREDICTED: aldehyde dehydrogenase X, mitochondrial-like [Plutella xylostella]
gene-LOC105391138	863.224	810.792	618.636	1145.39	1012.98	677.16	PREDICTED: cytochrome c oxidase subunit 5B, mitochondrial-like [Plutella xylostella]
gene-LOC105392095	861.955	920.116	670.241	1275.41	1494.07	1442.08	PREDICTED: nuclear protein 1 [Plutella xylostella]
gene-LOC105387994	860.493	1312.93	1101.14	2571.04	1777.8	592.51	PREDICTED: general odorant-binding protein 56a-like [Plutella xylostella]
gene-LOC105381847	854.08	833.195	747.256	1058.19	1010.74	468.302	PREDICTED: bilin-binding protein-like [Plutella xylostella]
gene-LOC105391652	843.376	899.095	790.183	975.963	1124.88	644.148	glutathione S-transferase 2-like [Plutella xylostella]
gene-LOC105382706	832.468	751.495	616.476	793.444	749.79	564.695	hypothetical protein B5V51_13909 [Heliothis virescens]
gene-LOC119691839	830.317	897.563	1093.65	556.755	859.849	1270.74	tubulin alpha chain [Helicoverpa armigera]
gene-LOC119692561	829.344	781.202	369.005	1191.47	856.1	444.272	GILT-like protein 1 [Manduca sexta]
gene-LOC105391475	814.341	914.053	633.899	868.409	1164.66	631.708	PREDICTED: cytochrome c oxidase subunit 4 isoform 1, mitochondrial-like [Plutella xylostella]
gene-LOC105393786	812.095	1382.85	2121.98	1195.31	1966.82	1742.58	PREDICTED: larval cuticle protein LCP-17-like [Plutella xylostella]
gene-LOC105398805	808.372	827.711	816.513	587.388	891.698	708.317	phosphate carrier 1 [Plutella xylostella]
gene-LOC105380115	802.187	798.372	712.38	884.073	931.177	766.164	cytochrome c [Plutella xylostella]
gene-LOC105383933	798.22	338.714	558.312	292.045	172.434	331.722	laccase 1 [Plutella xylostella]
gene-LOC119694787	797.827	824.344	1350.64	773.008	631.206	875.251	imaginal disk growth factor [Plutella xylostella]
gene-LOC105397401	796.521	755.333	504.462	456.774	414.476	567.288	PREDICTED: mobility group protein 1A-like [Plutella xylostella]
gene-LOC105396022	795.097	786.01	450.467	797.295	784.646	370.504	PREDICTED: probable phospholipid hydroperoxide glutathione peroxidase [Plutella xylostella]
gene-LOC105389559	792.076	708.702	719.693	552.665	701.78	788.061	PREDICTED: calmodulin isoform X1 [Plutella xylostella]
gene-LOC105381479	790.467	1480.2	1666.93	2343.62	1649.06	751.8	PREDICTED: larval cuticle protein 1-like [Plutella xylostella]
gene-LOC105383580	784.98	821.691	575.768	1342.77	929.539	613.856	PREDICTED: thioredoxin-2-like [Plutella xylostella]
gene-LOC105392094	775.357	826.706	632.74	937.593	871.044	641.111	PREDICTED: cytochrome c oxidase subunit 6A1, mitochondrial [Plutella xylostella]
gene-LOC105393171	771.922	879.595	454.009	884.891	599.419	504.458	ejaculatory bulb-specific protein 3-like precursor [Plutella xylostella]
gene-LOC119692437	770.96	665.064	448.672	738.428	703.408	396.694	probable elongation factor 1-delta isoform X1 [Spodoptera frugiperda]
gene-LOC105381918	756.914	898.551	556.799	1088.95	1019.29	576.34	PREDICTED: ATP synthase-coupling factor 6, mitochondrial-like [Plutella xylostella]
gene-LOC105398210	745.354	815.863	626.112	1210.14	960.854	608.846	PREDICTED: cytochrome c oxidase subunit 5A, mitochondrial [Plutella xylostella]
gene-LOC119692521	743.038	683.613	507.585	722.317	400.638	511.392	PREDICTED: LOW QUALITY PROTEIN: glutamate receptor ionotropic, delta-2 [Plutella xylostella]
gene-LOC105393403	742.963	625.402	603.866	388.384	421.042	507.663	PREDICTED: reticulon-1-like isoform X1 [Papilio xuthus]
gene-LOC105385106	741.576	834.642	455.558	762.445	892.167	465.973	PREDICTED: ATP synthase subunit delta, mitochondrial [Plutella xylostella]
gene-LOC105382390	739.758	1204.67	599.689	900.04	1786.62	894.458	PREDICTED: 40S ribosomal protein S29 [Plutella xylostella]
gene-LOC105382286	733.511	765.897	563.37	601.799	487.522	370.503	PREDICTED: probable phosphoserine aminotransferase [Plutella xylostella]
gene-LOC105382836	730.829	1371.92	737.579	1352.96	1380.18	683.569	PREDICTED: repetitive proline-rich cell wall protein 1 isoform X1 [Plutella xylostella]
gene-LOC105384385	724.231	575.301	713.572	451.63	774.274	623.569	PREDICTED: ATP synthase subunit beta, mitochondrial-like [Plutella xylostella]
gene-LOC119690638	722.55	515.585	1425.5	358.288	670.828	1690.21	PREDICTED: uncharacterized protein LOC105383002 [Plutella xylostella]
gene-LOC105398546	704.247	340.696	469.854	312.57	182.756	156.073	PREDICTED: lipase member H-A-like [Plutella xylostella]
gene-LOC105391838	700.714	1261.01	542.486	731.547	620.287	648.52	PREDICTED: uncharacterized protein LOC105391838 [Plutella xylostella]
gene-LOC105380501	696.659	660.175	514.8	457.306	560.823	349.152	PREDICTED: triosephosphate isomerase [Plutella xylostella]
gene-LOC105397182	696.419	654.606	656.848	667.146	579.566	603.339	PREDICTED: eukaryotic translation initiation factor 5A [Plutella xylostella]
gene-LOC105398820	695.973	720.296	439.214	1091.88	687.625	491.72	PREDICTED: transcription factor BTF3 homolog 4-like [Plutella xylostella]
gene-LOC105386445	688.466	798.895	422.192	517.364	633.148	373.884	PREDICTED: gamma-aminobutyric acid receptor-associated protein [Plutella xylostella]
gene-LOC105383605	687.181	885.262	465.049	715.014	923.721	413.296	Probable cytochrome P450 9f2 [Eumeta japonica]
gene-LOC105393519	676.665	754.241	557.883	581.478	739.645	300.397	PREDICTED: probable enoyl-CoA hydratase, mitochondrial [Plutella xylostella]
gene-LOC105383405	674.591	721.955	510.557	475.44	366.309	213.475	PREDICTED: uncharacterized protein LOC105383405 [Plutella xylostella]
gene-LOC105388115	672.62	826.687	426	1397.81	823.599	489.808	PREDICTED: troponin C [Plutella xylostella]
gene-LOC105389010	666.88	696.229	605.923	689.539	683.678	528.041	V-type proton ATPase subunit E [Plutella xylostella]
gene-LOC105398204	662.626	1043.08	511.116	1513.98	1022.88	452.925	PREDICTED: uncharacterized protein LOC105398204 [Plutella xylostella]
Plutella_xylostella_newGene_1955	660.147	924.114	683.582	1522.88	848.9	498.834	--
Plutella_xylostella_newGene_1026	659.088	435	262.895	420.159	468.799	318.382	--
gene-LOC105386196	658.893	449.877	368.241	378.484	332.219	168.56	PREDICTED: phosphatidylethanolamine-binding protein homolog F40A3.3-like [Plutella xylostella]
gene-LOC105381598	655.596	482.789	773.134	396.016	513.064	783.824	PREDICTED: tubulin alpha chain [Plutella xylostella]
gene-LOC105388141	635.495	829.012	423.232	595.578	1342.25	551.618	PREDICTED: 40S ribosomal protein S21 [Plutella xylostella]
gene-LOC105391477	635.486	626.726	525.049	874.438	819.108	602.375	PREDICTED: V-type proton ATPase subunit G [Plutella xylostella]
gene-LOC105382813	632.316	472.494	269.543	247.221	391.897	200.407	PREDICTED: lysozyme-like [Plutella xylostella]
gene-LOC119690810	630.179	633.234	592.124	534.143	479.359	403.325	annexin B9 isoform X1 [Pieris rapae]
Plutella_xylostella_newGene_4364	627.141	306.167	877.71	59.5115	191.55	1436.1	hypothetical protein EVAR_47573_1 [Eumeta japonica]
gene-LOC105395080	625.911	733.06	488.008	850.081	818.938	441.135	antichymotrypsin-2-like precursor [Plutella xylostella]
gene-LOC105389195	622.99	680.179	652.095	412.901	580.614	702.542	calreticulin precursor [Plutella xylostella]
gene-LOC105392489	620.013	633.231	545.211	576.2	696.904	641.728	PREDICTED: plasminogen activator inhibitor 1 RNA-binding protein-like [Plutella xylostella]
gene-LOC105384612	613.478	691.681	600.907	493.392	708.179	495.769	PREDICTED: ATP synthase subunit gamma, mitochondrial [Plutella xylostella]
gene-LOC119692232	609.117	327.378	659.05	198.819	284.527	684.589	--
gene-LOC105380954	608.345	692.582	545.238	745.73	517.1	508.485	PREDICTED: 12 kDa FK506-binding protein-like [Plutella xylostella]
gene-LOC105387497	607.424	560.422	561.547	299.869	470.019	417.757	PREDICTED: enolase-like [Plutella xylostella]
gene-LOC105386266	606.999	562.041	436.789	598.48	584.763	592.668	PREDICTED: protein translation factor SUI1 homolog [Plutella xylostella]
gene-LOC105398079	605.948	917.573	748.335	1087.55	720.69	370.273	PREDICTED: shematrin-like protein 2 [Plutella xylostella]
gene-LOC105385286	601.603	615.367	589.484	988.137	760.433	564.645	ATP synthase subunit d, mitochondrial [Plutella xylostella]
gene-LOC105384770	597.372	633.808	794.615	399.823	489.747	557.254	PREDICTED: protein disulfide-isomerase-like [Plutella xylostella]
gene-LOC119693468	593.705	391.256	465.807	383.077	525.63	603.773	PREDICTED: membrane-bound alkaline phosphatase-like [Papilio machaon]
gene-LOC119694885	591.448	474.552	722.095	298.934	449.259	1046.65	--
gene-LOC105397136	588.867	631.404	464.198	792.829	756.09	586.346	PREDICTED: cytochrome c oxidase subunit 7A1, mitochondrial-like [Plutella xylostella]
gene-LOC105381854	581.393	332.219	532.924	302.425	382.229	127.72	PREDICTED: N-acetylneuraminate lyase-like [Plutella xylostella]
gene-LOC105387574	573.772	530.233	487.914	466.724	463.575	212.202	PREDICTED: glycine N-methyltransferase [Plutella xylostella]
gene-LOC105389104	567.805	559.782	303.725	562.946	424.451	212.838	PREDICTED: membrane-associated progesterone receptor component 1-like [Plutella xylostella]
gene-LOC105387526	567.791	376.413	295.661	859.423	570.841	268.261	PREDICTED: pancreatic triacylglycerol lipase-like [Plutella xylostella]
Plutella_xylostella_newGene_5869	566.989	687.349	2405.89	2001.43	1808.12	1326.1	PREDICTED: larval cuticle protein LCP-17-like [Plutella xylostella]
gene-LOC105389961	551.61	628.407	385.262	850.767	643.285	408.196	PREDICTED: ATP synthase subunit e, mitochondrial-like [Plutella xylostella]
gene-LOC105391053	551.35	1064.04	1538.93	472.087	1117.33	1081.95	PREDICTED: cytochrome P450 4g15 [Plutella xylostella]
gene-LOC105388530	544.864	561.061	346.879	542.745	441.872	496.434	histone H3.3 [Diachasma alloeum]
gene-LOC105396796	536.248	624.034	324.605	1069.6	697.929	418.723	PREDICTED: cytochrome b-c1 complex subunit 7-like [Plutella xylostella]
gene-LOC105392653	534.673	546.249	435.142	752.04	630.165	450.213	PREDICTED: cytochrome c1, heme protein, mitochondrial [Plutella xylostella]
gene-LOC105382639	533.898	712.792	374.758	478.008	734.674	409.087	PREDICTED: LOW QUALITY PROTEIN: ATP synthase subunit epsilon, mitochondrial-like [Plutella xylostella]
gene-LOC105393713	533.883	480.435	636.677	376.976	421.397	246.153	PREDICTED: multifunctional protein ADE2 [Plutella xylostella]
gene-LOC105387849	531.369	670.71	405.219	474.138	802.766	477.781	PREDICTED: NADH dehydrogenase [ubiquinone] 1 alpha subcomplex subunit 4-like 2 [Plutella xylostella]
gene-LOC119694529	525.858	520.724	554.844	493.008	688.657	473.88	protein transport protein Sec61 subunit beta-like [Stegodyphus dumicola]
gene-LOC119692554	524.065	327.926	222.741	466.053	230.721	113.134	GILT-like protein 1 [Bombyx mandarina]
gene-LOC105393580	522.64	568.834	369.692	528.23	543.353	358.249	PREDICTED: LOW QUALITY PROTEIN: ornithine decarboxylase antizyme 2-like [Plutella xylostella]
gene-LOC105396282	522.543	554.839	486.765	947.373	591.52	375.466	uncharacterized protein LOC105396282 [Plutella xylostella]
gene-Pgm	522.301	448.992	407.709	435.666	351.863	294.82	uncharacterized protein LOC105386397 [Plutella xylostella]
gene-LOC119693110	521.194	489.452	383.47	368.954	486.024	487.726	polyubiquitin-A [Trichoplusia ni]
gene-LOC105386963	512.098	801.916	466.324	2471.66	1004.3	379.718	PREDICTED: pancreatic triacylglycerol lipase-like, partial [Plutella xylostella]
gene-LOC119691660	511.495	490.612	554.38	378.646	303.17	547.086	tubulin beta-1 chain-like [Aphantopus hyperantus]
gene-LOC105395473	510.416	509.414	350.013	384.188	363.537	446.709	PREDICTED: nucleoplasmin-like protein isoform X1 [Plutella xylostella]
gene-LOC105386232	507.997	708.761	325.858	1227.88	1128.21	586.81	unnamed protein product [Arctia plantaginis]
gene-LOC105398257	505.273	391.595	375.18	132.372	233.692	96.3627	PREDICTED: uncharacterized protein LOC105380337 [Plutella xylostella]
gene-LOC105380754	500.374	541.275	341.199	480.59	466.182	369.293	PREDICTED: soma ferritin-like isoform X2 [Plutella xylostella]
gene-LOC105392972	500.052	355.463	230.553	406.646	197.941	149.278	PREDICTED: uncharacterized protein LOC105392972 isoform X2 [Plutella xylostella]
gene-LOC105397944	496.51	585.936	318.866	594.346	638.061	415.006	PREDICTED: eukaryotic translation initiation factor 3 subunit H [Plutella xylostella]
gene-LOC105382331	493.827	354.274	245.977	209.917	151.495	112.242	UDP-glucuronosyltransferase [Plutella xylostella]
gene-LOC105380874	493.689	617.299	942.921	327.566	223.027	311.745	PREDICTED: putative uncharacterized protein DDB_G0282133 [Plutella xylostella]
gene-LOC105389926	490.576	592.329	552.08	507.226	620.286	330.194	PREDICTED: fructose-bisphosphate aldolase isoform X2 [Plutella xylostella]
gene-LOC105386822	489.545	576.761	253.147	743.081	714.868	360.307	PREDICTED: 40S ribosomal protein S11 isoform X2 [Plutella xylostella]
gene-LOC105388810	483.872	444.586	1044.06	333.919	505.033	1112.43	PREDICTED: myosin heavy chain, muscle isoform X23 [Plutella xylostella]
gene-LOC105382270	482.068	478.137	272.622	415.13	248.721	273.555	PREDICTED: fibrohexamerin-like [Plutella xylostella]
gene-LOC105385792	478.586	520.97	401.557	523.231	217.811	249.278	PREDICTED: zinc finger CCHC domain-containing protein 10-like [Plutella xylostella]
Plutella_xylostella_newGene_1869	477.13	235.045	545.69	121.754	151.884	964.463	hypothetical protein RR46_01759 [Papilio xuthus]
gene-LOC105395146	476.078	516.533	411.543	432.826	591.004	360.039	PREDICTED: ATP synthase subunit b, mitochondrial-like isoform X1 [Plutella xylostella]
gene-LOC105382419	475.334	711.021	333.951	1472.76	1044.72	1193.46	PREDICTED: troponin C, isoform 3-like [Plutella xylostella]
gene-LOC105389382	474.746	425.838	317.011	652.433	647.571	321.937	cytochrome b-c1 complex subunit Rieske, mitochondrial [Plutella xylostella]
gene-LOC105384776	473.909	606.502	753.766	404.703	809.597	604.616	PREDICTED: ATP synthase subunit beta, mitochondrial [Plutella xylostella]
gene-LOC105387720	468.178	433.533	278.329	267.413	406.077	291.643	PREDICTED: juvenile hormone esterase-like [Plutella xylostella]
gene-LOC105389480	465.17	598.742	624.029	670.902	626.503	477.688	PREDICTED: peroxiredoxin 1 isoform X1 [Plutella xylostella]
gene-LOC119691473	464.847	605.743	265.431	804.652	675.028	521.794	NADH-ubiquinone oxidoreductase subunit 8 [Spodoptera litura]
gene-LOC119691442	461.745	416.727	768.583	452.776	575.06	1120.7	beta-actin [Antheraea assamensis]
gene-LOC105382919	461.177	238.608	434.333	559.822	436.964	381.396	PREDICTED: fatty acid-binding protein, liver-like [Plutella xylostella]
gene-LOC105382590	459.548	448.862	297.022	383.018	482.787	260.352	PREDICTED: ATP synthase subunit g, mitochondrial [Plutella xylostella]
gene-LOC105391327	459.067	486.525	387.05	393.729	450.177	239.522	PREDICTED: peroxiredoxin-5, mitochondrial [Plutella xylostella]
gene-LOC105394359	453.615	245.767	98.8649	485.662	122.953	174.726	PREDICTED: trypsin, alkaline C-like [Plutella xylostella]
gene-LOC105383904	446.905	211.256	183.199	274.428	262.745	158.739	PREDICTED: uncharacterized protein LOC105383904 [Plutella xylostella]
gene-LOC105394914	444.785	415.055	444.527	310.917	394.856	311.95	PREDICTED: translocon-associated protein subunit alpha [Plutella xylostella]
gene-LOC105397896	444.085	397.378	278.678	292.758	271.749	279.429	PREDICTED: juvenile hormone esterase-like [Plutella xylostella]
gene-LOC105380853	443.91	343.687	106.16	187.359	201.818	126.331	PREDICTED: chymotrypsin-2-like [Plutella xylostella]
gene-LOC105380502	442.259	441.929	465.658	253.721	568.845	472.392	PREDICTED: uncharacterized protein LOC105380502 [Plutella xylostella]
gene-LOC105398560	439.429	457.781	292.743	598.052	492.78	313.783	PREDICTED: eukaryotic translation initiation factor 3 subunit I [Plutella xylostella]
gene-LOC119691435	438.033	425.115	853.118	328.259	499.655	1607.05	hypothetical protein DOY81_000649, partial [Sarcophaga bullata]
gene-LOC105384898	433.697	199.608	165.495	196.053	247.285	201.931	PREDICTED: protein CREG1 [Plutella xylostella]
gene-LOC119693745	432.47	227.184	517.597	171.274	234.682	553.298	protein app1-like isoform X2 [Ostrinia furnacalis]
gene-LOC105390590	430.91	498.266	321.546	421.223	425.036	285.2	PREDICTED: acyl carrier protein, mitochondrial isoform X1 [Plutella xylostella]
gene-LOC105386078	428.604	380.46	174.47	919.749	496.796	122.996	PREDICTED: trypsin, alkaline B-like [Plutella xylostella]
gene-LOC105385105	418.468	733.842	407.655	79.2689	318.516	178.703	PREDICTED: acyl-CoA Delta(11) desaturase [Plutella xylostella]
gene-LOC105384189	418.12	536.526	281.541	824.65	467.691	305.494	PREDICTED: muscle-specific protein 20 [Plutella xylostella]
gene-LOC119693476	417.922	462.118	264.397	436.149	430.301	269.819	uncharacterized protein LOC114357015 [Ostrinia furnacalis]
gene-LOC105380966	417.374	386.623	591.503	363.608	402.376	607.179	RecName: Full=Tubulin beta-1 chain; AltName: Full=Beta-1-tubulin [Manduca sexta]
gene-LOC105381295	416.08	273.28	333.368	292.673	291.721	253.266	PREDICTED: D-3-phosphoglycerate dehydrogenase [Plutella xylostella]
gene-LOC105394282	413.382	423.062	263.994	409.874	372.813	265.394	PREDICTED: X-box-binding protein 1 [Plutella xylostella]
gene-LOC105382903	413.08	112.625	189.321	49.8207	108.924	65.5678	PREDICTED: glucose dehydrogenase [FAD, quinone]-like [Plutella xylostella]
gene-LOC105387529	411.408	402.2	351.34	615.404	380.638	324.878	PREDICTED: pancreatic triacylglycerol lipase-like [Plutella xylostella]
gene-LOC105380420	409.921	360.23	1260.98	210.061	330.181	1344.1	PREDICTED: calcium-transporting ATPase sarcoplasmic/endoplasmic reticulum type isoform X1 [Plutella xylostella]
gene-LOC105382277	406.838	519.157	225.038	342.928	743.317	276.442	PREDICTED: uncharacterized protein LOC105382277 [Plutella xylostella]
gene-LOC105395213	406.56	357.942	362.78	262.197	321.511	388.885	hypothetical protein evm_003819 [Chilo suppressalis]
gene-LOC105381763	401.875	407.123	514.852	289.829	338.22	233.577	PREDICTED: serine hydroxymethyltransferase, cytosolic [Plutella xylostella]
gene-LOC105383861	391.762	337.547	605.845	395.587	373.17	517.033	PREDICTED: glutamate dehydrogenase, mitochondrial [Plutella xylostella]
gene-LOC105386413	388.771	349.504	318.114	267.396	345.433	417.56	hypothetical protein B5V51_9715 [Heliothis virescens]
gene-LOC105387969	387.055	312.54	244.468	210.212	324.839	187.825	PREDICTED: extracellular exo-inulinase inuE-like [Plutella xylostella]
gene-LOC105389432	385.643	350.989	288.303	285.437	381.517	222.457	PREDICTED: translocon-associated protein subunit gamma [Plutella xylostella]
gene-LOC105386299	384.052	436.296	374.925	368.366	466.949	200.325	probable transaldolase [Ostrinia furnacalis]
gene-LOC119693867	383.983	435.651	322.198	590.19	618.157	428.039	dynein light chain 2, cytoplasmic isoform X1 [Bombyx mandarina]
gene-LOC105396734	383.584	331.405	327.729	128.644	164.79	159.806	PREDICTED: cystathionine gamma-lyase [Plutella xylostella]
gene-LOC105389091	382.518	414.237	238.944	311.47	272.626	305.56	PREDICTED: uncharacterized protein LOC105389091 [Plutella xylostella]
gene-LOC105394899	382.028	89.021	43.1369	5.33825	15.6806	24.3043	PREDICTED: glucose dehydrogenase [FAD, quinone]-like [Plutella xylostella]
gene-LOC105382198	381.399	435.585	165.625	395.614	284.411	161.438	PREDICTED: transmembrane protease serine 9-like [Plutella xylostella]
gene-LOC119693709	381.106	396.663	296.488	391.695	459.916	328.952	hypothetical protein B5V51_131 [Heliothis virescens]
gene-LOC105385738	381.061	272.247	303.626	225.964	127.59	149.688	PREDICTED: carboxypeptidase B-like [Plutella xylostella]
gene-LOC105385246	379.678	440.425	394.803	419.697	353.907	317.146	PREDICTED: heat shock protein beta-1-like [Plutella xylostella]
gene-LOC105389772	379.069	355.217	393.858	338.224	492.695	186.555	PREDICTED: 3-hydroxyisobutyrate dehydrogenase, mitochondrial-like, partial [Plutella xylostella]
gene-LOC105385148	377.619	376.363	290.804	223.501	291.988	171.043	PREDICTED: superoxide dismutase [Cu-Zn] [Plutella xylostella]
gene-LOC105388369	377.233	431.21	298.529	473.072	640.568	216.33	PREDICTED: uncharacterized protein LOC105388368 [Plutella xylostella]
gene-LOC105398130	376.982	454.633	292.411	395.847	542.646	325.427	PREDICTED: 10 kDa heat shock protein, mitochondrial-like [Plutella xylostella]
gene-LOC105383324	373.516	416.199	555.311	496.47	478.768	691.612	protein lethal(2)essential for life-like [Plutella xylostella]
gene-LOC105384007	371.39	458.255	269.704	650.625	527.171	344.779	PREDICTED: uncharacterized protein LOC105384007 [Plutella xylostella]
gene-LOC105383136	368.65	525.903	304.924	579.46	760.473	498.8	PREDICTED: 60S ribosomal protein L29-1-like [Plutella xylostella]
gene-LOC119693197	366.506	393.634	468.142	285.263	388.902	439.426	activating transcription factor of chaperone isoform X1 [Ostrinia furnacalis]
gene-LOC105392900	362.99	1116.12	818.993	397.446	271.289	464.053	PREDICTED: uncharacterized protein LOC105392900 isoform X1 [Plutella xylostella]
gene-LOC105381828	362.389	283.602	130.467	241.962	195.153	307.594	PREDICTED: 27 kDa hemolymph protein-like [Plutella xylostella]
gene-LOC105381934	357.259	255.182	350.994	1256.88	489.049	225.989	PREDICTED: trypsin CFT-1-like [Plutella xylostella]
gene-LOC105382673	355.964	318.493	552.877	251.726	421.787	497.886	PREDICTED: paramyosin, long form-like [Plutella xylostella]
gene-LOC105390212	353.991	419.625	190.971	419.932	408.42	151.971	PREDICTED: short-chain dehydrogenase/reductase family 16C member 6 [Plutella xylostella]
gene-LOC105385643	353.548	226.113	201.033	264.596	141.991	139.584	PREDICTED: fatty acid-binding protein-like [Plutella xylostella]
gene-LOC105391905	352.893	374.101	287.702	252.199	311.64	233.295	PREDICTED: succinyl-CoA ligase [ADP/GDP-forming] subunit alpha, mitochondrial isoform X1 [Plutella xylostella]
gene-LOC105388127	350.81	353.708	668.35	130.491	398.504	563.67	PREDICTED: uncharacterized protein LOC105388127, partial [Plutella xylostella]
gene-LOC119692411	349.781	345.989	376.614	321.447	305.148	244.1	translocon-associated protein subunit beta [Danaus plexippus plexippus]
gene-LOC105383568	344.726	317.253	294.05	324.693	269.816	353.09	PREDICTED: ubiquitin-conjugating enzyme E2-17 kDa [Amyelois transitella]
Plutella_xylostella_newGene_1481	343.423	506.315	585.399	814.893	1306.76	614.25	--
gene-LOC105382221	342.597	411.826	271.124	367.013	262.4	149.324	PREDICTED: protein D2-like isoform X1 [Plutella xylostella]
gene-LOC105397340	342.436	396.093	423.474	226.5	438.908	455.112	PREDICTED: serine/arginine-rich splicing factor 4-like isoform X1 [Papilio machaon]
gene-LOC105389825	340.909	348.022	201.021	335.126	329.131	209.93	PREDICTED: eukaryotic translation initiation factor 4E-like [Plutella xylostella]
gene-LOC105392837	339.761	324.913	233.027	429.876	350.029	202.946	peroxiredoxin-2-like [Plutella xylostella]
gene-LOC105386728	339.686	307.92	228.088	359.806	266.784	259.382	GTP-binding nuclear protein ran [Operophtera brumata]
gene-LOC119690599	339.677	164.552	433.101	97.6266	305.736	728.762	PREDICTED: uncharacterized protein LOC105383002 [Plutella xylostella]
gene-LOC105388850	339.615	292.841	311.568	564.249	255.243	272.837	PREDICTED: collagenase-like [Plutella xylostella]
gene-LOC105381987	338.175	358.53	393.394	536.32	533.58	378.856	PREDICTED: ATP synthase subunit O, mitochondrial [Plutella xylostella]
gene-LOC105392941	336.529	242.139	449.077	148.526	149.938	294.912	PREDICTED: fibroin heavy chain-like [Plutella xylostella]
gene-LOC105397254	335.662	336.864	196.677	437.839	402.831	186.63	PREDICTED: thioredoxin, mitochondrial-like [Plutella xylostella]
gene-LOC105394358	333.793	206.711	115.169	205.458	128.371	84.329	PREDICTED: trypsin, alkaline C-like [Plutella xylostella]
gene-LOC119691155	333.307	328.293	587.244	148.12	316.009	582.538	heat shock protein 70 [Plutella xylostella]
gene-LOC119692705	330.829	353.924	221.756	134.257	276.034	142.157	Collagenase [Eumeta japonica]
gene-LOC105388969	328.217	309.766	290.461	260.659	326.05	304.115	PREDICTED: eukaryotic translation initiation factor 3 subunit B [Plutella xylostella]
gene-LOC119694865	324.535	346.699	216.361	302.494	399.089	236.814	hypothetical protein RR46_08437 [Papilio xuthus]
gene-LOC105392574	324.382	240.101	210.86	515.224	521.716	329.278	PREDICTED: myophilin [Plutella xylostella]
gene-LOC105390924	323.071	274.551	171.976	410.307	220.508	150.656	PREDICTED: collagenase-like [Plutella xylostella]
gene-LOC119691129	321.165	196.638	122.012	237.711	127.803	162.162	PREDICTED: juvenile hormone esterase-like [Plutella xylostella]
gene-LOC105396021	320.496	321.101	255.406	378.374	246.213	313.695	PREDICTED: small ubiquitin-related modifier 3 [Plutella xylostella]
gene-LOC105387884	317.737	358.18	246.492	634.928	383.395	262.02	PREDICTED: NADH dehydrogenase [ubiquinone] 1 beta subcomplex subunit 5, mitochondrial-like [Plutella xylostella]
gene-LOC105384697	317.567	329.317	285.636	157.26	149.35	89.1561	PREDICTED: acyl-CoA Delta(11) desaturase-like [Plutella xylostella]
gene-LOC105383530	317.528	240.968	204.446	146.159	134.116	102.247	PREDICTED: short/branched chain specific acyl-CoA dehydrogenase, mitochondrial [Plutella xylostella]
Plutella_xylostella_newGene_7362	317.361	0.417854	161.399	0.573716	64.4207	2.55864	hypothetical protein RR46_02558 [Papilio xuthus]
gene-LOC119690618	316.277	322.282	264.109	278.198	278.925	332.713	ras-like GTP-binding protein Rho1 isoform X1 [Helicoverpa armigera]
gene-LOC119691233	314.385	361.835	232.649	362.977	339.072	215.656	NADH dehydrogenase [ubiquinone] 1 beta subcomplex subunit 8, mitochondrial [Papilio xuthus]
gene-LOC105398191	313.251	202.977	347.936	296.085	231.744	269.23	PREDICTED: glutamine synthetase 2 cytoplasmic [Plutella xylostella]
gene-LOC105391136	313.15	385.185	222.045	112.586	487.694	227.144	PREDICTED: cytochrome c oxidase subunit 6C [Plutella xylostella]
gene-LOC105386332	312.304	322.387	169.754	330.381	394.752	223.858	PREDICTED: LOW QUALITY PROTEIN: eukaryotic translation initiation factor 3 subunit F-like [Plutella xylostella]
gene-LOC105395772	312.234	378.714	310.682	315.733	296.331	143.69	PREDICTED: L-xylulose reductase-like [Plutella xylostella]
gene-LOC105393747	311.269	396.871	292.045	296.543	389.939	196.647	PREDICTED: electron transfer flavoprotein subunit beta-like [Plutella xylostella]
gene-LOC105380960	311.241	378.314	309.594	356.788	206.6	232.125	PREDICTED: uncharacterized protein LOC105380960 [Plutella xylostella]
gene-LOC105381669	310.443	314.12	267.639	239.005	348.162	259.338	PREDICTED: coiled-coil-helix-coiled-coil-helix domain-containing protein 10, mitochondrial [Plutella xylostella]
gene-LOC105381282	309.832	264.52	105.805	206.687	646.567	236.461	PREDICTED: L-xylulose reductase-like [Plutella xylostella]
gene-LOC105385794	308.93	166.923	358.456	451.79	122.341	83.5085	PREDICTED: uncharacterized protein LOC105390987 [Plutella xylostella]
gene-LOC119694042	308.193	293.683	249.411	209.847	215.836	289.752	hypothetical protein evm_000493 [Chilo suppressalis]
gene-LOC105398206	307.282	505.559	272.174	726.714	273.338	179.384	PREDICTED: glutenin, high molecular weight subunit DY10-like isoform X2 [Plutella xylostella]
gene-LOC105387177	304.816	322.095	233.643	543.373	357.415	329.117	PREDICTED: peritrophin-1-like [Plutella xylostella]
gene-LOC105383355	302.744	374.292	1020.07	176.685	139.372	325.867	PREDICTED: altered inheritance of mitochondria protein 3-like [Plutella xylostella]
gene-LOC105385790	301.253	154.469	141.149	300.045	70.0875	73.3735	PREDICTED: location of vulva defective 1-like isoform X1 [Plutella xylostella]
gene-LOC105385018	300.518	419.41	241.908	387.489	487.286	309.424	PREDICTED: uncharacterized protein LOC105385018 [Plutella xylostella]
gene-LOC105394876	300.263	145.044	118.237	351.95	621.676	150.416	PREDICTED: uncharacterized protein LOC105394876 [Plutella xylostella]
gene-LOC119693928	300.262	295.678	256.022	363.012	331.832	219.965	PREDICTED: malate dehydrogenase, cytoplasmic [Plutella xylostella]
gene-LOC105392899	299.95	536.968	289.909	1016.35	568.808	217.547	ejaculatory bulb-specific protein 3-like precursor [Plutella xylostella]
gene-LOC105382786	295.82	343.694	210.389	422.285	376.767	190.43	PREDICTED: NADH dehydrogenase [ubiquinone] 1 alpha subcomplex subunit 13 [Plutella xylostella]
gene-LOC105385440	295.799	148.801	98.2836	138.055	377.055	147.269	PREDICTED: uncharacterized protein LOC105385440 [Plutella xylostella]
gene-LOC105392625	294.499	285.928	467.371	177.035	304.331	306.989	PREDICTED: protein transport protein Sec61 subunit alpha isoform 2 [Plutella xylostella]
gene-LOC105383015	294.002	318.456	180.363	243.613	153.805	309.166	PREDICTED: high mobility group protein HMGI-C-like [Plutella xylostella]
gene-LOC105390027	293.266	280.284	204.352	277.155	281.714	193.277	PREDICTED: phosphoserine phosphatase [Plutella xylostella]
gene-LOC105386794	291.182	290.245	305.496	195.732	309.774	185.394	PREDICTED: S-adenosylmethionine synthase isoform X1 [Plutella xylostella]
gene-LOC105383944	290.315	318.741	221.66	273.631	223.237	186.351	PREDICTED: acetyl-CoA acetyltransferase, mitochondrial isoform X1 [Plutella xylostella]
gene-LOC119694825	290.171	247.25	210.994	146.507	167.856	104.399	FK506-binding protein 2 precursor [Plutella xylostella]
gene-LOC105385484	288.723	326.705	185.001	347.405	309.073	206.555	PREDICTED: uncharacterized protein LOC105385484 [Plutella xylostella]
Plutella_xylostella_newGene_1007	288.719	180.4	119.041	259.728	180.761	110.258	--
gene-LOC105381312	286.807	342.099	255.494	775.945	527.371	336.286	PREDICTED: nascent polypeptide-associated complex subunit alpha [Plutella xylostella]
gene-LOC105381602	282.666	266.577	268.234	187.855	278.314	200.311	PREDICTED: probable medium-chain specific acyl-CoA dehydrogenase, mitochondrial isoform X1 [Plutella xylostella]
gene-LOC105384552	282.354	362.441	236.282	340.289	303.034	217.945	uncharacterized protein LOC105384552 [Plutella xylostella]
gene-LOC105395281	280.359	277.997	184.531	213.219	169.08	78.7122	PREDICTED: D-arabinitol dehydrogenase 1-like [Plutella xylostella]
gene-LOC105387320	275.905	267.854	206.739	252.66	277.285	191.607	PREDICTED: V-type proton ATPase subunit d [Plutella xylostella]
gene-LOC105388560	275.137	649.837	346.149	436.567	561.765	205.976	PREDICTED: uncharacterized protein LOC105388560 [Plutella xylostella]
gene-LOC119694941	271.462	292.698	251.495	244.2	307.939	197.26	dihydrolipoyl dehydrogenase [Vanessa tameamea]
gene-LOC105384806	270.979	261.724	176.791	297.867	253.375	191.897	PREDICTED: eukaryotic translation initiation factor 1A, X-chromosomal [Plutella xylostella]
gene-LOC119690344	267.969	328.822	294.378	305.791	233.458	211.013	PREDICTED: uncharacterized protein LOC105389269 [Plutella xylostella]
gene-LOC105397013	266.836	375.794	376.929	318.168	434.751	255.459	PREDICTED: electron transfer flavoprotein subunit alpha, mitochondrial [Plutella xylostella]
gene-LOC105384861	265.969	272.584	290.69	472.206	488.886	398.009	PREDICTED: 60S ribosomal protein L4-like [Plutella xylostella]
gene-LOC105387572	265.698	330.56	325.102	369.164	352.601	286.253	PREDICTED: protein transport protein Sec61 subunit gamma [Plutella xylostella]
gene-LOC105389300	264.138	271.524	199.026	379.228	337.873	200.391	PREDICTED: eukaryotic translation initiation factor 3 subunit E [Plutella xylostella]
gene-LOC105381788	263.84	211.048	204.791	248.737	228.489	212.456	mitochondrial manganese superoxide dismutase [Plutella xylostella]
gene-LOC105390283	259.625	182.387	181.58	96.7181	118.608	60.4791	PREDICTED: 15-hydroxyprostaglandin dehydrogenase [NAD(+)]-like [Plutella xylostella]
gene-LOC105386338	257.925	371.657	235.198	147.009	92.2327	130.333	PREDICTED: larval cuticle protein LCP-22-like [Plutella xylostella]
gene-LOC105387854	257.017	256.039	300.875	160.34	198.237	394.248	PREDICTED: RNA-binding protein squid [Plutella xylostella]
gene-LOC105382820	255.981	223.406	175.544	104.545	113.726	170.246	PREDICTED: lysosomal aspartic protease [Plutella xylostella]
gene-LOC119694527	253.534	284.78	161.459	427.185	317.849	133.784	PREDICTED: uncharacterized protein LOC106710746 [Papilio machaon]
gene-LOC105384951	253.12	276.932	179.594	207.386	253.456	163.664	PREDICTED: hydroxyacyl-coenzyme A dehydrogenase, mitochondrial-like [Plutella xylostella]
gene-LOC105397380	252.575	223.894	238.65	233.213	201.072	190.011	PREDICTED: uncharacterized protein LOC105397380 [Plutella xylostella]
gene-LOC105398550	252.174	380.131	190.329	281.449	394.337	223.154	PREDICTED: uncharacterized protein LOC105398550 [Plutella xylostella]
gene-LOC105395010	251.866	220.701	288.378	230.94	197.3	262.076	PREDICTED: uncharacterized protein LOC105395010 isoform X2 [Plutella xylostella]
gene-LOC105386967	251.718	259.312	226.343	343.8	264.329	236.341	PREDICTED: guanine nucleotide-binding protein subunit gamma-1-like [Plutella xylostella]
gene-LOC105381845	251.614	423.588	183.059	228.149	155.157	74.5591	PREDICTED: lopap-like [Plutella xylostella]
gene-LOC105384369	251.032	208.028	270.02	246.846	232.87	253.038	zinc metalloproteinase nas-4-like precursor [Plutella xylostella]
gene-LOC105385768	250.809	254.165	206.296	310.675	236.314	115.675	PREDICTED: glycine cleavage system H protein, mitochondrial-like [Plutella xylostella]
gene-LOC105385295	248.971	224.642	160.597	204.852	185.424	158.601	PREDICTED: diphosphoinositol polyphosphate phosphohydrolase 2-like [Plutella xylostella]
gene-LOC105383124	248.462	376.686	113.038	366.365	130.362	99.3711	PREDICTED: superoxide dismutase [Cu-Zn] 2-like [Plutella xylostella]
gene-LOC105381547	247.923	187.609	228.754	130.841	140.36	115.457	PREDICTED: regucalcin-like [Plutella xylostella]
gene-LOC105387642	243.979	234.784	246.901	109.13	181.321	154.791	PREDICTED: selenium-binding protein 1-A isoform X1 [Plutella xylostella]
gene-LOC105381635	242.627	92.7844	300.008	154.049	142.588	260.903	peritrophic matrix insect intestinal mucin, partial [Plutella xylostella]
gene-LOC105391406	242.578	230.8	239.694	156.727	216.285	246.891	hypothetical protein evm_011332 [Chilo suppressalis]
gene-LOC119694578	242.466	232.718	132.96	279.621	193.807	103.805	protein slowmo [Pieris rapae]
gene-LOC105394135	240.49	224.076	294.316	243.381	263.141	230.163	PREDICTED: probable malate dehydrogenase, mitochondrial [Plutella xylostella]
gene-LOC105382279	240.275	286.294	297.728	243.074	339.99	203.932	PREDICTED: inorganic pyrophosphatase [Plutella xylostella]
gene-LOC105394172	240.191	210.464	154.998	224.574	302.963	154.577	PREDICTED: CD63 antigen-like [Plutella xylostella]
gene-LOC119691065	238.867	236.099	220.722	396.519	232.529	278.672	fau protein [Papilio xuthus]
gene-LOC105396817	238.815	348.417	324.631	171.538	258.094	278.572	PREDICTED: lipoyltransferase 1, mitochondrial isoform X1 [Plutella xylostella]
gene-LOC105388321	237.943	264.776	196.041	139.109	199.819	166.304	PREDICTED: succinyl-CoA ligase [ADP-forming] subunit beta, mitochondrial [Plutella xylostella]
gene-LOC105391854	237.614	203.829	182.16	118.761	234.44	345.111	PREDICTED: innexin inx2 [Plutella xylostella]
gene-LOC105381868	236.331	299.935	373.51	392.195	131.454	570.534	PREDICTED: peritrophin-1-like [Plutella xylostella]
gene-LOC105393665	235.404	318.021	219.341	272.734	253.726	342.543	PREDICTED: uncharacterized protein LOC105393665 [Plutella xylostella]
gene-LOC119691421	234.94	245.569	154.208	298.832	338.065	181.05	hypothetical protein evm_010640 [Chilo suppressalis]
gene-LOC105387852	234.772	282.292	294.598	228.578	206.337	168.066	PREDICTED: SPARC [Plutella xylostella]
gene-LOC105385174	234.696	355.133	217.036	444.013	383.578	173.061	unnamed protein product [Arctia plantaginis]
gene-LOC105388607	234.633	258.142	312.264	146.208	220.99	265.145	PREDICTED: transcription factor AP-1 [Plutella xylostella]
gene-LOC105390633	233.684	272.868	250.66	151.237	190.908	377.63	PREDICTED: cathepsin B [Plutella xylostella]
gene-LOC105387851	230.042	232.497	167.353	225.474	200.741	224.455	histone H2A.V [Ctenocephalides felis]
gene-LOC105391515	228.457	201.388	111.804	168.106	213.574	142.993	PREDICTED: thioredoxin domain-containing protein 17-like [Plutella xylostella]
gene-LOC105384191	228.183	204.06	126.274	290.018	230.592	137.024	PREDICTED: muscle-specific protein 20-like [Plutella xylostella]
gene-LOC105391472	226.612	208.804	258.832	152.26	177.585	260.712	PREDICTED: protein tyrosine phosphatase type IVA 1 [Plutella xylostella]
gene-LOC105386593	223.757	252.039	227.246	435.807	318.125	247.908	PREDICTED: V-type proton ATPase subunit F [Plutella xylostella]
gene-LOC105391604	223.028	256.26	245.362	103.812	237.361	177.553	PREDICTED: synaptic vesicle glycoprotein 2C-like [Plutella xylostella]
gene-LOC105383831	222.318	252.793	133.127	299.73	226.379	182.4	PREDICTED: FUN14 domain-containing protein 1-like isoform X1 [Plutella xylostella]
gene-LOC105386190	221.963	219.084	215.816	208.406	186.782	158.408	PREDICTED: neurogenic locus notch homolog protein 4-like [Plutella xylostella]
gene-LOC105385795	221.53	128.05	204.703	418.573	101.088	60.7334	PREDICTED: fibrohexamerin-like [Plutella xylostella]
gene-LOC105382796	221.394	142.381	126.955	186.729	143.665	40.6913	PREDICTED: fructose-1,6-bisphosphatase 1 [Plutella xylostella]
gene-LOC105392898	220.759	377.192	230.905	472.081	394.912	167.117	PREDICTED: ejaculatory bulb-specific protein 3-like [Plutella xylostella]
gene-LOC105387453	220.527	182.129	122.062	175.607	193.659	116.481	PREDICTED: translocator protein-like [Plutella xylostella]
gene-LOC119690479	219.833	119.117	132.304	226.985	347.441	128.275	uncharacterized protein LOC114240207 [Bombyx mandarina]
gene-LOC105388873	219.816	261.409	128.67	151.297	139.01	69.3028	PREDICTED: WAP, Kazal, immunoglobulin, Kunitz and NTR domain-containing protein [Plutella xylostella]
gene-LOC105388448	219.594	242.096	175.497	230.336	229.187	212.288	PREDICTED: serine/arginine-rich splicing factor 7-like isoform X1 [Plutella xylostella]
gene-LOC119690285	219.567	188.277	129.545	283.81	233.813	142.454	PREDICTED: ribosome biogenesis protein NSA2 homolog isoform X1 [Plutella xylostella]
gene-LOC105391704	218.862	232.218	163.136	194.115	281.075	177.673	PREDICTED: uncharacterized protein LOC105391704 [Plutella xylostella]
gene-LOC105395671	218.314	213.371	194.027	113.553	177.616	138.396	PREDICTED: pyruvate kinase-like isoform X3 [Plutella xylostella]
gene-LOC105383595	217.945	145.013	81.2071	116.609	103.024	60.6029	PREDICTED: trypsin, alkaline B-like [Plutella xylostella]
gene-LOC105387336	217.909	203.502	197.035	123.282	192.476	175.603	PREDICTED: uncharacterized protein LOC106710892 [Papilio machaon]
gene-LOC105388841	217.717	191.131	180.22	144.29	236.09	157.018	PREDICTED: V-type proton ATPase subunit D [Plutella xylostella]
gene-LOC105391385	217.466	209.485	176.381	98.9723	144.542	202.094	PREDICTED: protein disulfide-isomerase A3 [Plutella xylostella]
gene-LOC105381606	216.913	187.125	194.753	243.796	242.337	207.054	PREDICTED: ATP-dependent RNA helicase dbp4-like [Plutella xylostella]
gene-LOC105396366	216.509	225.604	136.063	228.103	206.468	141.818	PREDICTED: cytochrome c oxidase subunit 7C, mitochondrial-like [Plutella xylostella]
gene-LOC105394261	216.287	195.699	154.483	301.74	205.249	137.843	PREDICTED: paxillin [Plutella xylostella]
gene-LOC105388849	215.635	278.866	194.035	329.867	126.028	127.946	PREDICTED: brachyurin-like isoform X1 [Plutella xylostella]
gene-LOC119690367	214.295	213.213	95.9868	22.973	19.5777	57.9595	PREDICTED: LOW QUALITY PROTEIN: basic juvenile hormone-suppressible protein 1-like [Plutella xylostella]
gene-LOC105397974	213.683	232.829	165.944	174.305	153.564	131.953	PREDICTED: transmembrane emp24 domain-containing protein bai [Plutella xylostella]
gene-LOC105382330	213.645	219.231	134.883	259.208	260.795	174.887	PREDICTED: NADH dehydrogenase [ubiquinone] iron-sulfur protein 3, mitochondrial-like [Plutella xylostella]
gene-LOC105395498	212.201	179.845	505.985	113.161	198.404	604.243	PREDICTED: vegetative cell wall protein gp1-like isoform X1 [Plutella xylostella]
gene-LOC105382233	211.559	146.065	152.506	203.036	152.594	141.824	PREDICTED: mucin-22-like [Plutella xylostella]
gene-LOC105387530	211.354	302.122	225.854	721.313	601.219	230.991	PREDICTED: pancreatic triacylglycerol lipase-like [Plutella xylostella]
gene-LOC105385509	211.273	339.641	351.975	324.189	168.451	150.982	PREDICTED: uncharacterized protein LOC105385509 isoform X1 [Plutella xylostella]
gene-LOC105393731	210.94	222.966	164.218	116.601	174.303	102.162	PREDICTED: B-cell receptor-associated protein 31 [Plutella xylostella]
gene-LOC105385924	208.359	235.18	139.984	302.566	273.665	167.554	PREDICTED: NADH dehydrogenase [ubiquinone] 1 beta subcomplex subunit 3 [Plutella xylostella]
gene-LOC105382865	206.645	325.149	265.907	244.761	424.753	298.942	--
gene-LOC105386344	206.618	302.204	234.968	226.841	274.331	150.969	PREDICTED: uncharacterized protein LOC105386344 isoform X1 [Plutella xylostella]
gene-LOC119691158	206.433	223.615	126.596	225.59	222.448	138.96	MICOS complex subunit MIC27-like [Ostrinia furnacalis]
gene-LOC105395872	205.339	164.389	149.634	150.732	174.604	80.7115	PREDICTED: L-xylulose reductase-like [Plutella xylostella]
gene-LOC105394722	204.463	199.034	233.809	163.121	257.421	160.553	PREDICTED: 3-ketoacyl-CoA thiolase, mitochondrial-like [Plutella xylostella]
gene-LOC105384994	204.345	228.201	131.705	304.203	260.803	136.241	PREDICTED: eukaryotic translation initiation factor 3 subunit K [Plutella xylostella]
gene-LOC105391429	204.322	220.581	208.684	283.495	242.358	196.153	PREDICTED: ribonuclease kappa-like [Plutella xylostella]
gene-LOC119690625	202.72	210.228	178.845	307.217	252.54	178.123	NADH dehydrogenase [ubiquinone] iron-sulfur protein 4, mitochondrial [Galleria mellonella]
gene-Hsp90	201.337	224.946	329.646	134.514	219.677	426.815	PREDICTED: heat shock protein 83 [Plutella xylostella]
gene-LOC105392876	201.277	391.51	204.148	354.335	203.626	105.514	PREDICTED: circadian clock-controlled protein-like [Plutella xylostella]
gene-LOC105397979	200.846	203.824	163.667	154.435	160.843	170.544	PREDICTED: rab GDP dissociation inhibitor alpha [Plutella xylostella]
gene-LOC105382826	200.744	229.927	259.366	229.829	171.832	207.258	PREDICTED: trimeric intracellular cation channel type B [Plutella xylostella]
gene-LOC105381443	199.86	269.609	211.76	254.129	249.835	254.868	PREDICTED: uncharacterized protein LOC105381442 [Plutella xylostella]
Plutella_xylostella_newGene_4438	199.603	76.6155	209.101	65.7891	69.8281	355.568	hypothetical protein EVAR_47573_1 [Eumeta japonica]
gene-LOC105387174	198.825	212.632	131.816	244.419	254.578	144.082	PREDICTED: probable NADH dehydrogenase [ubiquinone] iron-sulfur protein 6, mitochondrial [Plutella xylostella]
gene-LOC105385478	198.527	202.896	243.211	285.476	311.335	248.805	PREDICTED: mitochondrial-processing peptidase subunit beta [Plutella xylostella]
gene-LOC105386440	196.585	212.255	155.729	192.536	169.551	113.034	PREDICTED: acyl-protein thioesterase 1 [Plutella xylostella]
gene-LOC105388367	194.203	189.001	287.684	103.664	172.07	346.017	14-3-3 protein epsilon [Plutella xylostella]
gene-LOC105398438	194.086	138.069	212.163	337.749	151.3	125.949	PREDICTED: catalase-like [Plutella xylostella]
gene-LOC105385737	193.302	242.666	188.883	263.281	106.555	42.293	PREDICTED: carboxypeptidase B-like [Plutella xylostella]
gene-LOC105395016	191.358	170.504	286.539	240.216	237.644	269.948	PREDICTED: pupal cuticle protein C1B-like [Plutella xylostella]
gene-LOC105392370	191.247	202.344	137.294	147.197	193.669	73.8794	PREDICTED: pyrroline-5-carboxylate reductase-like [Plutella xylostella]
gene-LOC119693697	190.501	307.106	226.156	151.536	278.846	114.063	protoheme IX farnesyltransferase, mitochondrial [Manduca sexta]
gene-LOC105380868	190.42	326.964	330.68	491.579	67.7042	31.4531	PREDICTED: trypsin CFT-1-like [Plutella xylostella]
gene-LOC105393335	189.821	239.572	239.758	135.023	317.439	257.539	PREDICTED: uncharacterized protein LOC105393335 [Plutella xylostella]
gene-LOC105398349	189.4	171.645	181.866	86.4889	143.84	95.2429	PREDICTED: probable pterin-4-alpha-carbinolamine dehydratase isoform X1 [Plutella xylostella]
gene-LOC119690632	189.001	209.743	111.222	146.168	54.4537	34.5238	trypsin, alkaline C-like precursor [Plutella xylostella]
gene-LOC105383357	188.738	198.185	128.777	139.355	155.514	120.795	PREDICTED: signal peptidase complex catalytic subunit SEC11A [Plutella xylostella]
gene-LOC105393359	188.632	210.341	128.41	226.812	206.781	159.179	PREDICTED: putative SERF-like protein [Plutella xylostella]
gene-LOC105384748	186.842	211.24	90.0889	355.622	273.302	114.977	PREDICTED: probable ribosome biogenesis protein RLP24 [Plutella xylostella]
gene-LOC105389885	184.864	112.432	107.455	390.3	130.274	70.3946	PREDICTED: trypsin CFT-1-like isoform X3 [Plutella xylostella]
gene-LOC105393621	184.406	190.549	161.697	116.43	136.719	77.8069	PREDICTED: senecionine N-oxygenase-like [Plutella xylostella]
gene-LOC105398821	183.107	135.683	103.371	133.98	239.337	142.016	PREDICTED: tropinone reductase-like 3 [Plutella xylostella]
gene-LOC105398376	182.786	192.815	115.985	125.2	141.309	89.1332	PREDICTED: succinyl-CoA ligase [GDP-forming] subunit beta, mitochondrial-like [Plutella xylostella]
gene-LOC105389841	182.504	137.699	164.212	250.573	127.167	88.9171	PREDICTED: beta-1,3-glucan-binding protein-like isoform X1 [Plutella xylostella]
gene-LOC105391712	182.26	217.63	136.527	265.702	270.836	140.385	PREDICTED: NADH dehydrogenase [ubiquinone] 1 subunit C2 [Plutella xylostella]
gene-LOC105385784	181.623	176.21	159.826	104.505	141.018	181.522	PREDICTED: nucleosome assembly protein 1-like 1 isoform X1 [Plutella xylostella]
gene-LOC105389595	181.567	194.574	145.637	250.512	214.836	149.388	PREDICTED: eukaryotic translation initiation factor 3 subunit M [Plutella xylostella]
gene-LOC119692491	180.616	357.443	275.34	232.612	279.847	102.257	PREDICTED: aldo-keto reductase AKR2E4-like [Plutella xylostella]
gene-LOC105394488	179.814	188.357	161.768	338.017	263.451	178.967	PREDICTED: uncharacterized protein LOC105380244 [Plutella xylostella]
gene-LOC105391007	179.561	202.553	105.023	172.425	103.993	56.641	PREDICTED: collagenase-like [Plutella xylostella]
gene-LOC105382888	177.794	184.773	170.922	126.769	115.76	56.3114	PREDICTED: ribose-phosphate pyrophosphokinase 2-like [Plutella xylostella]
gene-LOC105397287	176.9	160.619	158.667	154.401	149.759	94.4467	PREDICTED: alcohol dehydrogenase class-3-like [Plutella xylostella]
gene-LOC105394703	176.883	204.205	160.203	229.668	234.98	186.496	PREDICTED: translation machinery-associated protein 7 homolog [Plutella xylostella]
gene-LOC105383702	176.092	171.655	105.427	169.804	165.303	197.123	PREDICTED: proteasome subunit alpha type-7-1 [Plutella xylostella]
gene-LOC105388973	176.065	351.552	341.299	225.187	113.364	86.8081	PREDICTED: uncharacterized protein LOC105388973 [Plutella xylostella]
gene-LOC105383132	175.577	208.424	188.749	197.942	248.807	174.582	PREDICTED: eukaryotic translation initiation factor 3 subunit D [Plutella xylostella]
gene-LOC105392301	175.531	238.322	167.382	224.787	169.343	104.983	poly(U)-specific endoribonuclease-like protein, partial [Plutella xylostella]
gene-LOC119690633	174.166	181.962	90.6136	117.25	53.5256	31.0699	trypsin, alkaline C-like precursor [Plutella xylostella]
Plutella_xylostella_newGene_6611	174.004	0.661247	164.053	0.497899	18.2524	256.04	hypothetical protein RR46_02558 [Papilio xuthus]
gene-LOC105389361	173.703	160.768	129.619	513.208	252.283	190.098	PREDICTED: transforming growth factor beta-1-induced transcript 1 protein [Plutella xylostella]
gene-LOC105397966	173.506	178.15	95.9404	152.22	163.317	153.479	PREDICTED: RING-box protein 1A isoform X2 [Plutella xylostella]
gene-LOC105387828	172.371	170.605	164.344	132.019	177.861	131.267	PREDICTED: V-type proton ATPase 21 kDa proteolipid subunit-like [Plutella xylostella]
gene-LOC105386594	171.961	168.586	220.074	144.759	183.368	200.733	PREDICTED: 5-aminolevulinate synthase, nonspecific, mitochondrial [Plutella xylostella]
gene-LOC105386313	171.373	162.066	139.794	237.615	211.212	142.267	PREDICTED: protein l(2)37Cc-like [Plutella xylostella]
gene-LOC105397667	171.289	226.869	102.695	350.362	296.55	133.597	PREDICTED: protein LLP homolog [Plutella xylostella]
gene-LOC105381252	170.382	217.683	189.921	65.7562	72.648	78.9153	protein lethal(2)essential for life-like [Plutella xylostella]
gene-LOC105393481	170.339	195.228	174.921	113.265	106.6	82.9507	PREDICTED: purine nucleoside phosphorylase-like isoform X1 [Plutella xylostella]
gene-LOC105392322	170	138.676	228.171	147.261	156.682	237.957	PREDICTED: V-type proton ATPase catalytic subunit A isoform X1 [Plutella xylostella]
gene-LOC105395217	169.827	162.221	124.064	202.517	179.096	123.354	PREDICTED: NADH dehydrogenase [ubiquinone] 1 alpha subcomplex subunit 6 [Plutella xylostella]
gene-LOC105394201	169.387	206.411	147.377	170.767	150.367	181.493	CD63 antigen-like [Plutella xylostella]
gene-LOC105383794	169.156	172.411	143.08	96.89	120.761	167.906	PREDICTED: ras-related protein Rab-11A-like [Plutella xylostella]
gene-LOC105394319	167.315	118.948	171.877	55.6903	75.1652	187.431	heterogeneous nuclear ribonucleoprotein R isoform X6 [Danaus plexippus plexippus]
gene-LOC105382369	166.833	246.713	236.601	285.236	272.149	177.765	PREDICTED: ecdysteroid-regulated 16 kDa protein [Plutella xylostella]
gene-LOC119692453	166.709	124.595	132.68	118.087	153.02	67.5751	--
gene-LOC105381683	166.16	149.853	162.088	120.655	119.415	196.753	PREDICTED: ATP-dependent RNA helicase dbp2-like isoform X1 [Plutella xylostella]
gene-LOC105386918	166.125	139.073	153.412	125.119	111.334	135.208	PREDICTED: aspartate aminotransferase, mitochondrial isoform X1 [Plutella xylostella]
gene-LOC105393194	165.538	142.855	148.846	114.296	112.734	202.07	hypothetical protein evm_010747 [Chilo suppressalis]
gene-LOC105381502	165.49	260.455	336.082	335.553	375.37	217.649	PREDICTED: uncharacterized protein LOC105381502 [Plutella xylostella]
gene-LOC119693200	164.036	166.516	158.649	184.755	142.515	114.338	PREDICTED: chymotrypsin-1-like [Papilio xuthus]
gene-LOC105393732	164.019	156.223	198.317	51.5906	87.8042	134.397	PREDICTED: venom carboxylesterase-6-like [Plutella xylostella]
gene-LOC105387954	163.817	184.631	103.813	170.654	210.565	118.811	PREDICTED: NADH dehydrogenase [ubiquinone] iron-sulfur protein 5-like [Plutella xylostella]
gene-LOC105386444	163.768	183.408	136.375	144.697	129.893	145.106	PREDICTED: transcription elongation factor spt5-like [Plutella xylostella]
gene-LOC105385828	163.724	180.888	139.807	188.043	178.423	142.392	PREDICTED: renin receptor [Plutella xylostella]
gene-LOC105387935	163.72	178.852	233.2	109.183	62.357	97.6595	PREDICTED: mucin-19-like [Plutella xylostella]
gene-LOC105388802	163.546	183.496	119.49	213.304	149.995	126.991	uncharacterized protein LOC115447181 isoform X2 [Manduca sexta]
gene-LOC105380224	163.294	144.415	83.2601	183.399	163.503	89.2904	PREDICTED: ribosome biogenesis regulatory protein homolog [Plutella xylostella]
gene-LOC105391185	163.101	168.167	153.331	236.027	198.054	150.714	PREDICTED: NADH dehydrogenase [ubiquinone] 1 beta subcomplex subunit 11, mitochondrial [Plutella xylostella]
gene-LOC105398809	163.053	206.005	129.641	215.013	173.386	110.971	PREDICTED: V-type proton ATPase subunit e 2-like [Plutella xylostella]
gene-LOC105382431	162.478	108.861	56.9806	59.8717	115.076	46.7634	PREDICTED: venom acid phosphatase Acph-1-like [Plutella xylostella]
gene-LOC105389975	161.906	229.108	213.479	267.247	310.203	135.637	aldose reductase-like isoform X1 [Ostrinia furnacalis]
gene-LOC105385331	161.859	125.956	87.4298	75.3318	165.357	91.0443	PREDICTED: myrosinase 1-like [Plutella xylostella]
gene-LOC105380414	161.383	152.868	137.436	130.202	99.4476	115.388	PREDICTED: ER lumen protein-retaining receptor [Plutella xylostella]
gene-LOC105381545	160.87	120.238	79.8891	133.515	83.6363	395.045	PREDICTED: uncharacterized protein LOC105381545 isoform X1 [Plutella xylostella]
gene-LOC105398758	160.786	154.259	123.613	188.521	218.523	139.202	PREDICTED: eukaryotic translation initiation factor 3 subunit G [Plutella xylostella]
gene-LOC105385652	160.429	236.441	157.2	278.651	294.027	218.116	PREDICTED: cytochrome b-c1 complex subunit 8 [Plutella xylostella]
gene-LOC105391746	160.388	169.812	111.947	114.348	162.287	106.173	PREDICTED: NADH dehydrogenase [ubiquinone] 1 alpha subcomplex subunit 5 [Plutella xylostella]
gene-LOC105385377	160.208	208.974	211.644	185.805	249.895	190.492	PREDICTED: isocitrate dehydrogenase [NADP] cytoplasmic [Plutella xylostella]
gene-LOC105385247	160.036	140.961	115.688	154.564	129.702	124.728	PREDICTED: synaptobrevin-1-like [Plutella xylostella]
gene-LOC105382451	159.906	142.266	270.991	93.3261	118.066	148.329	PREDICTED: NADP-dependent malic enzyme isoform X1 [Plutella xylostella]
gene-LOC105385093	159.534	217.345	145.851	160.814	282.631	202.332	PREDICTED: cytochrome c oxidase subunit 7C, mitochondrial-like [Plutella xylostella]
gene-LOC105387303	159.119	129.559	68.3029	89.6094	236.449	82.6891	PREDICTED: uncharacterized protein LOC105387303 [Plutella xylostella]
gene-LOC105394016	158.823	98.3072	73.2954	337.139	102.519	211.87	PREDICTED: fatty acid-binding protein 1-like [Plutella xylostella]
gene-LOC119692389	158.775	185.445	106.857	105.571	112.399	48.4281	--
gene-LOC105385141	158.408	183.891	95.8133	125.066	222.189	119.615	PREDICTED: uncharacterized protein LOC105385141 [Plutella xylostella]
gene-LOC105388781	158.046	69.1883	107.631	72.2149	41.254	59.4107	PREDICTED: protein henna [Plutella xylostella]
gene-LOC105389155	157.774	131.097	200.47	79.1448	96.8971	137.166	PREDICTED: translocating chain-associated membrane protein 1 isoform X1 [Plutella xylostella]
gene-LOC119691735	157.378	189.145	98.8064	166.028	247.07	126.213	PREDICTED: NADH dehydrogenase [ubiquinone] 1 beta subcomplex subunit 9 [Plutella xylostella]
gene-LOC105382931	157.29	135.502	124.412	163.958	162.503	111.94	PREDICTED: sugar transporter SWEET1 [Plutella xylostella]
gene-LOC105384797	157.243	145.439	210.612	65.1151	104.011	199.922	PREDICTED: long-chain-fatty-acid--CoA ligase 4 [Plutella xylostella]
gene-LOC119694035	157.17	89.8562	59.2135	216.767	86.6707	15.3473	PREDICTED: vitellin-degrading protease-like [Plutella xylostella]
gene-LOC105385622	156.583	252.554	138.457	350.788	287.792	88.7552	PREDICTED: 4-hydroxyphenylpyruvate dioxygenase-like [Plutella xylostella]
gene-LOC105397988	156.219	156.174	137.995	107.187	144.44	86.7381	PREDICTED: NADH-cytochrome b5 reductase 2 isoform X1 [Plutella xylostella]
gene-LOC105384362	155.429	172.047	171.616	133.431	178.415	164.8	PREDICTED: NADH dehydrogenase [ubiquinone] 1 beta subcomplex subunit 7-like [Plutella xylostella]
gene-LOC105392080	154.755	115.266	206.681	75.6352	92.7516	132.877	PREDICTED: caldesmon-like [Plutella xylostella]
gene-LOC105392006	154.71	97.5447	130.355	146.241	209.522	207.959	PREDICTED: venom carboxylesterase-6-like [Plutella xylostella]
gene-LOC105390912	153.976	160.746	170.191	158.338	183.734	177.284	PREDICTED: ATP-binding cassette sub-family E member 1 [Plutella xylostella]
gene-LOC119690391	153.425	155.24	139.899	162.483	185.888	130.087	P450 CYP6 family protein 12 [Plutella xylostella]
gene-LOC105389726	152.621	138.013	124.818	65.2798	95.2376	104.857	PREDICTED: digestive cysteine proteinase 2 isoform X1 [Plutella xylostella]
gene-LOC105393509	152.267	151.512	135.893	169.392	184.175	112.474	PREDICTED: lactoylglutathione lyase isoform X1 [Plutella xylostella]
gene-LOC105392079	151.644	166.255	163.215	118.32	174.46	174.965	PREDICTED: eukaryotic translation initiation factor 3 subunit L [Amyelois transitella]
gene-LOC105381071	151.505	147.242	85.2179	316.854	123.696	98.5352	PREDICTED: uncharacterized protein LOC105381071 isoform X1 [Plutella xylostella]
gene-LOC105391510	151.466	160.033	110.048	168.263	131.61	75.0836	PREDICTED: peroxisomal membrane protein 2 [Plutella xylostella]
gene-LOC105382819	151.204	229.669	140.886	125.565	223.985	410.529	PREDICTED: cathepsin L [Plutella xylostella]
gene-LOC105381640	150.999	138.212	97.4701	178.048	200.987	113.541	PREDICTED: probable NADH dehydrogenase [ubiquinone] iron-sulfur protein 7, mitochondrial [Plutella xylostella]
gene-LOC105397193	150.658	134.722	261.145	127.602	138.339	256.16	PREDICTED: alpha-actinin, sarcomeric [Plutella xylostella]
gene-LOC105394591	149.149	140.074	129.595	103.563	161.364	109.02	PREDICTED: dehydrogenase/reductase SDR family member 4 [Plutella xylostella]
gene-LOC105389092	148.962	171.716	129.196	189.543	136.465	84.5983	PREDICTED: methionine-R-sulfoxide reductase B1 isoform X1 [Plutella xylostella]
gene-LOC105391458	148.66	196.003	265.234	135.923	212.482	147.907	PREDICTED: transketolase [Plutella xylostella]
gene-LOC105385831	148.631	191.98	141.206	281.359	270.331	129.59	PREDICTED: uncharacterized protein LOC105385831 [Plutella xylostella]
gene-LOC105381242	148.113	182.398	136.621	247.867	295.776	147.255	PREDICTED: uncharacterized protein LOC105381242 [Plutella xylostella]
gene-LOC105384610	147.6	146.291	130.798	142.46	161.594	118.967	PREDICTED: V-type proton ATPase subunit C isoform X1 [Plutella xylostella]
gene-LOC119691307	147.448	345.231	170.652	573.182	246.088	124.303	uncharacterized protein LOC115448803 [Manduca sexta]
gene-LOC105394054	147.342	165.719	105.807	175.691	146.323	150.285	PREDICTED: RNA-binding protein Rsf1-like [Plutella xylostella]
gene-LOC105392929	146.912	118.002	91.8291	65.3808	108.914	48.164	PREDICTED: aldo-keto reductase AKR2E4-like [Plutella xylostella]
gene-LOC105381656	146.479	115.202	114.032	97.1735	119.472	95.5661	PREDICTED: cytochrome P450 CYP12A2-like [Plutella xylostella]
gene-LOC105394922	146.293	178.051	132.474	103.114	132.526	104.362	PREDICTED: androgen-induced gene 1 protein-like [Plutella xylostella]
gene-LOC105392672	145.992	48.7349	77.1053	26.3557	26.6732	49.3263	PREDICTED: solute carrier family 10 member 6-like [Plutella xylostella]
gene-LOC105394183	145.708	104.388	95.5533	129.038	82.1623	76.4536	calcium-binding protein E63-1 isoform X1 [Helicoverpa armigera]
gene-LOC105390620	145.695	131.697	113.566	151.065	119.679	94.1346	PREDICTED: glutaredoxin-C4-like [Plutella xylostella]
gene-LOC105381591	145.336	132.529	160.197	101.735	122.143	96.6665	PREDICTED: LOW QUALITY PROTEIN: 6-phosphogluconate dehydrogenase, decarboxylating-like [Plutella xylostella]
gene-LOC105393149	144.981	129.57	207.777	116.054	115.772	181.489	PREDICTED: sarcalumenin [Plutella xylostella]
gene-LOC105386638	144.365	163.85	126.238	86.749	113.728	89.1837	PREDICTED: signal peptidase complex subunit 2-like [Plutella xylostella]
gene-LOC105388254	143.636	151.839	111.032	167.345	149.731	186.789	PREDICTED: proteasome subunit beta type-2-like [Plutella xylostella]
gene-LOC105382647	143.314	115.535	75.0945	108.809	178.787	111.659	PREDICTED: carbonyl reductase [NADPH] 3-like [Plutella xylostella]
gene-LOC105387482	143.308	146.723	119.415	178.25	170.881	202.993	proteasome subunit alpha type-4 [Plutella xylostella]
gene-LOC105390354	143.231	155.571	113.983	227.572	132.497	125.918	PREDICTED: probable nuclear transport factor 2 isoform X2 [Plutella xylostella]
gene-LOC105384144	143.014	202.637	174.235	219.424	191.03	125.936	PREDICTED: uncharacterized protein LOC105384144 [Plutella xylostella]
gene-LOC105394809	142.5	174.038	100.197	128.826	111.203	107.664	PREDICTED: transmembrane emp24 domain-containing protein 2 [Plutella xylostella]
gene-LOC105390107	142.44	131.317	98.9755	153.318	136.318	178.682	PREDICTED: proteasome subunit alpha type-2-like [Plutella xylostella]
gene-LOC105385543	142.082	141.171	187.761	144.841	168.428	185.516	PREDICTED: facilitated trehalose transporter Tret1-like [Plutella xylostella]
gene-LOC105386580	141.701	66.6579	56.3606	71.6911	79.667	41.9517	RecName: Full=Aminopeptidase N; Short=AP-N; AltName: Full=Apn1; AltName: Full=Microsomal aminopeptidase; Flags: Precursor [Plutella xylostella]
gene-LOC105386626	141.537	161.783	73.8499	103.241	230.751	152.531	ribosomal protein L39 [Bombyx mori]
gene-LOC105380854	140.624	81.0432	77.7197	250.899	85.5655	52.3833	PREDICTED: chymotrypsin-1-like [Plutella xylostella]
gene-LOC105387950	139.951	134.763	110.352	86.0901	99.1013	110.7	PREDICTED: selenide, water dikinase [Plutella xylostella]
gene-LOC119692963	139.812	118.845	170.852	58.8245	80.7952	511.831	--
gene-LOC119694803	139.779	153.524	407.94	118.816	208.296	302.219	uncharacterized protein LOC113520151 [Galleria mellonella]
gene-LOC105381328	139.346	123.787	95.7873	96.4839	108.87	274.477	PREDICTED: 26S proteasome non-ATPase regulatory subunit 11-like [Plutella xylostella]
gene-LOC105388041	139.266	146.132	150.58	118.996	167.186	230.1	polyubiquitin-A [Trichoplusia ni]
gene-LOC105397971	137.526	141.514	99.2253	139.711	114.339	106.466	PREDICTED: S-phase kinase-associated protein 1 [Plutella xylostella]
gene-LOC105398703	137.364	170.179	119.933	129.778	173.201	79.666	PREDICTED: S-formylglutathione hydrolase [Plutella xylostella]
gene-LOC105382784	137.315	152.605	179.892	127.685	132.681	149.181	PREDICTED: MAP kinase-interacting serine/threonine-protein kinase 1 [Plutella xylostella]
gene-LOC105391958	137.196	97.8233	78.8619	76.764	89.2098	229.155	PREDICTED: hematological and neurological expressed 1 protein-like isoform X1 [Plutella xylostella]
gene-LOC105398498	137.001	150.09	100.014	105.872	125.723	112.533	PREDICTED: dnaJ homolog subfamily A member 2-like [Plutella xylostella]
gene-LOC105388491	136.662	80.8762	125.652	21.322	82.0267	44.6152	PREDICTED: carbonic anhydrase 2-like [Plutella xylostella]
gene-LOC105394955	136.58	165.81	147.693	157.108	116.856	94.8923	PREDICTED: uncharacterized protein LOC105394955 [Plutella xylostella]
gene-LOC105385736	136.153	112.975	146.261	139.297	61.3134	68.3989	PREDICTED: zinc carboxypeptidase-like [Plutella xylostella]
gene-LOC105388639	135.513	154.813	91.2289	110.681	101.115	84.1034	PREDICTED: transcription elongation factor B polypeptide 1 [Plutella xylostella]
gene-LOC119693137	134.975	67.6073	25.4395	63.3241	49.4278	48.1494	PREDICTED: uncharacterized protein LOC106709433 isoform X1 [Papilio machaon]
gene-LOC119692338	134.586	149.943	105.98	179.485	138.99	129.645	PREDICTED: zinc finger protein 706-like [Amyelois transitella]
gene-LOC105386247	134.536	129.44	99.9041	181.094	117.303	160.103	PREDICTED: clathrin light chain isoform X1 [Plutella xylostella]
gene-LOC105394318	134.396	154.362	126.091	120.955	105.631	152.831	PREDICTED: CD63 antigen-like isoform X1 [Plutella xylostella]
gene-LOC119692401	133.7	203.14	120.603	105.909	169.913	112.503	uncharacterized protein LOC113230123 [Hyposmocoma kahamanoa]
gene-LOC105394190	133.469	123.217	111.457	139.373	163.928	85.5611	PREDICTED: adenylate kinase-like [Plutella xylostella]
gene-LOC105392227	133.049	127.985	130.563	112.689	97.9716	141.923	PREDICTED: sialomucin core protein 24-like [Plutella xylostella]
gene-LOC105383567	132.824	285.126	184.065	755.843	323.012	205.375	PREDICTED: uncharacterized protein LOC105383567 isoform X11 [Plutella xylostella]
gene-LOC105384909	132.808	133.377	102.209	93.9037	99.0348	176.637	PREDICTED: heterogeneous nuclear ribonucleoprotein 87F-like [Plutella xylostella]
gene-LOC105398259	132.782	174.234	120.767	249.676	217.346	247.339	PREDICTED: 26S proteasome complex subunit DSS1 [Plutella xylostella]
gene-LOC105381000	132.064	116.018	118.051	122.399	132.1	121.018	PREDICTED: probable isocitrate dehydrogenase [NAD] subunit alpha, mitochondrial isoform X2 [Plutella xylostella]
gene-LOC105383065	132.02	122.179	141.537	64.1149	87.3147	152.476	PREDICTED: moesin/ezrin/radixin homolog 1 isoform X1 [Plutella xylostella]
gene-LOC105391869	131.832	222.74	117.897	213.929	227.329	92.7174	PREDICTED: uncharacterized protein LOC105391869 [Plutella xylostella]
gene-LOC105380551	130.964	140.725	125.264	63.037	88.5374	81.0114	PREDICTED: putative tricarboxylate transport protein, mitochondrial [Plutella xylostella]
gene-LOC105388714	130.931	147	102.5	100.378	115.077	72.3933	PREDICTED: prostamide/prostaglandin F synthase-like [Plutella xylostella]
gene-LOC119693237	130.589	84.3922	54.9374	159.858	185.754	73.6597	a mucin-like protein with one putative transmembrane domain isoform1 [Bombyx mori]
gene-LOC105380783	129.915	138.419	127.884	152.327	153.492	150.411	PREDICTED: prohibitin-2 [Plutella xylostella]
gene-LOC105391882	129.898	130.704	77.7263	249.138	141.19	98.8646	PREDICTED: trypsin CFT-1-like [Plutella xylostella]
gene-LOC105393879	129.474	106.655	67.2673	125.588	96.415	103.706	PREDICTED: mitochondrial fission 1 protein-like [Plutella xylostella]
gene-LOC105393522	129.371	82.0621	79.3902	37.3315	40.0296	137.516	synaptic vesicle membrane protein VAT-1 homolog-like [Ostrinia furnacalis]
gene-LOC105382125	129.062	199.448	174.658	145.272	144.937	109.875	PREDICTED: glutenin, high molecular weight subunit 12-like [Plutella xylostella]
gene-LOC105395781	128.377	193.094	111.821	191.614	235.856	73.775	PREDICTED: uncharacterized protein LOC105391869 [Plutella xylostella]
gene-LOC105393474	128.169	77.4544	88.736	157.529	41.1343	48.1617	PREDICTED: lipase 3-like isoform X1 [Plutella xylostella]
gene-LOC105393991	127.337	121.583	87.421	182.5	200.614	108.946	PREDICTED: pyrimidodiazepine synthase-like [Plutella xylostella]
gene-LOC105380108	126.777	123.062	184.742	122.539	158.369	180.301	PREDICTED: V-type proton ATPase subunit H isoform X1 [Plutella xylostella]
gene-LOC105397033	126.744	112.991	266.751	96.4826	160.019	263.315	PREDICTED: V-type proton ATPase subunit B [Plutella xylostella]
gene-LOC105388479	126.574	71.2793	62.5901	71.6992	69.5092	35.8584	PREDICTED: coatomer subunit zeta-1 isoform X2 [Plutella xylostella]
gene-LOC105388710	125.337	127.616	106.087	166.808	141.98	117.777	PREDICTED: CDGSH iron-sulfur domain-containing protein 2 homolog [Plutella xylostella]
gene-LOC105387711	124.736	114.206	99.5622	76.0718	91.9192	57.3895	PREDICTED: enoyl-CoA hydratase domain-containing protein 2, mitochondrial [Plutella xylostella]
gene-LOC105379961	124.689	116.832	158.077	105.879	142.252	142.973	PREDICTED: succinate dehydrogenase [ubiquinone] iron-sulfur subunit, mitochondrial [Plutella xylostella]
gene-LOC105382211	124.545	64.3021	66.6642	54.2527	93.7844	55.6364	PREDICTED: carboxypeptidase Q-like [Plutella xylostella]
gene-LOC105380453	124.511	109.514	208.224	94.1771	139.347	278.691	PREDICTED: aconitate hydratase, mitochondrial [Plutella xylostella]
gene-LOC105390989	124.271	120.559	118.16	130.521	103.929	123.23	aminopeptidase N4a [Plutella xylostella]
Plutella_xylostella_newGene_3583	124.075	122.89	85.3977	109.711	142.905	81.5053	PREDICTED: MICOS complex subunit Mic10-like [Plutella xylostella]
gene-LOC105384896	124.068	130.179	84.4877	147.751	118.177	107.054	PREDICTED: protein RER1 [Plutella xylostella]
gene-LOC105386184	123.886	170.014	116.038	158.209	141.948	52.5186	PREDICTED: protein takeout-like [Plutella xylostella]
gene-LOC105389108	123.824	149.352	55.9583	153.803	144.739	87.8541	PREDICTED: pancreatic lipase-related protein 2-like [Plutella xylostella]
gene-LOC105391750	122.905	129.245	187.613	94.6411	103.569	158.815	PREDICTED: death-associated protein 1 [Plutella xylostella]
gene-LOC105388708	122.849	120.243	99.9944	78.0966	136.095	98.6302	PREDICTED: NADH dehydrogenase [ubiquinone] 1 beta subcomplex subunit 2, mitochondrial-like [Plutella xylostella]
gene-LOC105394714	122.69	136.368	125.139	71.1527	182.923	93.6739	PREDICTED: uncharacterized protein LOC105383363 [Plutella xylostella]
gene-LOC105384897	121.966	110.883	67.7492	116.518	111.697	63.139	PREDICTED: glutaredoxin 3 [Plutella xylostella]
gene-LOC105391367	121.743	123.58	139.379	148.135	118.292	168.64	PREDICTED: peroxisomal multifunctional enzyme type 2-like isoform X1 [Plutella xylostella]
gene-LOC105390327	121.448	108.93	100.693	102.458	62.5719	122.311	PREDICTED: ommochrome-binding protein-like [Plutella xylostella]
gene-LOC105394211	121.162	167.403	97.4306	134.64	211.826	141.801	PREDICTED: cytochrome b-c1 complex subunit 9 [Plutella xylostella]
gene-LOC105391633	121.028	122.689	83.5312	96.7168	114.969	92.6877	protein SEC13 homolog [Galleria mellonella]
gene-LOC105392214	120.883	114.964	78.4989	83.6709	115.366	102.223	PREDICTED: small nuclear ribonucleoprotein-associated protein B [Plutella xylostella]
gene-LOC105393053	120.432	148.923	134.322	65.4148	102.92	96.199	PREDICTED: protein disulfide-isomerase A6 [Plutella xylostella]
gene-LOC105384553	120.159	132.522	161.332	332.161	186.616	171.836	glutathione S-transferase [Plutella xylostella]
gene-LOC105381583	119.847	169.997	87.4081	83.3451	53.5314	37.0694	PREDICTED: uncharacterized protein LOC105381583 [Plutella xylostella]
gene-LOC105393313	119.491	132.755	147.714	137.415	102.31	97.7902	PREDICTED: glutaryl-CoA dehydrogenase, mitochondrial [Plutella xylostella]
gene-LOC119693394	119.34	115.251	76.5363	91.0077	55.8446	43.5258	P450 CYP6 family protein 10 [Plutella xylostella]
gene-LOC105390294	119.313	119.044	95.1708	134.588	141.682	179.469	PREDICTED: proteasome subunit beta type-1 [Plutella xylostella]
gene-LOC105388480	119.266	104.918	81.8023	94.9612	119.397	49.4199	PREDICTED: isochorismatase domain-containing protein 1-like isoform X1 [Plutella xylostella]
gene-LOC119690641	119.238	112.62	78.8749	110.882	28.3872	20.279	trypsin, alkaline C-like precursor [Plutella xylostella]
gene-LOC119691425	119.233	134.601	85.5222	158.034	142.338	76.6905	UPF0389 protein CG9231 [Manduca sexta]
gene-LOC105391531	119.212	124.099	94.9857	170.148	141.546	98.7623	PREDICTED: probable NADH dehydrogenase [ubiquinone] flavoprotein 2, mitochondrial [Plutella xylostella]
gene-LOC105382572	118.783	122.903	94.8287	91.9407	94.5791	112.648	PREDICTED: ubiquitin-conjugating enzyme E2 N [Plutella xylostella]
gene-LOC119692567	118.7	210.541	164.352	224.935	151.996	78.1032	PREDICTED: circadian clock-controlled protein-like [Plutella xylostella]
gene-LOC105398534	118.437	159.27	107.238	129.767	94.4948	86.0533	myophilin [Ostrinia furnacalis]
gene-LOC105384151	117.913	122.503	152.395	112.293	104.524	70.7719	PREDICTED: inositol oxygenase-like [Plutella xylostella]
gene-LOC105389053	117.846	100.956	58.7392	116.421	126.766	45.8295	PREDICTED: iron-sulfur cluster assembly enzyme ISCU, mitochondrial-like [Plutella xylostella]
gene-LOC105384570	117.344	110.027	79.8904	153.971	239.017	132.955	PREDICTED: uncharacterized protein LOC105384570 [Plutella xylostella]
gene-LOC105386442	116.974	146.572	120.687	110.258	188.915	71.8826	PREDICTED: mediator of RNA polymerase II transcription subunit 15-like [Plutella xylostella]
gene-LOC105391877	116.527	127.518	150.129	80.7082	117.253	102.934	PREDICTED: hydroxysteroid dehydrogenase-like protein 2 isoform X1 [Plutella xylostella]
gene-LOC105386094	116.27	178.836	58.6094	70.9628	63.3286	68.6312	odorant-binding protein 19 [Plutella xylostella]
gene-LOC105382576	116.041	125.962	89.2615	200.181	139.888	116.42	PREDICTED: uncharacterized protein LOC105382576 [Plutella xylostella]
gene-LOC119692284	115.777	111.217	78.3849	16.6777	87.7896	68.0461	solute carrier family 22 member 3-like [Vanessa tameamea]
gene-LOC105383959	115.638	89.5789	105.705	70.2649	82.4637	100.677	PREDICTED: transcription elongation factor B polypeptide 2 [Plutella xylostella]
gene-LOC105385730	114.876	162.055	388.725	128.196	200.352	228.767	PREDICTED: uncharacterized protein LOC105385730 [Plutella xylostella]
gene-PxAPN-A	114.348	109.606	177.842	88.5266	153.606	270.818	Membrane alanyl aminopeptidase [Papilio machaon]
gene-LOC105381084	114.062	152.376	89.0346	142.011	165.644	63.3871	PREDICTED: cytochrome c oxidase copper chaperone-like [Plutella xylostella]
gene-LOC105390795	114.005	103.896	85.9099	98.0339	116.298	87.507	PREDICTED: dimethyladenosine transferase 1, mitochondrial [Plutella xylostella]
gene-LOC105380965	113.926	97.4371	77.9929	89.1786	73.1619	93.9371	PREDICTED: ADP-ribosylation factor 2 [Plutella xylostella]
gene-LOC105391885	113.23	118.432	162.712	92.164	91.309	58.2828	PREDICTED: bifunctional purine biosynthesis protein PURH-like [Plutella xylostella]
gene-LOC105392890	112.864	44.6322	43.5717	80.2297	61.9705	49.0133	cysteine dioxygenase [Hyposmocoma kahamanoa]
gene-LOC105382506	112.455	138.853	110.762	91.4269	129.221	103.442	PREDICTED: non-specific lipid-transfer protein [Plutella xylostella]
gene-LOC105398442	112.437	108.269	58.3084	105.949	118.222	91.5579	PREDICTED: UDP-glucuronosyltransferase 1-2-like [Plutella xylostella]
Plutella_xylostella_newGene_1229	112.291	143.162	87.4878	70.7508	148.693	128.74	--
gene-LOC105383331	111.934	37.7548	42.1812	61.6308	42.5398	27.6814	angiotensin-converting enzyme-like [Spodoptera frugiperda]
gene-LOC105380111	111.89	109.825	79.0632	106.089	115.503	174.504	PREDICTED: 26S proteasome non-ATPase regulatory subunit 14 [Plutella xylostella]
gene-LOC105391014	111.707	80.2365	33.2073	79.4291	26.4323	19.326	PREDICTED: collagenase-like [Plutella xylostella]
gene-LOC105388738	111.217	200.998	87.7999	82.4555	75.674	27.7496	PREDICTED: uncharacterized protein LOC105388354 [Plutella xylostella]
gene-LOC119693863	111.184	120.977	71.2664	136.225	99.142	107.692	small nuclear ribonucleoprotein Sm D3 isoform X1 [Hyposmocoma kahamanoa]
gene-LOC105395865	110.789	80.2167	75.1465	56.1405	56.7205	57.6235	serine--tRNA ligase, cytoplasmic [Trichoplusia ni]
gene-LOC105383068	110.532	117.42	86.2919	228.017	141.478	121.293	PREDICTED: protein QIL1 [Plutella xylostella]
gene-LOC119692448	110.262	92.0608	152.343	66.6715	109.595	145.481	--
gene-LOC105395521	110.21	101.259	80.2298	119.635	109.191	78.4092	PREDICTED: putative succinate dehydrogenase [ubiquinone] cytochrome b small subunit, mitochondrial [Plutella xylostella]
gene-LOC105380677	109.69	101.506	165.533	54.4001	83.9493	89.3829	PREDICTED: LOW QUALITY PROTEIN: ATP-citrate synthase [Plutella xylostella]
gene-LOC105393909	109.582	72.6998	101.486	68.8808	60.3978	51.9511	PREDICTED: ribose-phosphate pyrophosphokinase 2 [Plutella xylostella]
gene-LOC105380772	109.571	131.626	89.4071	174.951	194.048	101.879	PREDICTED: uncharacterized protein LOC105380772 [Plutella xylostella]
gene-LOC105389233	109.47	136.395	106.741	80.6349	112.766	84.4434	PREDICTED: juvenile hormone epoxide hydrolase-like [Plutella xylostella]
gene-LOC119693890	109.383	106.974	77.4978	106.446	107.851	60.9635	unnamed protein product [Arctia plantaginis]
gene-LOC105387209	109.235	113.139	100.583	186.195	121.364	100.831	PREDICTED: signal peptidase complex subunit 3-like [Plutella xylostella]
gene-LOC105383938	109.087	216.732	156.554	68.6535	126.25	69.3148	PREDICTED: aldehyde oxidase 1-like [Plutella xylostella]
Plutella_xylostella_newGene_1808	108.778	101.802	100.634	139.025	220.002	205.227	hypothetical protein RR48_07455 [Papilio machaon]
gene-LOC105382435	108.684	90.2762	77.7581	171.918	128.841	102.988	uncharacterized LOC105382435 precursor [Plutella xylostella]
gene-LOC105389271	108.103	89.1906	58.3319	22.1768	86.7593	67.7923	apyrase-like isoform X1 [Ostrinia furnacalis]
gene-LOC105385402	108.102	241.944	141.182	62.444	47.5812	16.5365	beta-ureidopropionase-like [Spodoptera frugiperda]
gene-LOC119693079	107.571	108.887	94.4901	102.511	118.709	65.8874	alcohol dehydrogenase 14, partial [Helicoverpa assulta]
gene-LOC105391017	107.501	91.9848	81.5619	98.6094	93.7395	152.342	26S protease regulatory subunit 6B [Helicoverpa armigera]
gene-LOC105388946	107.231	129.08	126.461	138.632	141.567	119.601	PREDICTED: uncharacterized protein LOC105388946 [Plutella xylostella]
gene-LOC105390551	106.979	99.0114	73.7212	69.1334	59.3858	69.9339	leukocyte elastase inhibitor-like precursor [Plutella xylostella]
gene-LOC105398548	106.666	162.86	133.656	110.403	127.488	119.44	PREDICTED: phosphoglycerate kinase [Plutella xylostella]
gene-LOC119693736	106.276	55.962	64.0249	92.4293	57.7953	80.198	putative C-5 sterol desaturase [Papilio xuthus]
gene-LOC105390608	106.199	56.1341	180.594	72.5481	60.1263	90.9833	glucosinolate sulfatase 2 [Plutella xylostella]
gene-LOC105398075	106.072	87.0629	82.5852	74.3636	80.4667	103.649	microtubule-associated protein RP/EB family member 1 isoform X2 [Galleria mellonella]
gene-LOC119692040	105.844	149.681	103.266	100.303	95.4334	54.8906	lysozyme-like [Manduca sexta]
gene-LOC105391979	105.789	95.1348	101.023	82.2344	59.1249	83.7694	PREDICTED: transmembrane protein 214 [Plutella xylostella]
gene-LOC105389676	105.502	92.1622	77.6042	56.4431	78.9789	42.9951	PREDICTED: aquaporin-like [Plutella xylostella]
gene-LOC105385171	105.465	146.177	155.957	88.9751	129.987	74.1037	aspartate aminotransferase, cytoplasmic [Ostrinia furnacalis]
gene-LOC119694824	105.441	97.0408	57.4949	40.8316	43.7851	31.9244	FK506-binding protein 2 precursor [Plutella xylostella]
gene-LOC105385404	105.274	134.795	70.5664	125.969	116.092	166.406	PREDICTED: proteasome subunit beta type-3 [Plutella xylostella]
gene-LOC119691075	105.173	102.292	67.3453	93.3018	88.9061	89.1563	PREDICTED: cytochrome b-c1 complex subunit 8 [Plutella xylostella]
gene-LOC105384944	104.803	102.604	154.259	70.4418	127.649	129.865	60 kDa heat shock protein, mitochondrial-like [Plutella xylostella]
gene-LOC105392786	104.592	115.936	96.032	78.8805	88.8859	96.0252	ATP-dependent RNA helicase WM6 [Manduca sexta]
gene-LOC105388329	104.363	73.9116	47.3489	51.1894	55.7822	33.6596	PREDICTED: O-acetyl-ADP-ribose deacetylase MACROD2-like [Plutella xylostella]
gene-LOC105393505	104.221	135.891	63.2387	6.80242	17.0062	43.6096	PREDICTED: uncharacterized protein LOC105393505 [Plutella xylostella]
gene-LOC105386083	104.188	152.096	106.801	132.467	136.27	76.9037	PREDICTED: eukaryotic translation initiation factor 4E-binding protein 2 [Plutella xylostella]
gene-LOC105383939	103.981	113.619	104.952	68.4124	76.9177	47.7068	PREDICTED: dihydropteridine reductase-like [Plutella xylostella]
gene-LOC105394840	103.884	116.469	92.5781	158.749	119.784	104.702	PREDICTED: NADH dehydrogenase [ubiquinone] 1 alpha subcomplex subunit 8-like [Plutella xylostella]
gene-LOC105383376	103.716	100.52	69.9085	97.8816	65.7142	97.2522	ubiquitin-conjugating enzyme E2-17 kDa [Papilio polytes]
gene-LOC105383268	103.607	119.33	93.5536	117.416	113.19	73.8239	PREDICTED: malate dehydrogenase, cytoplasmic [Plutella xylostella]
Plutella_xylostella_newGene_651	103.388	197.773	132.312	62.5563	79.052	80.9727	--
gene-LOC105387061	102.796	79.6602	50.777	99.0828	85.6218	31.7941	PREDICTED: putative thiosulfate sulfurtransferase, mitochondrial [Plutella xylostella]
gene-LOC105385383	101.88	102.502	97.6621	81.5547	107.944	92.2601	PREDICTED: obg-like ATPase 1 [Plutella xylostella]
gene-LOC105382782	101.811	121.616	98.389	83.9286	91.6362	113.166	PREDICTED: eukaryotic translation initiation factor 2 subunit 2 isoform X2 [Plutella xylostella]
gene-LOC105388997	101.613	82.8152	69.6337	110.29	103.697	101.294	PREDICTED: myosin-2 essential light chain-like isoform X2 [Plutella xylostella]
gene-LOC105384832	101.461	150.178	108.742	113.819	125.342	93.6941	PREDICTED: heme oxygenase 1-like [Plutella xylostella]
gene-LOC105382837	101.301	82.2774	63.1296	73.1494	59.7469	107.527	ubiquitin-conjugating enzyme E2 G1 [Papilio xuthus]
gene-LOC105388460	101.193	71.0669	122.996	67.0108	68.6637	101.699	PREDICTED: LOW QUALITY PROTEIN: delta-1-pyrroline-5-carboxylate dehydrogenase, mitochondrial-like, partial [Plutella xylostella]
gene-LOC105380094	101.193	99.1046	124.874	55.9785	99.7867	102.021	PREDICTED: dihydrolipoyllysine-residue acetyltransferase component of pyruvate dehydrogenase complex, mitochondrial [Plutella xylostella]
gene-LOC105383421	101.191	92.6486	87.7124	38.5121	63.9977	52.3798	PREDICTED: glucose dehydrogenase [FAD, quinone]-like [Plutella xylostella]
gene-LOC119691850	101.171	94.073	58.3351	70.5454	93.7855	67.3736	Na(+)/H(+) exchange regulatory cofactor NHE-RF1-like [Trichoplusia ni]
gene-LOC105395448	101.149	87.1525	65.2984	124.195	140.609	92.9952	PREDICTED: trypsin, alkaline B-like [Plutella xylostella]
gene-LOC105380221	101.064	89.4106	89.9083	75.1226	76.4439	122.431	PREDICTED: serine/arginine-rich splicing factor 2 [Plutella xylostella]
gene-LOC105388737	100.963	124.968	79.9231	64.1792	77.121	41.6736	PREDICTED: uncharacterized protein LOC105388353 [Plutella xylostella]
gene-LOC105387475	100.763	121.43	100.907	94.0258	90.5963	49.4382	PREDICTED: D-aspartate oxidase [Plutella xylostella]
gene-LOC105393490	100.725	98.4651	142.216	94.0908	140.153	139.149	PREDICTED: cytochrome b-c1 complex subunit 2, mitochondrial-like [Plutella xylostella]
gene-LOC105382414	100.695	75.9486	48.2483	152.461	145.228	82.6689	PREDICTED: lipopolysaccharide-induced tumor necrosis factor-alpha factor homolog [Plutella xylostella]
gene-LOC105388257	100.65	122.339	81.0962	123.273	117.497	117.579	proteasome subunit alpha type-3 [Manduca sexta]
gene-LOC105389510	100.492	133.718	75.5412	121.373	121.025	160.541	PREDICTED: proteasome maturation protein [Plutella xylostella]
gene-LOC105381213	100.481	139.317	132.015	89.3221	105.621	96.8457	PREDICTED: uncharacterized protein LOC105381213 [Plutella xylostella]
gene-LOC119694575	100.402	84.0592	51.4691	58.1793	34.2536	63.3987	NADH dehydrogenase subunit 5 [Plutella xylostella]
gene-LOC105383038	100.346	84.8283	106.894	56.8868	102.705	46.4896	PREDICTED: UDP-glucuronosyltransferase 2B20-like [Plutella xylostella]
gene-LOC105380124	100.138	76.9839	88.7438	97.2278	78.7127	175.005	PREDICTED: lysosome-associated membrane glycoprotein 1-like [Plutella xylostella]
gene-LOC105395721	100.03	88.255	74.0065	75.1935	111.219	76.6069	transmembrane protein 120 homolog isoform X2 [Aphantopus hyperantus]
gene-LOC105390625	99.8894	144.547	126.284	189.343	115.931	53.6837	PREDICTED: cathepsin F-like [Plutella xylostella]
gene-LOC105380386	99.6455	160.5	155.303	99.9458	135.7	80.405	PREDICTED: ester hydrolase C11orf54 homolog isoform X1 [Plutella xylostella]
gene-LOC105384146	99.2691	47.0061	44.8356	49.2459	43.9316	6.76755	PREDICTED: uncharacterized protein LOC105384146 [Plutella xylostella]
gene-LOC105380990	99.2374	90.9363	124.1	75.9885	98.2502	114.155	succinate dehydrogenase [ubiquinone] flavoprotein subunit, mitochondrial [Helicoverpa armigera]
gene-LOC105390761	99.2242	120.582	129.108	81.4148	93.7097	66.2894	PREDICTED: delta-1-pyrroline-5-carboxylate synthase isoform X1 [Plutella xylostella]
gene-LOC105393859	99.2046	91.9213	88.1432	65.3737	72.1309	96.7867	PREDICTED: putative ATP-dependent RNA helicase me31b [Plutella xylostella]
gene-LOC105380234	98.9497	119.3	87.8615	123.98	108.559	104.97	PREDICTED: mesencephalic astrocyte-derived neurotrophic factor homolog [Plutella xylostella]
gene-LOC105389564	98.8538	152.005	121.978	172.601	149.397	60.9397	PREDICTED: 17-beta-hydroxysteroid dehydrogenase 14-like [Plutella xylostella]
gene-LOC105381439	98.754	98.441	145.141	61.4588	138.896	154.375	PREDICTED: importin-5 [Plutella xylostella]
gene-LOC105388216	98.7349	93.6038	84.8017	65.8304	75.6473	97.1748	PREDICTED: casein kinase I isoform alpha-like isoform X3 [Plutella xylostella]
gene-LOC105392455	98.6073	89.0802	109.281	70.0034	88.7784	130.032	elongation factor 1-alpha [Grapholitha molesta]
gene-LOC105381607	98.5842	67.3388	69.6912	111.373	73.8331	79.2092	PREDICTED: flightin isoform X1 [Plutella xylostella]
gene-LOC105382297	98.4577	52.8959	42.1402	64.9537	107.28	56.8303	PREDICTED: glyoxylate reductase/hydroxypyruvate reductase-like [Plutella xylostella]
gene-LOC119694658	98.4072	124.674	200.027	129.36	95.7974	120.127	uncharacterized protein LOC113225702 isoform X2 [Hyposmocoma kahamanoa]
gene-LOC105391891	98.3007	93.3221	102.441	84.5606	76.026	47.3626	adenylosuccinate lyase isoform X1 [Ostrinia furnacalis]
gene-LOC105380513	98.279	102.811	240.665	83.8104	81.8261	145.066	PREDICTED: apolipophorins-like [Plutella xylostella]
Plutella_xylostella_newGene_5874	98.2597	249.177	772.968	681.252	860.116	111.29	PREDICTED: larval cuticle protein LCP-17-like [Plutella xylostella]
gene-LOC105384014	98.1833	91.2918	130.215	56.6046	68.0802	116.859	PREDICTED: chromobox protein homolog 1-like isoform X2 [Plutella xylostella]
gene-LOC105383664	98.1032	120.944	59.4616	96.9472	161.281	90.5723	PREDICTED: NADH dehydrogenase [ubiquinone] 1 alpha subcomplex subunit 2 isoform X2 [Plutella xylostella]
gene-LOC105384779	98.0679	88.1839	108.9	70.964	91.5269	139.565	PREDICTED: importin subunit alpha-4 [Plutella xylostella]
gene-LOC105382823	97.7921	150.473	135.9	119.344	157.536	73.1989	PREDICTED: cytochrome P450 6B7-like [Plutella xylostella]
gene-LOC105391631	97.7787	100.881	73.1356	125.746	94.3592	85.5922	PREDICTED: ras-related protein Rab-8A isoform X1 [Plutella xylostella]
gene-LOC119693655	97.7543	89.524	72.6702	78.0454	81.3715	109.44	UV excision repair protein RAD23 homolog A [Danaus plexippus plexippus]
gene-LOC105388103	97.6802	111.343	67.2873	97.2607	78.0694	78.4817	PREDICTED: myotrophin-like [Plutella xylostella]
gene-LOC105393776	97.5608	231.582	143.41	159.064	88.603	41.5305	PREDICTED: uncharacterized protein LOC105393776 isoform X1 [Plutella xylostella]
gene-LOC119693801	97.5573	83.1701	67.2393	102.96	82.9533	57.56	zinc finger protein 593 homolog [Manduca sexta]
gene-LOC105392916	97.5317	197.812	85.0995	190.707	161.619	789.875	PREDICTED: juvenile hormone-binding protein-like isoform X1 [Plutella xylostella]
gene-LOC105385340	97.3891	131.202	55.4515	175.224	150.042	72.8671	PREDICTED: RNA-binding protein pno1 [Plutella xylostella]
gene-LOC105382534	97.2885	111.7	78.6493	186.336	114.716	89.4684	PREDICTED: mitochondrial import receptor subunit TOM22 homolog isoform X1 [Plutella xylostella]
gene-LOC105391140	97.2327	117.429	113.809	65.4155	94.1954	80.8039	PREDICTED: glucose-6-phosphate isomerase [Plutella xylostella]
gene-LOC105384940	97.225	127.416	60.6496	128.776	64.0841	38.1232	PREDICTED: endocuticle structural glycoprotein SgAbd-5-like [Plutella xylostella]
gene-LOC105386753	96.9928	84.7936	64.2898	99.1948	92.2776	66.4654	PREDICTED: protein lifeguard 4-like [Plutella xylostella]
gene-LOC105390081	96.8598	119.692	125.247	169.41	133.75	141.809	PREDICTED: uncharacterized protein ZC395.10-like [Plutella xylostella]
gene-LOC119694528	96.6394	124.999	109.41	73.1059	96.2522	53.7097	uncharacterized protein LOC110995849 isoform X1 [Pieris rapae]
gene-LOC119693568	96.559	105.13	109.602	97.3425	110.382	57.2414	hypothetical protein ILUMI_08411 [Ignelater luminosus]
gene-LOC105390139	96.3721	109.279	82.8525	124.101	127.167	109.462	PREDICTED: endothelial differentiation-related factor 1 homolog [Plutella xylostella]
gene-LOC105380062	96.0008	103.054	94.1797	37.8028	49.5626	20.2845	PREDICTED: 3-hydroxybutyrate dehydrogenase type 2-like [Plutella xylostella]
gene-LOC105382308	95.7332	96.7711	51.3888	60.8444	50.2854	62.0837	PREDICTED: cytochrome b5-related protein-like, partial [Plutella xylostella]
gene-LOC105393375	95.3542	81.4279	54.5705	50.1794	58.8013	63.0222	PREDICTED: signal recognition particle receptor subunit beta [Plutella xylostella]
gene-LOC105393478	95.1525	92.1835	57.4836	102.74	73.6147	84.3229	PREDICTED: DNA-binding protein DDB_G0278111 [Plutella xylostella]
gene-LOC105392598	95.0515	97.2033	212.835	46.845	160.076	161.793	PREDICTED: translocon-associated protein subunit delta [Plutella xylostella]
gene-LOC105389407	94.7995	71.5979	61.9138	68.6298	60.0127	43.8164	PREDICTED: vanin-like protein 2 [Plutella xylostella]
gene-LOC105395794	94.7246	74.8183	74.8319	76.7884	77.2925	31.1274	PREDICTED: L-xylulose reductase-like [Plutella xylostella]
gene-LOC105385375	94.3358	122.158	107.422	119.507	86.9904	48.4922	PREDICTED: 1-acyl-sn-glycerol-3-phosphate acyltransferase alpha [Plutella xylostella]
gene-LOC105382326	94.1961	121.522	169.959	76.6577	142.899	72.5799	PREDICTED: C-1-tetrahydrofolate synthase, cytoplasmic isoform X1 [Plutella xylostella]
gene-LOC105386122	94.0578	82.9824	91.7252	23.987	47.1542	93.189	PREDICTED: kynurenine formamidase [Plutella xylostella]
gene-LOC105386550	93.8738	140.347	204.541	158.529	156.069	163.767	PREDICTED: uncharacterized protein LOC105386550 isoform X2 [Plutella xylostella]
gene-LOC105384195	93.8099	123.859	96.5974	89.0382	88.9816	56.5318	prophenoloxidase activating proteinase 1 [Plutella xylostella]
gene-LOC119692435	93.7679	89.9883	69.9258	85.2354	70.4383	78.3604	casein kinase II subunit alpha isoform X2 [Ostrinia furnacalis]
gene-LOC105382264	93.5581	104.528	334.792	55.7994	49.4586	190.179	PREDICTED: mucin-19-like, partial [Plutella xylostella]
gene-LOC105390387	93.0674	88.8527	70.4915	76.3289	87.5351	68.2406	PREDICTED: tumor suppressor candidate 3-like [Plutella xylostella]
gene-LOC105385139	92.9525	85.3376	64.1393	74.7619	80.5304	56.1841	PREDICTED: presqualene diphosphate phosphatase [Plutella xylostella]
gene-LOC105385206	92.8886	108.765	80.8571	113.262	108.92	86.5236	PREDICTED: very-long-chain enoyl-CoA reductase [Plutella xylostella]
gene-LOC105387452	92.5406	53.6253	60.0528	48.5675	55.7815	26.8091	PREDICTED: translocator protein-like isoform X2 [Plutella xylostella]
gene-LOC105386601	92.0757	102.248	100.03	44.428	92.3497	49.703	PREDICTED: 2-oxoisovalerate dehydrogenase subunit beta, mitochondrial [Plutella xylostella]
gene-LOC105392770	92.0403	71.3691	63.1797	59.3951	55.2065	75.4423	PREDICTED: 46 kDa FK506-binding nuclear protein [Plutella xylostella]
Plutella_xylostella_newGene_4891	91.812	105.713	40.8318	88.7103	80.5306	40.1024	--
gene-LOC105387495	91.534	66.1838	62.1477	74.1261	47.2195	37.5253	PREDICTED: uncharacterized protein LOC105387495 [Plutella xylostella]
gene-LOC105382676	91.4638	165.348	135.483	145.266	172.903	99.2752	PREDICTED: catalase-like [Plutella xylostella]
gene-LOC105398433	91.4054	129.417	52.9062	75.6197	49.3976	135.326	PREDICTED: ecdysteroid-regulated 16 kDa protein-like [Plutella xylostella]
gene-LOC105390262	91.2183	91.4476	77.0801	75.0562	67.289	91.2573	PREDICTED: akirin-like [Amyelois transitella]
gene-LOC105388551	91.0292	89.0663	100.094	40.1932	63.4199	86.5105	PREDICTED: isocitrate dehydrogenase [NADP] cytoplasmic-like [Plutella xylostella]
gene-LOC105381626	90.9846	82.3461	61.3745	39.3624	58.4739	78.9094	PREDICTED: chromobox protein homolog 1-like [Plutella xylostella]
gene-LOC105395884	90.3098	87.1132	57.2796	71.4566	66.429	50.8233	PREDICTED: tyrosine--tRNA ligase, cytoplasmic [Plutella xylostella]
gene-LOC105390193	90.2187	84.0517	81.3378	47.5015	73.1041	59.5251	PREDICTED: fumarylacetoacetate hydrolase domain-containing protein 2-like [Plutella xylostella]
gene-LOC119693448	90.2141	99.1986	253.656	101.679	132.194	228.617	serine-rich adhesin for platelets-like [Aphantopus hyperantus]
gene-LOC105394818	90.2077	88.3494	104.352	113.134	103.074	122.067	PREDICTED: ubiquitin-conjugating enzyme E2 L3 [Plutella xylostella]
gene-LOC105388399	89.7074	108.285	65.2161	101.349	100.089	56.5211	PREDICTED: mitochondrial carrier homolog 2-like [Plutella xylostella]
gene-LOC105380610	89.6912	66.3629	104.441	82.8845	81.4925	102.303	PREDICTED: protein anoxia up-regulated-like, partial [Plutella xylostella]
gene-LOC105381398	89.6749	223.408	62.4542	113.792	52.9496	49.1818	PREDICTED: cytochrome b5 isoform B, partial [Plutella xylostella]
gene-LOC105390295	89.3644	97.1989	124.706	67.6669	103.222	94.87	PREDICTED: dolichyl-diphosphooligosaccharide--protein glycosyltransferase subunit DAD1 [Plutella xylostella]
gene-LOC105386749	89.261	66.3216	45.4628	87.2791	43.4706	30.603	PREDICTED: uncharacterized protein LOC105386749 isoform X1 [Plutella xylostella]
gene-LOC105398813	89.1532	85.1146	89.5634	120.388	66.908	57.2508	PREDICTED: probable basic-leucine zipper transcription factor I isoform X1 [Plutella xylostella]
gene-LOC119694340	89.0379	122.738	58.3697	93.5482	61.6491	35.2295	PREDICTED: trypsin, alkaline C-like isoform X2 [Plutella xylostella]
gene-LOC105389584	89.017	85.1949	36.9808	137.436	186.732	63.5874	PREDICTED: uncharacterized protein LOC105389584 [Plutella xylostella]
gene-LOC105385066	89.0049	97.5172	91.5134	114.58	95.7612	84.4584	PREDICTED: ubiquitin-conjugating enzyme E2 variant 2 [Plutella xylostella]
gene-LOC105384908	88.7367	86.0059	107.766	56.6465	56.671	124.456	PREDICTED: heterogeneous nuclear ribonucleoprotein A1, A2/B1 homolog [Plutella xylostella]
gene-LOC105383860	88.4551	87.8495	68.3957	144.948	78.6402	82.3185	PREDICTED: transmembrane emp24 domain-containing protein 3 [Plutella xylostella]
gene-LOC105380211	88.3436	80.2839	62.4923	69.4488	115.576	64.6293	PREDICTED: probable nucleolar GTP-binding protein 1 [Plutella xylostella]
Plutella_xylostella_newGene_3722	88.2655	21.524	22.0036	0.412041	2.87944	388.476	--
gene-LOC105392539	87.9771	69.5665	94.5283	31.0606	53.434	67.8667	PREDICTED: cytosolic purine 5'-nucleotidase isoform X3 [Plutella xylostella]
gene-LOC105382822	87.8219	119.119	65.8405	184.941	131.137	80.6864	PREDICTED: HIG1 domain family member 2A, mitochondrial-like [Plutella xylostella]
gene-LOC105388772	87.7129	86.6793	89.2771	74.9543	37.8902	41.8143	PREDICTED: uncharacterized protein LOC105388772 isoform X2 [Plutella xylostella]
gene-LOC105382937	87.627	93.7003	45.8935	110.602	83.564	54.7258	PREDICTED: uncharacterized oxidoreductase C24B10.20 [Plutella xylostella]
gene-LOC105386127	87.5991	87.2362	49.7146	99.3462	76.3107	64.2709	PREDICTED: NEDD8-conjugating enzyme Ubc12 [Plutella xylostella]
gene-LOC105390516	87.5044	128.033	63.3278	89.1583	152.305	75.7069	PREDICTED: uncharacterized protein LOC105390516 isoform X2 [Plutella xylostella]
gene-LOC119691195	87.4643	126.117	110.793	54.3226	101.268	81.3475	PREDICTED: choline-phosphate cytidylyltransferase A-like isoform X2 [Papilio xuthus]
gene-LOC105398461	87.3894	84.3901	53.7179	74.1214	95.8013	57.2805	PREDICTED: probable glucosamine 6-phosphate N-acetyltransferase isoform X2 [Plutella xylostella]
gene-LOC105397953	87.0958	68.4701	72.609	51.429	48.5781	66.8557	PREDICTED: branched-chain-amino-acid aminotransferase, cytosolic [Plutella xylostella]
gene-LOC105388282	86.9372	101.701	88.8889	63.4679	69.3532	71.3251	PREDICTED: elongation of very long chain fatty acids protein 6 [Plutella xylostella]
gene-LOC105389807	86.7631	74.7208	98.5544	40.1593	101.377	97.1933	PREDICTED: interferon-related developmental regulator 1-like [Plutella xylostella]
gene-LOC105386009	86.6225	117.456	59.6994	100.425	103.688	53.0251	PREDICTED: probable salivary secreted peptide [Plutella xylostella]
gene-LOC105381795	86.3888	81.9456	89.1219	77.9647	73.8171	180.589	PREDICTED: ras-related protein Rab-5B-like [Plutella xylostella]
gene-LOC105393046	86.1185	90.1307	104.799	82.4248	87.9496	95.8684	PREDICTED: LOW QUALITY PROTEIN: dolichyl-diphosphooligosaccharide--protein glycosyltransferase subunit 1 [Plutella xylostella]
gene-LOC105397290	85.7707	109.818	74.4364	81.7081	108.018	66.2562	enoyl-CoA delta isomerase 1, mitochondrial-like [Bicyclus anynana]
Plutella_xylostella_newGene_3609	85.1499	83.5626	59.677	109.206	73.5734	64.5456	--
gene-LOC105388074	84.8163	96.9299	62.4381	126.465	96.8793	68.7975	PREDICTED: probable 39S ribosomal protein L49, mitochondrial [Plutella xylostella]
gene-LOC105384012	84.6993	109.597	100.746	51.5252	80.8042	50.1285	PREDICTED: protein NipSnap [Plutella xylostella]
gene-LOC105380231	84.5588	70.4958	55.1497	50.8032	63.7398	114.074	PREDICTED: 26S proteasome non-ATPase regulatory subunit 4-like [Plutella xylostella]
gene-LOC105395543	84.4186	113.813	97.9403	81.0821	95.4732	32.1426	PREDICTED: isovaleryl-CoA dehydrogenase, mitochondrial [Plutella xylostella]
gene-LOC119691956	84.2656	89.7168	105.77	62.9512	89.3952	101.296	dihydrolipoyllysine-residue succinyltransferase component of 2-oxoglutarate dehydrogenase complex, mitochondrial-like [Galleria mellonella]
gene-LOC105382978	84.1898	49.9724	21.7074	38.3383	34.3644	25.7112	PREDICTED: uncharacterized protein LOC105382511 [Plutella xylostella]
gene-LOC105395356	83.9269	64.9088	111.125	46.1289	80.2677	102.919	PREDICTED: cuticle protein 12.5-like [Plutella xylostella]
gene-LOC105386172	83.8757	92.751	83.0147	71.6439	97.6107	89.4206	PREDICTED: NADH dehydrogenase [ubiquinone] 1 alpha subcomplex subunit 9, mitochondrial [Plutella xylostella]
gene-LOC105392167	83.8374	118.009	106.545	45.059	82.0766	30.735	PREDICTED: cytochrome P450 6k1-like [Plutella xylostella]
gene-LOC105390438	83.6267	88.4913	48.8305	89.7881	93.0301	108.729	PREDICTED: proteasome subunit beta type-6 [Plutella xylostella]
gene-LOC105394713	83.572	76.5698	80.8258	49.2965	61.141	83.4456	hypothetical protein evm_002481 [Chilo suppressalis]
gene-LOC105397356	83.4143	73.9449	57.972	59.7268	65.2588	42.8012	beta-1,3-glucan binding protein [Plutella xylostella]
gene-LOC105388988	83.4122	68.327	90.1375	40.7143	61.7889	59.0152	PREDICTED: dihydropyrimidine dehydrogenase [NADP(+)]-like isoform X1 [Plutella xylostella]
gene-LOC119690833	83.1633	67.6533	72.4747	116.423	287.931	193.043	chitinase H [Plutella xylostella]
gene-LOC105382659	83.0372	87.4177	79.8278	75.9957	60.5348	93.5081	PREDICTED: 1-acyl-sn-glycerol-3-phosphate acyltransferase gamma-like [Plutella xylostella]
gene-LOC105387215	82.9732	68.0018	55.8671	39.7495	43.8133	47.5857	PREDICTED: alanine--tRNA ligase, cytoplasmic [Plutella xylostella]
gene-LOC105395000	82.8108	78.3018	67.7547	85.7041	81.0894	88.5562	PREDICTED: SH3 domain-binding glutamic acid-rich protein homolog [Plutella xylostella]
gene-LOC105388160	82.7609	75.5655	68.1998	80.6067	84.8806	57.3571	PREDICTED: macrophage migration inhibitory factor-like [Plutella xylostella]
gene-LOC105382975	82.5925	80.1255	86.0531	55.9336	68.3529	106.702	PREDICTED: proliferation-associated protein 2G4 [Plutella xylostella]
gene-LOC105385341	82.5729	102.474	98.1128	97.1017	125.189	115.237	PREDICTED: NADH dehydrogenase [ubiquinone] 1 alpha subcomplex subunit 10, mitochondrial-like [Plutella xylostella]
gene-LOC119692405	82.5277	93.4392	98.7174	51.554	88.3909	62.5535	cytochrome b5-like [Spodoptera frugiperda]
gene-LOC119693549	82.3883	140.849	72.8144	80.3823	103.19	142.034	i-type lysozyme 2 [Leguminivora glycinivorella]
gene-LOC119694143	82.2561	81.9336	78.438	72.1008	84.8264	159.266	AN1-type zinc finger protein 6 isoform X3 [Aphantopus hyperantus]
gene-LOC105391311	82.2004	87.7704	60.713	70.5163	60.6963	52.8979	PREDICTED: transmembrane emp24 domain-containing protein eca-like [Plutella xylostella]
gene-LOC105392290	81.2602	99.3067	106.804	100.077	73.9307	65.9143	PREDICTED: classical arabinogalactan protein 4-like [Plutella xylostella]
gene-LOC105390969	81.0538	80.7123	77.2786	58.119	65.075	81.1816	PREDICTED: eukaryotic translation initiation factor 3 subunit J [Plutella xylostella]
gene-LOC105387175	80.9251	108.715	75.685	115.656	150.051	61.7567	PREDICTED: aldo-keto reductase AKR2E4-like isoform X1 [Plutella xylostella]
gene-LOC105391411	80.1956	81.2187	130.616	48.664	80.9713	222.422	transitional endoplasmic reticulum ATPase TER94 isoform X1 [Aphantopus hyperantus]
gene-LOC105394820	80.1684	85.1631	92.3631	58.324	106.349	92.8419	PREDICTED: eukaryotic translation initiation factor 3 subunit C [Plutella xylostella]
gene-LOC105387164	80.0964	93.7261	62.9987	87.3658	80.8453	68.4447	PREDICTED: UPF0184 protein C9orf16 homolog [Plutella xylostella]
gene-LOC105388128	80.0566	61.8627	75.1297	34.4543	52.3144	59.1713	PREDICTED: phosphatidylinositol transfer protein alpha isoform [Plutella xylostella]
gene-LOC105380430	79.8319	88.8999	64.2076	131.681	128.452	61.2636	PREDICTED: pescadillo homolog [Plutella xylostella]
gene-LOC105382294	79.7228	77.4021	79.6609	67.3441	57.0558	78.901	chloride intracellular channel exc-4 isoform X1 [Pieris rapae]
gene-LOC105381433	79.6883	116.913	61.8295	139.227	83.9214	59.4613	PREDICTED: HIG1 domain family member 1A, mitochondrial-like [Plutella xylostella]
gene-LOC105383680	79.6339	85.7417	73.8163	64.8645	74.243	92.4092	PREDICTED: nucleolin 2-like [Plutella xylostella]
gene-LOC105398272	79.5475	85.0261	62.2496	51.8108	113.809	66.8087	PREDICTED: sequestosome-1-like isoform X2 [Plutella xylostella]
gene-LOC105381979	79.2824	78.0338	75.4487	79.5844	68.3986	76.2506	PREDICTED: histone-lysine N-methyltransferase Su(var)3-9-like isoform X2 [Plutella xylostella]
gene-LOC105382392	79.2787	49.1155	95.8541	29.3396	39.3423	91.1631	PREDICTED: adipocyte plasma membrane-associated protein isoform X2 [Plutella xylostella]
gene-LOC105381872	79.1659	78.5869	67.5449	123.993	127.464	108.544	PREDICTED: tropinone reductase-like 3 [Plutella xylostella]
gene-LOC105394293	79.0773	72.4959	63.6405	52.3529	69.345	132.433	PREDICTED: probable 26S proteasome non-ATPase regulatory subunit 3 [Plutella xylostella]
gene-LOC105385000	79.0013	106.027	54.9171	60.0689	81.7637	34.0664	PREDICTED: hydroxyacylglutathione hydrolase, mitochondrial isoform X1 [Plutella xylostella]
gene-LOC105389418	78.4297	82.339	79.8507	67.56	58.7667	48.1567	PREDICTED: aldo-keto reductase AKR2E4-like [Plutella xylostella]
gene-LOC105387084	78.2691	97.9531	45.4854	23.5074	4.13326	15.7569	PREDICTED: pancreatic triacylglycerol lipase-like [Plutella xylostella]
gene-LOC105384727	78.1241	57.4397	69.7551	120.841	74.6452	63.7462	PREDICTED: succinate dehydrogenase cytochrome b560 subunit, mitochondrial [Plutella xylostella]
gene-LOC119693450	78.086	62.7584	89.6608	51.4547	75.4047	112.869	protein charybde-like [Hyposmocoma kahamanoa]
gene-LOC105389217	78.0859	97.8468	58.473	62.6353	65.5396	39.1559	PREDICTED: ovalbumin-related protein X-like [Plutella xylostella]
gene-LOC119694930	78.0661	95.3473	67.3312	160.957	88.5401	49.9892	putative thiosulfate sulfurtransferase, mitochondrial [Vanessa tameamea]
gene-LOC105390348	78.0132	50.6046	31.8197	53.2618	83.428	76.1956	PREDICTED: 15-hydroxyprostaglandin dehydrogenase [NAD(+)]-like [Plutella xylostella]
gene-LOC105390926	77.8831	58.501	67.1216	73.4718	21.704	24.1796	PREDICTED: collagenase-like [Plutella xylostella]
gene-LOC105387719	77.7403	62.3703	68.8594	39.6371	43.8032	114.962	PREDICTED: ras-related protein Rap-1b [Plutella xylostella]
gene-LOC105384002	77.7376	110.086	80.3937	109.786	127.224	81.0546	PREDICTED: transmembrane protein 258 [Plutella xylostella]
gene-LOC105382184	77.5981	73.5987	57.2858	57.01	67.9468	94.0089	PREDICTED: proteasome subunit alpha type-6-like [Plutella xylostella]
gene-LOC105394266	77.5603	113.866	86.4268	89.5927	86.2032	49.0964	PREDICTED: fumarylacetoacetase-like isoform X1 [Plutella xylostella]
gene-LOC105386554	77.5389	75.2153	63.9531	53.2787	66.5599	92.1592	PREDICTED: thioredoxin-like protein 1 [Plutella xylostella]
gene-LOC119691077	77.3302	41.6942	143.005	44.2519	55.8167	50.4025	glucosinolate sulfatase 3 [Plutella xylostella]
gene-LOC105382006	77.1567	85.7153	50.8594	60.657	79.0087	42.8567	PREDICTED: serine hydrolase-like protein isoform X1 [Plutella xylostella]
gene-LOC105387644	77.1466	81.1345	62.0861	90.1647	74.3295	58.3076	PREDICTED: E3 ubiquitin-protein ligase SINA-like 11 isoform X1 [Plutella xylostella]
gene-LOC105393637	77.1032	57.5096	51.8973	74.1979	50.7949	18.9921	PREDICTED: pancreatic lipase-related protein 2-like [Plutella xylostella]
gene-LOC119690418	76.8301	86.4654	163.403	58.5737	93.3344	184.447	heat shock protein 90-2 [Eogystia hippophaecolus]
gene-LOC119693700	76.6829	78.366	56.5753	103.972	72.9438	58.4449	FIT family protein CG10671 [Hyposmocoma kahamanoa]
gene-LOC105397093	76.4085	53.7289	31.7956	34.6195	31.9675	12.3334	PREDICTED: UPF0554 protein C2orf43 homolog [Plutella xylostella]
gene-LOC105383956	76.3529	82.1657	43.5924	81.3306	52.5317	63.7708	PREDICTED: dynein light chain Tctex-type 1 [Plutella xylostella]
gene-LOC119694268	76.1981	76.7416	75.7544	54.9373	74.4932	60.3629	probable pyruvate dehydrogenase E1 component subunit alpha, mitochondrial [Hyposmocoma kahamanoa]
gene-LOC105398462	75.9432	66.8625	60.9927	49.1467	59.3856	77.1073	PREDICTED: neurochondrin homolog [Plutella xylostella]
gene-LOC105383738	75.8819	27.72	41.172	37.4529	42.0129	54.0503	PREDICTED: laminin-like protein epi-1 [Plutella xylostella]
gene-LOC105389979	75.7995	91.5655	71.9664	51.9211	99.1793	58.0622	PREDICTED: pyruvate dehydrogenase E1 component subunit beta, mitochondrial [Plutella xylostella]
gene-LOC105397207	75.6617	78.0161	89.9849	88.9266	71.2542	70.6023	PREDICTED: cytochrome c-type heme lyase-like [Plutella xylostella]
gene-LOC105387122	75.2242	96.5764	93.9406	54.0206	81.8691	112.135	PREDICTED: carbonic anhydrase 1 [Plutella xylostella]
gene-LOC105398807	75.1168	76.7304	68.7712	114.348	83.3075	65.6964	PREDICTED: transcription initiation factor TFIID subunit 10-like [Plutella xylostella]
gene-LOC105393066	75.0946	80.6501	64.7549	54.8731	60.8511	53.3389	PREDICTED: vesicle-trafficking protein SEC22b [Plutella xylostella]
gene-LOC105390911	74.972	76.1589	74.6999	101.751	86.0873	62.2763	PREDICTED: mitochondrial import inner membrane translocase subunit Tim8 isoform X2 [Plutella xylostella]
gene-LOC105393538	74.8602	90.1278	71.8785	64.7383	60.3355	31.3507	PREDICTED: pyrimidodiazepine synthase-like [Plutella xylostella]
gene-LOC105392840	74.6862	86.8893	52.4506	128.086	81.3049	76.676	PREDICTED: H/ACA ribonucleoprotein complex subunit 2-like protein [Plutella xylostella]
gene-LOC105388847	74.2799	74.3827	40.8027	91.6868	63.3518	41.2196	PREDICTED: iron-sulfur cluster assembly 1 homolog, mitochondrial [Plutella xylostella]
gene-LOC105381376	74.1421	81.0453	70.5948	58.0188	76.3407	94.615	PREDICTED: dnaJ homolog subfamily B member 11 [Plutella xylostella]
gene-LOC105386659	74.0779	79.5066	73.0051	92.0327	97.2108	78.3666	uncharacterized protein LOC111351962 [Spodoptera litura]
gene-LOC105386932	73.9348	78.9072	51.8648	111.188	91.5777	58.4679	PREDICTED: selenoprotein M-like [Plutella xylostella]
gene-LOC105385270	73.9246	65.9404	80.4063	51.0888	78.4722	60.7385	PREDICTED: long-chain-fatty-acid--CoA ligase ACSBG2-like isoform X3 [Plutella xylostella]
gene-LOC105389543	73.8781	74.3857	57.1195	63.2987	54.4556	57.9722	PREDICTED: glucosidase 2 subunit beta [Plutella xylostella]
gene-LOC105380553	73.871	28.3497	22.1108	38.6854	51.2547	25.52	PREDICTED: cytochrome P450 6B7-like [Plutella xylostella]
gene-LOC105388753	73.7438	73.7158	63.6	73.3561	86.2615	186.85	26S proteasome regulatory subunit 8 [Pieris rapae]
gene-LOC105387328	73.7016	87.0843	84.7191	44.7832	73.4379	82.0657	PREDICTED: trifunctional enzyme subunit alpha, mitochondrial isoform X1 [Plutella xylostella]
gene-LOC105384987	73.6208	84.3565	79.3885	64.0326	71.6608	93.8847	PREDICTED: ATP-binding cassette sub-family G member 1 [Plutella xylostella]
gene-LOC105391858	73.5576	90.012	23.0907	34.0064	75.1761	30.3107	PREDICTED: uncharacterized protein LOC105391858 [Plutella xylostella]
gene-LOC105385146	73.5514	69.2221	36.6094	92.3006	70.7094	37.1118	PREDICTED: uncharacterized protein LOC105385146 [Plutella xylostella]
gene-LOC105383273	73.4621	71.1232	48.0667	80.1112	57.9625	53.6808	PREDICTED: ELAV-like protein 2 [Plutella xylostella]
gene-LOC105395266	73.3584	93.9917	100.039	59.0052	71.3981	35.4988	PREDICTED: D-arabinitol dehydrogenase 1-like [Plutella xylostella]
gene-LOC105398645	73.2635	107.917	164.705	35.1752	64.3728	60.4931	PREDICTED: amidophosphoribosyltransferase-like isoform X1 [Plutella xylostella]
gene-LOC105385480	73.2406	88.6342	74.4201	109.795	119.158	79.2098	ras-related protein Rab-44 isoform X1 [Hyposmocoma kahamanoa]
gene-LOC105389534	72.9998	73.3883	47.9805	57.9627	75.3671	51.21	PREDICTED: mitochondrial import inner membrane translocase subunit Tim17-B [Plutella xylostella]
gene-LOC105384728	72.9876	73.9557	60.1868	47.2908	21.5465	67.1391	pxTransferrin [Plutella xylostella]
gene-LOC105394669	72.9499	75.8189	52.1982	98.664	81.0621	64.0001	PREDICTED: protein Asterix [Plutella xylostella]
gene-LOC105392182	72.9336	66.6859	59.9721	63.767	57.3767	44.2241	PREDICTED: transmembrane protein 208 [Plutella xylostella]
gene-LOC105393473	72.9082	79.3578	113.376	56.9269	53.2401	104.265	PREDICTED: WW domain-binding protein 11 isoform X1 [Plutella xylostella]
gene-LOC105386716	72.8994	77.2732	45.1517	103.243	92.5732	54.766	PREDICTED: ribosome production factor 2 homolog [Plutella xylostella]
gene-LOC105388556	72.8796	79.928	57.8671	37.9339	54.2406	47.1168	PREDICTED: aquaporin AQPAe.a [Plutella xylostella]
gene-LOC119693481	72.7393	63.6936	48.6223	47.354	43.9454	47.404	heterochromatin protein 1-like [Galleria mellonella]
gene-LOC105388731	72.6487	77.8791	74.7533	71.645	75.5686	86.2495	PREDICTED: acetyl-CoA hydrolase [Plutella xylostella]
gene-LOC105386307	72.6155	67.2907	53.0344	79.5017	62.8878	101.857	PREDICTED: 26S proteasome non-ATPase regulatory subunit 7 [Plutella xylostella]
gene-LOC105380389	72.3559	75.4329	95.4238	52.325	63.8333	122.031	PREDICTED: transcription factor kayak isoform X2 [Plutella xylostella]
gene-LOC105397196	72.2973	70.5274	90.2995	53.5815	75.0629	197.755	PREDICTED: prosaposin-like [Plutella xylostella]
gene-LOC105386873	72.2892	66.4593	66.1587	90.8295	92.0132	96.3339	PREDICTED: T-complex protein 1 subunit zeta [Plutella xylostella]
gene-LOC105388332	72.2653	101.935	71.3637	60.9436	89.2777	50.567	PREDICTED: very-long-chain (3R)-3-hydroxyacyl-CoA dehydratase hpo-8 [Plutella xylostella]
gene-LOC105386557	72.2005	117.775	99.4934	61.0289	93.2792	67.6765	PREDICTED: aquaporin AQPAn.G [Plutella xylostella]
gene-LOC105382174	72.1485	103.359	42.3827	87.7144	68.7094	48.0412	PREDICTED: trypsin CFT-1-like [Plutella xylostella]
gene-LOC105389440	71.7632	59.8981	102.713	39.521	64.3509	77.8838	PREDICTED: uncharacterized protein LOC105389440 [Plutella xylostella]
gene-LOC105386149	71.6685	97.0732	92.0584	44.147	64.8816	137.995	PREDICTED: homocysteine S-methyltransferase 1-like [Plutella xylostella]
gene-LOC105391662	71.6066	33.6334	59.6722	49.0368	61.5256	51.8828	PREDICTED: sarcoplasmic reticulum histidine-rich calcium-binding protein-like isoform X2 [Plutella xylostella]
gene-LOC105385873	71.5523	76.3047	48.8878	48.355	59.858	65.977	NEDD8 [Bombyx mori]
gene-LOC105394968	71.4322	88.6641	52.2174	92.6667	101.489	77.1142	PREDICTED: complement component 1 Q subcomponent-binding protein, mitochondrial isoform X1 [Plutella xylostella]
gene-LOC105397951	71.377	62.7562	80.9601	16.5884	31.3445	18.3197	PREDICTED: uncharacterized protein LOC105397951 [Plutella xylostella]
gene-LOC105382199	71.3567	64.4453	61.4666	65.6138	116.324	85.5471	PREDICTED: uncharacterized protein LOC105382199 [Plutella xylostella]
gene-LOC105381094	71.3168	72.6969	59.2694	61.8977	61.3878	62.873	PREDICTED: protein mago nashi [Plutella xylostella]
gene-LOC105385748	71.271	72.6187	46.575	51.0586	59.1648	47.0558	PREDICTED: congested-like trachea protein [Plutella xylostella]
gene-LOC105390134	71.2004	86.0736	46.1809	86.3083	87.6068	53.7203	PREDICTED: ubiquitin-like protein 5 [Plutella xylostella]
gene-LOC105393847	71.1509	84.4062	46.3075	74.3798	60.1655	93.2973	PREDICTED: uncharacterized protein LOC105393847 isoform X1 [Plutella xylostella]
gene-LOC105385516	71.0332	55.0285	125.098	32.8087	51.2267	107.791	PREDICTED: vigilin [Plutella xylostella]
gene-LOC105384381	70.7219	66.1785	62.4672	44.1801	60.717	65.4373	hypothetical protein B5X24_HaOG210018 [Helicoverpa armigera]
gene-LOC105382061	70.7101	61.9616	37.226	55.7836	45.2012	26.8987	PREDICTED: sulfatase-modifying factor 1-like [Plutella xylostella]
gene-LOC105381676	70.5844	116.154	67.4794	79.6916	65.6687	58.4488	PREDICTED: alpha-tocopherol transfer protein-like [Plutella xylostella]
gene-LOC105385762	70.4026	51.5425	44.6204	55.3601	46.0519	36.6836	PREDICTED: uncharacterized protein LOC105385762 isoform X2 [Plutella xylostella]
gene-LOC105388405	70.2398	123.919	80.0725	58.4157	73.1175	40.0404	PREDICTED: succinyl-CoA:3-ketoacid coenzyme A transferase 1, mitochondrial [Plutella xylostella]
gene-LOC105393984	70.2191	63.647	56.2044	67.4036	80.5936	81.3351	PREDICTED: N-alpha-acetyltransferase 10 [Plutella xylostella]
gene-LOC105382725	70.1272	124.52	74.7847	46.3566	60.2812	41.2177	PREDICTED: cytochrome P450 6B2-like [Plutella xylostella]
gene-LOC105380314	70.0909	75.9333	68.4902	62.5393	79.5197	97.763	PREDICTED: 26S proteasome non-ATPase regulatory subunit 6 [Plutella xylostella]
gene-LOC105392920	69.8496	69.0636	103.046	78.2743	90.0147	50.778	PREDICTED: lipase member M-like [Plutella xylostella]
gene-LOC105396585	69.7357	72.6236	84.2761	72.9082	55.9846	73.8532	PREDICTED: uncharacterized protein LOC105392732 [Plutella xylostella]
gene-LOC105388513	69.5846	64.3458	57.1494	73.115	77.7262	38.9148	PREDICTED: lipase 3-like [Plutella xylostella]
gene-LOC105386750	69.5182	26.7809	55.6808	28.1221	19.8117	24.9623	PREDICTED: uncharacterized protein LOC105386750 isoform X2 [Plutella xylostella]
gene-LOC105385116	69.1888	63.834	55.6071	60.6497	54.6998	69.0661	PREDICTED: protein CDV3 homolog [Plutella xylostella]
gene-LOC105380679	69.1372	64.0911	106.825	61.8231	77.6518	88.361	PREDICTED: uncharacterized protein LOC105380679 [Plutella xylostella]
gene-LOC105395132	69.0763	49.342	58.4956	109.203	92.2198	42.7595	PREDICTED: glutathione S-transferase 1-like [Plutella xylostella]
gene-LOC119691259	69.0349	165.594	101.444	147.252	135.679	61.3235	PREDICTED: uncharacterized protein LOC105388560 [Plutella xylostella]
gene-LOC105391806	69.0001	55.4877	42.9412	66.1901	60.4851	47.4024	PREDICTED: lysine--tRNA ligase isoform X2 [Plutella xylostella]
gene-LOC105390451	68.972	51.8777	36.8679	50.8158	77.8873	28.6256	PREDICTED: uncharacterized protein LOC105390451 [Plutella xylostella]
gene-LOC105387059	68.9049	70.8353	40.5311	72.9987	77.8976	51.4689	PREDICTED: heat shock protein 67B2-like isoform X1 [Plutella xylostella]
gene-LOC105394162	68.6971	41.4269	32.7694	75.5914	86.7976	56.054	PREDICTED: tetraspanin-33-like [Plutella xylostella]
gene-LOC105386748	68.6862	64.2312	57.607	97.5145	100.862	54.6197	PREDICTED: repressed by EFG1 protein 1-like isoform X1 [Plutella xylostella]
gene-LOC105386021	68.6317	49.4174	97.5371	122.488	94.7251	119.152	glutathione S-transferase 1-like [Plutella xylostella]
gene-LOC105381113	68.5344	54.4429	73.5954	124.751	79.1654	91.6841	PREDICTED: NADH dehydrogenase [ubiquinone] 1 alpha subcomplex subunit 7-like [Plutella xylostella]
gene-LOC105384741	68.5237	74.684	84.0849	43.2478	66.6657	53.839	PREDICTED: TPPP family protein CG45057-like [Plutella xylostella]
gene-LOC105382838	68.3883	88.929	79.9825	64.2829	61.8115	62.6429	PREDICTED: aldehyde dehydrogenase, dimeric NADP-preferring [Plutella xylostella]
gene-LOC105386546	68.3461	114.64	186.59	204.052	243.191	159.04	PREDICTED: peritrophin-1 [Plutella xylostella]
gene-LOC105391612	68.2736	61.121	46.5904	53.289	48.433	50.6941	PREDICTED: peroxiredoxin-like [Plutella xylostella]
gene-LOC105380385	68.2237	73.5721	67.4656	61.6212	64.7591	62.6687	PREDICTED: dnaJ homolog subfamily C member 7 [Plutella xylostella]
gene-LOC119691346	68.1456	57.0073	21.4939	34.6797	38.8181	39.2201	transmembrane protein 256 homolog isoform X1 [Pieris rapae]
gene-LOC105387222	67.9411	148.828	309.246	168.157	256.865	280.498	PREDICTED: uncharacterized protein LOC105387222 isoform X1 [Plutella xylostella]
gene-LOC105394537	67.6535	71.8985	92.519	58.8932	81.1836	123.196	serine/threonine-protein phosphatase 2A catalytic subunit [Plutella xylostella]
gene-LOC105381375	67.5843	60.5602	55.658	52.7056	79.4304	104.798	PREDICTED: proteasome subunit beta type-7 [Plutella xylostella]
gene-LOC105389296	67.5482	60.2749	64.211	60.3474	56.542	91.4972	PREDICTED: tumor protein D54 isoform X3 [Plutella xylostella]
gene-LOC105391498	67.3389	68.1281	49.1002	57.592	58.0282	92.2974	PREDICTED: 26S proteasome non-ATPase regulatory subunit 12 [Plutella xylostella]
gene-LOC105384539	67.1641	61.6291	60.6781	41.2185	55.2343	40.8101	PREDICTED: electron transfer flavoprotein-ubiquinone oxidoreductase, mitochondrial [Plutella xylostella]
gene-LOC105383408	67.1511	50.7444	54.779	51.1942	39.3146	19.0736	PREDICTED: cytochrome P450 6k1-like [Plutella xylostella]
gene-LOC119693717	66.616	56.7056	43.311	54.2013	73.9646	53.7882	glyoxalase domain-containing protein 4 [Aphantopus hyperantus]
gene-LOC105385896	66.5572	99.0249	76.2369	100.246	85.3146	43.3906	PREDICTED: tyrosine aminotransferase [Plutella xylostella]
gene-LOC105391028	66.2107	51.557	39.6116	64.4545	65.0301	43.7156	PREDICTED: mediator of RNA polymerase II transcription subunit 9 [Plutella xylostella]
gene-LOC119691236	66.1613	67.5646	38.0689	16.5608	38.9988	112.202	hypothetical protein B5X24_HaOG215794 [Helicoverpa armigera]
gene-LOC105390950	66.1184	57.1886	59.1707	35.004	48.9149	50.9554	PREDICTED: uncharacterized protein LOC105390950 isoform X2 [Plutella xylostella]
gene-LOC105397898	66.1028	61.1824	45.577	44.5212	46.6525	32.1803	PREDICTED: mannose-P-dolichol utilization defect 1 protein homolog [Plutella xylostella]
gene-LOC105392115	65.9774	70.3756	93.004	53.8022	48.0513	128.136	PREDICTED: uncharacterized protein LOC105392115 isoform X1 [Plutella xylostella]
gene-LOC105386724	65.9469	76.867	72.5152	90.3029	70.2732	59.3415	PREDICTED: protein lingerer-like [Plutella xylostella]
gene-LOC105380242	65.9054	81.1815	49.8767	45.2801	106.256	55.9327	Prostaglandin reductase 1 [Papilio machaon]
gene-LOC119691751	65.7031	76.2712	42.8876	118.028	76.1018	52.8599	dynein light chain roadblock-type 2-like [Hyposmocoma kahamanoa]
gene-LOC105391355	65.645	52.7258	47.3503	27.4394	37.4037	44.7121	PREDICTED: uncharacterized protein LOC105386804 [Plutella xylostella]
gene-LOC105386097	65.626	81.8698	66.8466	102.91	70.9099	55.0464	PREDICTED: zinc carboxypeptidase-like [Plutella xylostella]
gene-LOC105389424	65.4567	72.1349	76.7187	76.0599	71.0145	59.6243	PREDICTED: aquaporin-12 isoform X2 [Plutella xylostella]
gene-LOC105383249	65.4085	61.3186	54.4512	54.8336	51.5571	60.3622	PREDICTED: tubulin-specific chaperone C-like isoform X1 [Plutella xylostella]
gene-LOC105389030	65.3948	82.3822	42.0263	80.9405	63.7466	55.3319	PREDICTED: probable small nuclear ribonucleoprotein E [Plutella xylostella]
gene-LOC105387770	65.1854	93.6573	50.4416	81.871	34.9919	27.5759	PREDICTED: plasmatocyte-spreading peptide-like [Plutella xylostella]
gene-LOC105397191	65.1514	81.933	44.1932	80.1329	79.1932	34.4071	PREDICTED: glutaredoxin-related protein 5, mitochondrial-like [Plutella xylostella]
gene-LOC105386882	64.4606	64.0143	47.6901	75.2339	80.3743	49.2777	PREDICTED: actin-related protein 2/3 complex subunit 3 [Plutella xylostella]
gene-LOC105398633	64.4541	74.3975	94.9568	29.3211	49.8035	55.6734	PREDICTED: surfeit locus protein 4 homolog [Plutella xylostella]
gene-LOC105384532	64.4205	59.9834	81.9635	41.312	60.7092	90.1862	C-terminal-binding protein isoform X1 [Vanessa tameamea]
gene-LOC105380726	64.3988	61.2668	75.0846	64.4406	59.5998	82.2565	PREDICTED: cyclin-G1 [Plutella xylostella]
gene-LOC105380329	64.2177	75.9396	65.2691	188.208	51.1295	43.0485	PREDICTED: alpha-amylase 4N-like [Plutella xylostella]
gene-LOC119691596	64.2101	0	0	523.948	447.225	0	40S ribosomal protein S3 [Plutella xylostella]
gene-LOC105384354	64.1593	73.8165	56.1883	122.629	80.7154	57.4482	PREDICTED: oligosaccharyltransferase complex subunit ostc-A-like [Plutella xylostella]
gene-LOC119694455	64.0887	52.3367	49.9587	50.26	45.2838	42.8844	probable alpha-aspartyl dipeptidase isoform X1 [Hyposmocoma kahamanoa]
gene-LOC119693696	64	57.3707	52.1937	53.8327	59.8429	43.1901	PREDICTED: uncharacterized protein LOC106134515 [Amyelois transitella]
gene-LOC105390628	63.8662	66.2611	71.947	54.8968	80.2195	67.9008	PREDICTED: signal peptidase complex subunit 1 [Plutella xylostella]
gene-LOC105393150	63.5336	54.7882	44.2009	61.0804	54.9048	47.0621	PREDICTED: FAM206 family protein CG9288-like isoform X1 [Plutella xylostella]
gene-LOC105383644	63.5147	60.063	78.6704	29.4284	50.4938	45.6889	PREDICTED: putative inorganic phosphate cotransporter isoform X1 [Plutella xylostella]
gene-LOC105386392	63.4992	68.1889	64.1435	54.1405	60.9485	46.9101	PREDICTED: UTP--glucose-1-phosphate uridylyltransferase-like isoform X1 [Plutella xylostella]
gene-LOC105387773	63.4927	59.147	37.2617	75.2785	59.0574	66.1891	PREDICTED: probable small nuclear ribonucleoprotein Sm D2 [Plutella xylostella]
gene-LOC105391227	63.4424	77.1809	67.3586	38.6939	37.2344	42.5072	PREDICTED: facilitated trehalose transporter Tret1-2 homolog [Plutella xylostella]
gene-LOC119694559	63.3055	63.5906	42.916	54.283	44.9166	50.6079	protein catecholamines up [Ostrinia furnacalis]
gene-LOC105392670	63.1752	65.9267	40.8121	82.874	82.8245	61.1269	PREDICTED: probable isocitrate dehydrogenase [NAD] subunit beta, mitochondrial isoform X1 [Plutella xylostella]
gene-LOC105388721	63.1406	52.662	59.8815	22.4814	35.3939	38.5216	PREDICTED: venom protease-like [Plutella xylostella]
gene-LOC119693490	63.0995	60.0339	51.4773	68.6085	61.9496	63.077	RNA-binding protein lark isoform X1 [Hyposmocoma kahamanoa]
gene-LOC105397398	63.0717	69.4521	70.1684	72.6311	77.4973	69.2442	PREDICTED: dnaJ protein homolog 1 [Plutella xylostella]
gene-LOC105384604	63.0648	63.3088	70.7934	41.3717	79.9098	104.341	fragile X mental retardation syndrome-related protein 1 isoform X1 [Vanessa tameamea]
gene-LOC105389597	62.9618	62.6767	57.2521	113.76	89.4214	54.1203	PREDICTED: succinate dehydrogenase assembly factor 2-B, mitochondrial-like [Plutella xylostella]
gene-LOC105384964	62.7108	54.8395	74.5411	39.5663	32.984	42.5768	hypothetical protein evm_008216 [Chilo suppressalis]
gene-LOC105394209	62.5577	72.9327	52.5296	50.425	50.5617	46.6991	PREDICTED: endoplasmic reticulum resident protein 29 [Plutella xylostella]
gene-LOC105389311	62.4745	24.0106	24.4099	38.7479	55.9985	162.318	PREDICTED: uncharacterized protein LOC105389311 [Plutella xylostella]
gene-LOC105380946	62.2808	45.2443	71.4044	36.6263	38.1102	78.8598	PREDICTED: protein DEK-like isoform X1 [Plutella xylostella]
gene-LOC105383040	62.0038	78.6229	83.5514	96.7514	76.3293	54.8544	PREDICTED: UDP-glucuronosyltransferase-like [Plutella xylostella]
gene-LOC105385253	61.8561	76.1331	98.5594	39.2333	70.0538	52.5324	PREDICTED: probable methylmalonate-semialdehyde dehydrogenase [acylating], mitochondrial [Plutella xylostella]
gene-LOC105388293	61.8304	60.5609	28.6312	76.5112	82.6995	40.9191	PREDICTED: uncharacterized protein LOC105388293 [Plutella xylostella]
gene-LOC105385127	61.5023	34.9118	70.7315	67.4344	29.9464	7.98778	PREDICTED: trypsin, alkaline C-like [Plutella xylostella]
gene-LOC105380611	61.4458	42.0385	101.974	18.4736	41.683	32.0075	PREDICTED: tenascin-X-like [Plutella xylostella]
Plutella_xylostella_newGene_2668	61.3933	72.1339	52.4837	53.2579	73.4094	49.7325	Uncharacterized protein OBRU01_19967 [Operophtera brumata]
gene-LOC105394100	61.1366	54.7306	52.8366	47.8956	62.2607	56.1598	PREDICTED: T-complex protein 1 subunit gamma [Plutella xylostella]
gene-LOC105394264	60.9538	67.9207	70.0017	50.9123	61.9014	61.2902	PREDICTED: perilipin-4-like [Plutella xylostella]
gene-LOC105381362	60.7891	89.2419	116.266	55.3035	69.0345	80.5999	PREDICTED: larval cuticle protein LCP-22-like [Plutella xylostella]
gene-LOC119694319	60.7817	49.5243	43.3652	14.8832	26.9148	23.6475	venom acid phosphatase Acph-1-like [Vanessa tameamea]
gene-LOC105398610	60.7667	68.7337	46.6071	80.7763	72.739	43.3137	PREDICTED: transmembrane and coiled-coil domain-containing protein 1 [Plutella xylostella]
gene-LOC105387480	60.7473	63.0311	66.9877	58.3783	62.9657	85.4983	PREDICTED: THO complex subunit 4 [Plutella xylostella]
gene-LOC105387250	60.7443	56.5044	34.5636	57.304	63.1036	42.7082	PREDICTED: actin-related protein 2/3 complex subunit 5 [Plutella xylostella]
gene-LOC105395011	60.5776	77.6012	103.515	20.2567	36.4599	43.385	PREDICTED: cuticle protein 12.5-like [Plutella xylostella]
gene-LOC105380185	60.3039	43.6811	28.965	59.0492	43.2227	33.7165	PREDICTED: uncharacterized protein LOC105380185 [Plutella xylostella]
gene-LOC105393670	60.2888	41.9982	92.2953	68.5679	108.474	132.635	PREDICTED: transferrin-like [Plutella xylostella]
gene-LOC105385495	60.2707	64.0707	60.4147	76.4732	54.1228	55.3199	PREDICTED: protein bunched, class 2/F/G isoform-like [Plutella xylostella]
gene-LOC105398595	60.0515	79.9166	43.3062	112.819	58.2957	58.3085	PREDICTED: probable NADH dehydrogenase [ubiquinone] 1 alpha subcomplex subunit 12 [Plutella xylostella]
gene-LOC105393802	59.9197	54.7526	55.5084	65.8157	64.7628	77.636	transmembrane protein 184B isoform X2 [Manduca sexta]
gene-LOC105395701	59.8337	82.7628	44.6832	58.9086	62.3308	38.4756	PREDICTED: sarcoplasmic calcium-binding protein-like [Plutella xylostella]
gene-LOC105393355	59.7579	62.1121	20.0039	52.406	63.3719	25.933	PREDICTED: alpha-crystallin B chain-like [Plutella xylostella]
gene-LOC105394046	59.7544	68.2508	37.2947	90.9399	86.043	48.7923	PREDICTED: SRR1-like protein isoform X1 [Plutella xylostella]
gene-LOC105388071	59.5385	46.5188	35.6678	41.6056	52.7834	40.6947	PREDICTED: myosin regulatory light chain sqh [Plutella xylostella]
gene-LOC119691123	59.4207	56.6853	50.4991	31.7864	43.8543	63.9229	hypothetical protein evm_000171 [Chilo suppressalis]
gene-LOC105393330	59.3432	68.7436	39.3188	76.7765	86.9125	43.3448	PREDICTED: eukaryotic translation initiation factor 6 [Plutella xylostella]
gene-LOC105382588	59.1351	56.2893	68.5947	43.8988	54.6259	128.62	PREDICTED: elongation of very long chain fatty acids protein AAEL008004 isoform X1 [Plutella xylostella]
gene-LOC119693677	59.1196	56.3702	63.7132	60.5567	62.3673	62.5448	myelin and lymphocyte protein-like [Galleria mellonella]
gene-LOC105391368	59.0777	51.6636	37.286	75.9185	57.951	47.6402	PREDICTED: thioredoxin domain-containing protein 9-like [Plutella xylostella]
gene-LOC105391018	59.0141	63.8414	52.6572	45.1715	54.5986	44.856	PREDICTED: leucine-rich repeat-containing protein 58-like [Amyelois transitella]
gene-LOC105387189	58.9371	78.599	46.4971	14.5935	58.626	34.1857	PREDICTED: epoxide hydrolase 3-like [Plutella xylostella]
gene-LOC105381827	58.935	45.0256	56.9759	49.4206	40.5385	65.9185	PREDICTED: 27 kDa glycoprotein-like [Plutella xylostella]
gene-LOC105380924	58.9302	106.15	162.387	157.702	131.594	66.8214	PREDICTED: uncharacterized protein LOC105380924 [Plutella xylostella]
gene-LOC119692035	58.8571	97.1391	46.0666	54.1669	108.506	46.0701	PREDICTED: uncharacterized protein LOC105386011 [Plutella xylostella]
gene-LOC105381003	58.7636	48.7475	40.8821	43.4407	33.8647	47.3519	PREDICTED: tubulin-specific chaperone A [Plutella xylostella]
gene-LOC105391483	58.6549	67.9616	40.6303	78.1761	65.693	52.1177	PREDICTED: uncharacterized protein LOC105391483 isoform X2 [Plutella xylostella]
gene-LOC105394708	58.5265	48.5234	50.5777	49.6343	61.3713	53.6084	PREDICTED: SRA stem-loop-interacting RNA-binding protein, mitochondrial [Plutella xylostella]
gene-LOC105382649	58.5093	56.8814	22.1644	39.1709	68.5083	24.3259	PREDICTED: EF-hand calcium-binding domain-containing protein 2 isoform X1 [Plutella xylostella]
gene-LOC105388669	58.3238	57.2021	32.6249	59.7934	51.7223	45.7421	PREDICTED: probable small nuclear ribonucleoprotein G [Plutella xylostella]
gene-LOC105386161	58.2607	58.2055	45.705	37.8624	51.7325	49.4211	PREDICTED: selT-like protein [Plutella xylostella]
gene-LOC105391434	58.2247	59.4359	51.6608	31.8467	42.8285	52.3384	hypothetical protein B5X24_HaOG206920 [Helicoverpa armigera]
gene-LOC119694145	58.1999	92.9168	118.48	30.8337	50.0161	67.9629	PREDICTED: cuticle protein 12.5-like [Plutella xylostella]
gene-LOC105385107	58.1587	50.3472	50.6925	94.4287	59.0598	52.7849	PREDICTED: protein cornichon-like [Plutella xylostella]
gene-LOC119692392	58.0656	71.0822	37.4807	95.6982	76.0216	49.0132	uncharacterized protein LOC114365730 [Ostrinia furnacalis]
gene-LOC105393263	57.8529	50.3219	44.9422	38.3856	49.6347	34.897	uncharacterized protein LOC113227327 [Hyposmocoma kahamanoa]
gene-LOC105387063	57.8359	52.08	89.3884	33.8777	71.9966	76.4681	PREDICTED: synaptic vesicle glycoprotein 2C-like [Plutella xylostella]
gene-LOC119691224	57.7586	78.8695	92.6529	158.496	258.694	101.669	tubulin beta-4B chain-like [Spodoptera litura]
gene-LOC119692679	57.6479	26.4156	52.0963	12.9304	20.5717	21.0698	Niemann-Pick type C 1-b protein [Plutella xylostella]
gene-LOC105381743	57.6291	68.8442	52.5231	28.3716	29.1329	96.9936	PREDICTED: clavesin-1-like [Plutella xylostella]
gene-LOC119691156	57.6152	51.0313	45.3766	41.3502	42.2898	64.0366	ras-related protein Rab-7a [Bicyclus anynana]
gene-LOC105389391	57.5727	67.7619	47.0482	80.3125	70.0528	53.7019	PREDICTED: mitochondrial import inner membrane translocase subunit Tim13-like [Plutella xylostella]
gene-LOC105386874	57.5389	58.8083	43.6002	38.0025	37.1705	28.4859	PREDICTED: CDP-diacylglycerol--inositol 3-phosphatidyltransferase [Plutella xylostella]
gene-LOC105387254	57.5002	46.1764	57.9532	23.1811	31.5304	43.2598	PREDICTED: glycerol-3-phosphate acyltransferase 1, mitochondrial-like [Plutella xylostella]
gene-LOC119693485	57.4573	54.0194	74.2934	54.5142	74.5771	67.8773	enhancer of split mbeta protein-like [Helicoverpa armigera]
gene-LOC105398114	57.3542	46.9753	76.3359	46.928	51.2141	90.9102	PREDICTED: glutamine--fructose-6-phosphate aminotransferase [isomerizing] 1-like [Plutella xylostella]
gene-LOC105395220	57.3221	25.0677	12.72	10.0287	16.1684	435.205	alpha-crystallin A chain-like [Plutella xylostella]
gene-LOC105398557	57.3203	51.2275	39.2648	30.7666	37.4915	38.8598	PREDICTED: glycine--tRNA ligase [Plutella xylostella]
gene-LOC119691143	57.2697	54.3105	46.1331	63.5774	69.1483	42.2538	transmembrane protein 256 homolog isoform X1 [Pieris rapae]
gene-LOC105390780	57.2528	46.4866	38.8798	29.7086	32.1281	22.6192	PREDICTED: sedoheptulokinase-like [Plutella xylostella]
gene-LOC105384642	57.1309	79.6296	47.8621	53.965	60.4184	42.4003	PREDICTED: transmembrane protein 14C [Plutella xylostella]
gene-LOC105386912	57.1138	67.2449	47.8872	100.674	94.9218	55.8667	PREDICTED: elongation factor Ts, mitochondrial-like isoform X1 [Plutella xylostella]
gene-LOC105391430	57.0902	61.7016	71.5646	47.9523	53.1336	72.0559	PREDICTED: uncharacterized protein LOC105391430 [Plutella xylostella]
gene-LOC105391812	57.0588	147.972	54.2079	131.585	48.4752	41.1123	PREDICTED: uncharacterized protein LOC105382744 [Plutella xylostella]
gene-LOC105387638	57.0554	61.7078	41.7008	87.563	52.2924	49.063	PREDICTED: CDGSH iron-sulfur domain-containing protein 3, mitochondrial [Plutella xylostella]
gene-LOC105384904	57.0176	48.7373	45.8893	63.6142	52.3471	53.9101	PREDICTED: prefoldin subunit 6 [Plutella xylostella]
gene-LOC105391254	56.9547	93.4443	55.3713	37.1891	58.5181	48.3027	PREDICTED: uncharacterized protein LOC105391254 [Plutella xylostella]
gene-LOC105383045	56.9412	64.9731	45.3228	46.0204	56.7272	47.3595	ran-binding protein 3 [Helicoverpa armigera]
gene-LOC105391640	56.8956	53.534	40.8539	36.0853	44.9517	47.7466	PREDICTED: eukaryotic initiation factor 4A-III [Plutella xylostella]
gene-LOC105391632	56.7757	55.4638	40.3169	62.8536	55.814	30.8683	PREDICTED: uncharacterized protein LOC105391632 [Plutella xylostella]
gene-LOC105392948	56.7323	48.3835	41.1342	36.8	37.339	42.42	PREDICTED: probable N-acetyltransferase san [Plutella xylostella]
gene-LOC105382566	56.7269	55.7025	55.9027	49.1901	60.5055	77.4227	PREDICTED: elongation of very long chain fatty acids protein AAEL008004 [Plutella xylostella]
gene-LOC105393722	56.7208	50.4413	149.146	33.5055	67.035	75.6089	fatty acid synthetase 2 [Streltzoviella insularis]
gene-LOC105381429	56.5956	51.8276	37.1259	47.495	72.1267	42.0576	PREDICTED: HIG1 domain family member 1A, mitochondrial-like [Plutella xylostella]
gene-LOC105392584	56.5589	45.5154	53.9914	36.5555	46.6961	84.9388	PREDICTED: uncharacterized protein LOC105392584 [Plutella xylostella]
gene-LOC105393498	56.553	68.5248	48.0734	58.7332	68.363	54.6968	PREDICTED: ubiquitin thioesterase otubain-like [Plutella xylostella]
gene-LOC105393340	56.5141	61.8201	46.8877	65.7987	57.3218	55.5685	PREDICTED: flavin reductase (NADPH) [Plutella xylostella]
gene-LOC105393945	56.4946	48.0081	21.5572	77.189	90.0919	36.1464	PREDICTED: LOW QUALITY PROTEIN: stress protein DDR48-like [Plutella xylostella]
gene-LOC105393004	56.4525	48.9753	62.8129	40.6589	60.816	80.0256	PREDICTED: uncharacterized protein LOC105393004 [Plutella xylostella]
gene-LOC105393373	56.4033	45.0566	36.6905	43.1927	47.5464	30	PREDICTED: pyridoxine-5'-phosphate oxidase-like [Plutella xylostella]
gene-LOC105392102	56.3859	63.002	55.3046	122.301	82.4686	68.3582	PREDICTED: uncharacterized protein LOC105385190 isoform X1 [Plutella xylostella]
gene-LOC105393038	56.3675	54.3785	28.9016	47.3016	39.4568	19.2093	PREDICTED: autophagy protein 5 [Plutella xylostella]
gene-LOC105389467	56.3471	47.8338	43.1031	45.2353	50.5828	66.4521	PREDICTED: glycylpeptide N-tetradecanoyltransferase 2 [Plutella xylostella]
gene-LOC105387323	56.1698	45.5315	29.0002	52.6965	44.9298	35.7652	PREDICTED: 39S ribosomal protein L15, mitochondrial [Plutella xylostella]
gene-LOC105385172	56.1324	67.3075	48.8301	63.8617	55.6133	34.6666	PREDICTED: uncharacterized protein LOC105385172 [Plutella xylostella]
gene-LOC105381876	56.0597	50.6635	37.1972	76.2448	65.448	48.7929	PREDICTED: uncharacterized protein LOC105381876 isoform X1 [Plutella xylostella]
gene-LOC105381736	56.0181	64.8035	74.6948	27.7346	53.0434	81.6378	uncharacterized protein LOC117985216 [Aphantopus hyperantus]
gene-LOC105393177	55.98	55.7156	48.3526	25.773	49.7529	23.6873	PREDICTED: aminomethyltransferase, mitochondrial [Plutella xylostella]
gene-LOC105381601	55.9712	87.6148	74.987	84.1489	94.0375	55.8314	PREDICTED: 3-hydroxyacyl-CoA dehydrogenase type-2 [Plutella xylostella]
gene-LOC105381002	55.935	40.8696	32.4969	35.4997	34.2237	48.3379	PREDICTED: regulator of nonsense transcripts 3B-like [Plutella xylostella]
gene-LOC105384736	55.7822	59.6115	38.3468	83.9795	45.6917	50.3169	PREDICTED: probable prefoldin subunit 4 [Plutella xylostella]
gene-LOC119692423	55.7393	62.7788	75.3726	157.176	181.484	69.3369	PREDICTED: uncharacterized protein LOC106135455 [Amyelois transitella]
gene-LOC105392323	55.6968	55.2694	57.863	53.8776	44.752	31.9992	PREDICTED: poly(U)-specific endoribonuclease homolog [Plutella xylostella]
gene-LOC105390692	55.6661	95.635	89.4313	43.237	78.457	56.2127	PREDICTED: facilitated trehalose transporter Tret1-like isoform X2 [Plutella xylostella]
gene-LOC105387088	55.6492	52.6041	75.5832	45.8225	59.5631	77.2982	PREDICTED: ATP-binding cassette sub-family F member 2 [Plutella xylostella]
gene-LOC105382866	55.6352	63.2566	90.5586	57.1912	75.8509	75.0268	PREDICTED: V-type proton ATPase 116 kDa subunit a isoform 1-like isoform X1 [Plutella xylostella]
gene-LOC105397409	55.6092	59.6139	45.1733	75.0009	51.8501	32.1546	PREDICTED: mitochondrial pyruvate carrier 2-like isoform X1 [Plutella xylostella]
gene-LOC105394717	55.5772	45.4281	49.5963	34.3653	45.034	59.9503	PREDICTED: F-actin-capping protein subunit alpha [Plutella xylostella]
gene-LOC105387381	55.3186	61.9205	83.2151	27.7437	34.6185	26.1676	PREDICTED: glucose dehydrogenase [FAD, quinone]-like [Plutella xylostella]
gene-LOC105388838	55.3185	47.432	50.138	59.0452	54.3647	39.0977	PREDICTED: persulfide dioxygenase ETHE1, mitochondrial [Plutella xylostella]
gene-LOC119694553	55.2644	0	63.3525	21.5017	37.7077	22.6615	PREDICTED: ATP synthase lipid-binding protein, mitochondrial [Plutella xylostella]
gene-LOC105393148	55.2186	56.219	36.5327	67.3326	52.4942	40.1844	PREDICTED: DNA-directed RNA polymerases I, II, and III subunit RPABC2 [Plutella xylostella]
gene-LOC105398205	55.2108	89.6773	52.6689	82.9874	72.2874	55.3033	PREDICTED: uncharacterized protein LOC105398205 [Plutella xylostella]
gene-LOC105398419	55.1452	55.8755	39.2768	76.4502	60.7735	42.7625	PREDICTED: uncharacterized protein LOC106127443 [Papilio xuthus]
gene-LOC105398547	55.0332	50.0218	43.2063	36.6473	38.6857	48.4735	PREDICTED: WD repeat-containing protein 5 [Plutella xylostella]
gene-LOC105394254	55.0288	55.0433	36.755	42.1467	54.9852	41.8348	uncharacterized protein LOC105394254 [Plutella xylostella]
gene-LOC105384088	54.9228	42.5528	47.1041	36.7083	29.5652	26.3342	PREDICTED: organic cation/carnitine transporter 7-like [Plutella xylostella]
gene-LOC105392818	54.8726	51.5612	49.4691	40.6987	46.9041	53.0403	stromal cell-derived factor 2-like precursor [Plutella xylostella]
gene-LOC105392494	54.8525	48.6277	34.1059	29.6579	21.3562	21.9518	PREDICTED: malectin-A [Plutella xylostella]
gene-LOC105386521	54.8427	57.491	40.765	68.3549	53.5	39.2134	PREDICTED: N-alpha-acetyltransferase 20-like [Plutella xylostella]
gene-LOC105388703	54.6694	63.7497	57.1855	58.5969	66.3643	73.4625	unnamed protein product [Arctia plantaginis]
gene-LOC105386233	54.6042	30.8428	28.2166	27.363	32.6943	18.7765	PREDICTED: heat shock protein 67B2-like [Plutella xylostella]
gene-LOC105383936	54.464	90.6385	86.9721	107.473	31.9653	25.8885	PREDICTED: trypsin, alkaline C [Plutella xylostella]
gene-LOC119692336	54.4474	69.4849	57.3308	41.8499	84.2564	61.6387	very long-chain specific acyl-CoA dehydrogenase, mitochondrial [Bombyx mori]
gene-LOC105386427	54.3865	78.3617	74.8652	19.3983	57.8514	29.8586	PREDICTED: ethanolamine-phosphate cytidylyltransferase [Plutella xylostella]
gene-LOC105390500	54.335	57.3646	78.8109	26.5783	36.9286	43.7324	PREDICTED: pyruvate carboxylase, mitochondrial-like isoform X2 [Plutella xylostella]
gene-LOC105382584	54.1545	46.478	48.4961	44.0592	38.2107	46.7922	PREDICTED: cAMP-regulated phosphoprotein 19 [Plutella xylostella]
gene-LOC119694178	54.1038	38.2703	82.5264	48.2832	53.1204	99.1521	hypothetical protein KGM_211587 [Danaus plexippus plexippus]
gene-LOC105380637	53.9388	74.7778	85.8604	41.9268	53.0204	70.9117	PREDICTED: tryptase-like [Plutella xylostella]
gene-LOC105394376	53.7807	41.2821	41.685	30.5985	34.9234	51.1241	PREDICTED: rho GDP-dissociation inhibitor 1-like [Plutella xylostella]
gene-LOC105391298	53.7587	79.4935	51.0175	71.1629	59.4796	53.8321	PREDICTED: protein KRTCAP2 homolog [Plutella xylostella]
gene-LOC105381098	53.7254	69.5855	50.1707	139.782	131.228	50.8986	PREDICTED: uncharacterized protein LOC105381098 [Plutella xylostella]
gene-LOC105391100	53.712	42.7045	21.0035	39.7456	58.6188	27.5874	PREDICTED: leucine-rich repeat neuronal protein 3-like isoform X1 [Plutella xylostella]
gene-LOC105391222	53.6564	42.5151	46.1161	19.7639	30.4806	24.2782	PREDICTED: arginase, hepatic isoform X1 [Plutella xylostella]
gene-LOC105390347	53.5802	70.5551	32.1473	23.1848	26.4631	26.9696	PREDICTED: 15-hydroxyprostaglandin dehydrogenase [NAD(+)]-like [Plutella xylostella]
gene-LOC105383247	53.4457	53.9146	47.3416	58.1619	40.8842	44.4839	PREDICTED: RNA polymerase II transcriptional coactivator [Plutella xylostella]
gene-LOC105387922	53.394	62.9607	52.0777	15.1597	30.0181	48.8845	PREDICTED: glycerol-3-phosphate dehydrogenase [NAD(+)], cytoplasmic-like isoform X1 [Plutella xylostella]
gene-LOC105381551	53.3384	40.3556	47.7984	35.3221	36.4012	27.9496	PREDICTED: 2-oxoisovalerate dehydrogenase subunit alpha, mitochondrial [Plutella xylostella]
gene-LOC105386934	53.2921	97.163	72.596	55.9491	126.711	58.2882	PREDICTED: uncharacterized protein LOC105386934 [Plutella xylostella]
gene-LOC105389222	53.2309	73.1739	40.2829	88.7799	89.7595	43.9002	PREDICTED: calcyphosin-like protein isoform X2 [Plutella xylostella]
gene-LOC105382938	53.1976	35.7751	53.2048	38.738	38.8668	60.0185	PREDICTED: thioredoxin reductase 1, mitochondrial-like isoform X3 [Plutella xylostella]
gene-LOC105387387	53.18	23.4198	14.7183	5.01988	2.52322	12.6467	PREDICTED: catalase-2-like [Plutella xylostella]
gene-LOC105393082	53.1301	102.002	56.8407	54.3091	56.8754	84.3446	PREDICTED: uncharacterized protein LOC105393082 [Plutella xylostella]
gene-LOC105390962	53.0817	53.3239	45.4329	30.3784	53.6158	38.3659	PREDICTED: UMP-CMP kinase-like [Plutella xylostella]
gene-LOC105394709	53.0461	41.2233	41.766	36.1265	56.1725	43.4524	PREDICTED: acyl-CoA-binding domain-containing protein 6 [Plutella xylostella]
gene-LOC105389846	52.983	48.6261	50.1762	19.7207	28.4342	18.8843	PREDICTED: lipoamide acyltransferase component of branched-chain alpha-keto acid dehydrogenase complex, mitochondrial [Plutella xylostella]
gene-LOC105385621	52.9724	44.8751	48.34	33.0532	35.1081	50.6831	PREDICTED: translocation protein SEC62 isoform X1 [Plutella xylostella]
gene-LOC105384464	52.8877	44.9951	102.138	36.9414	43.5459	151.456	PREDICTED: leucine-rich repeat extensin-like protein 2 isoform X2 [Plutella xylostella]
gene-LOC105393760	52.8113	56.6936	30.6715	55.6178	31.3015	34.65	PREDICTED: heat shock factor-binding protein 1 [Plutella xylostella]
gene-LOC105394736	52.6468	49.8704	48.1289	32.6782	40.9078	46.7515	PREDICTED: H/ACA ribonucleoprotein complex subunit 4-like [Plutella xylostella]
gene-LOC105393370	52.5711	43.551	40.6691	36.1713	31.2492	52.2274	PREDICTED: proteasome activator complex subunit 3 isoform X1 [Plutella xylostella]
gene-LOC105392769	52.4106	56.187	32.744	67.0816	71.6558	44.5449	PREDICTED: UPF0729 protein AAEL015238 [Plutella xylostella]
gene-LOC105390465	52.2941	45.684	33.5782	50.8192	49.0262	31.5514	PREDICTED: ras-like GTP-binding protein RhoL [Plutella xylostella]
gene-LOC105387216	52.2637	59.747	47.3715	32.3183	86.82	47.5224	PREDICTED: reactive oxygen species modulator 1-like [Plutella xylostella]
gene-LOC105380827	52.2029	56.3263	86.1712	36.1806	52.6358	67.9656	PREDICTED: fumarate hydratase, mitochondrial-like [Plutella xylostella]
gene-LOC105386268	52.0181	60.617	34.8364	53.7484	46.5212	57.241	PREDICTED: small nuclear ribonucleoprotein Sm D1 [Plutella xylostella]
gene-LOC105394171	52.0152	46.1741	40.1302	46.712	42.2584	41.6753	PREDICTED: derlin-2 [Plutella xylostella]
gene-LOC105380633	51.9224	65.208	76.0026	49.3694	77.9751	82.1366	PREDICTED: heat shock 70 kDa protein cognate 5 isoform X1 [Plutella xylostella]
gene-LOC105384740	51.9182	48.1841	39.4483	37.1197	52.1671	30.2936	PREDICTED: phosphoglycolate phosphatase-like [Plutella xylostella]
gene-LOC105395115	51.6995	60.6955	37.4588	53.3598	50.4935	35.9274	PREDICTED: density-regulated protein homolog [Plutella xylostella]
gene-LOC105391856	51.5939	40.0784	34.8053	49.4861	92.8946	53.4814	PREDICTED: innexin inx7 [Plutella xylostella]
gene-LOC105385975	51.52	55.8863	53.7334	34.3312	50.4611	69.9085	PREDICTED: eukaryotic translation initiation factor 2 subunit 1 [Plutella xylostella]
gene-LOC105393827	51.3532	77.7652	70.8358	60.7906	67.2437	52.8879	prophenoloxidase activating proteinase 3 [Plutella xylostella]
gene-LOC105393432	51.3362	55.2023	49.4996	49.1661	55.9253	52.9723	PREDICTED: mitochondrial import receptor subunit TOM20 homolog [Plutella xylostella]
gene-LOC105393546	51.2463	59.8972	53.9065	63.426	65.1566	56.4327	PREDICTED: LOW QUALITY PROTEIN: small glutamine-rich tetratricopeptide repeat-containing protein alpha-like [Plutella xylostella]
gene-LOC105394208	51.2416	47.8059	41.3183	33.0492	36.9856	48.0794	PREDICTED: ubiquitin-conjugating enzyme E2-24 kDa isoform X1 [Plutella xylostella]
gene-LOC119693749	51.1732	42.8094	34.623	32.808	43.863	38.9091	inositol-trisphosphate 3-kinase homolog isoform X3 [Spodoptera frugiperda]
gene-LOC105382182	51.143	55.8305	45.9754	43.3054	49.6667	50.9296	PREDICTED: endoplasmic reticulum lectin 1 [Plutella xylostella]
gene-LOC105393999	51.1416	47.8921	46.3703	36.0569	36.077	58.9776	PREDICTED: stress-induced-phosphoprotein 1-like [Plutella xylostella]
Plutella_xylostella_newGene_2640	51.0569	133.761	88.046	238.305	465.27	121.885	--
gene-LOC105383415	51.045	74.2467	50.0722	54.0905	54.9435	61.8444	serpin-11 [Plutella xylostella]
gene-LOC105385661	50.9689	50.3561	47.7415	71.5278	47.6859	24.9536	esterase B1-like [Plutella xylostella]
gene-LOC105398563	50.9555	44.3661	30.9614	26.628	33.7658	60.0339	PREDICTED: putative serine protease K12H4.7 [Plutella xylostella]
gene-LOC119690465	50.9397	17.6464	18.2892	30.0692	16.3161	17.4566	P450 CYP6 family protein 13 [Plutella xylostella]
gene-LOC105392423	50.9241	85.2216	93.2542	40.2543	42.138	73.4875	PREDICTED: inter alpha-trypsin inhibitor, heavy chain 4-like [Plutella xylostella]
gene-LOC119690290	50.8894	38.0364	26.787	54.9997	34.9308	34.3791	PREDICTED: thyroid transcription factor 1-associated protein 26 [Plutella xylostella]
gene-LOC105388638	50.867	35.7672	47.3516	36.3983	37.1836	53.5732	PREDICTED: uncharacterized protein LOC105388638 isoform X1 [Plutella xylostella]
gene-LOC105384112	50.8357	43.0705	36.1702	42.8886	27.2623	39.083	PREDICTED: uncharacterized protein LOC105384112 [Plutella xylostella]
gene-LOC105388922	50.8181	53.8669	63.6952	31.1669	38.0074	37.9968	PREDICTED: glucose-6-phosphate 1-dehydrogenase [Plutella xylostella]
gene-LOC105390751	50.8097	49.8296	56.1909	32.9031	58.682	76.1922	PREDICTED: T-complex protein 1 subunit eta [Plutella xylostella]
gene-LOC119694551	50.78	41.7741	31.1916	43.8998	46.9674	46.3132	39S ribosomal protein L3, mitochondrial isoform X2 [Hyposmocoma kahamanoa]
gene-LOC105388872	50.6417	45.9414	40.6349	11.9436	11.8808	16.8472	PREDICTED: transmembrane protein 68 [Plutella xylostella]
Plutella_xylostella_newGene_4315	50.5806	27.4055	88.8256	43.0992	101.494	60.9348	PREDICTED: extensin-like [Plutella xylostella]
gene-LOC105391209	50.5689	49.918	28.3206	35.2041	47.2653	44.6515	PREDICTED: U1 small nuclear ribonucleoprotein C [Plutella xylostella]
gene-LOC105398249	50.5676	57.1775	8.63406	46.7644	18.0654	20.0378	PREDICTED: transmembrane protease serine 9-like [Plutella xylostella]
gene-LOC105387184	50.5627	43.2559	34.5429	36.7712	32.5268	41.4545	PREDICTED: ras-related protein Rab-14 [Plutella xylostella]
gene-LOC119693236	50.5079	60.7609	51.2	41.6379	54.4825	61.2555	coatomer subunit epsilon-like [Ostrinia furnacalis]
gene-LOC105391609	50.4959	60.333	80.3166	41.5029	56.9064	58.1406	NADPH--cytochrome P450 reductase [Plutella xylostella]
gene-LOC119693324	50.4595	34.0743	41.9599	30.1556	23.6713	46.2773	PREDICTED: uncharacterized protein LOC106134372 [Amyelois transitella]
gene-LOC105390785	50.421	31.7668	29.4261	19.5069	32.16	34.4301	PREDICTED: protein msta, isoform A [Plutella xylostella]
gene-LOC105398635	50.3916	46.8418	46.62	29.0151	34.7084	61.2077	PREDICTED: homeobox protein extradenticle isoform X1 [Plutella xylostella]
gene-LOC105381232	50.3433	58.601	60.1497	52.2083	50.8876	45.9413	PREDICTED: uncharacterized protein LOC105381232 [Plutella xylostella]
gene-LOC105389577	50.3424	58.3334	34.3514	96.0872	60.0771	32.9744	PREDICTED: mitochondrial import inner membrane translocase subunit Tim16 [Plutella xylostella]
gene-LOC105391251	50.2547	43.0003	46.8979	27.0006	50.1268	87.0381	ras-related protein Rap-2c [Pieris rapae]
gene-LOC105392320	50.1831	55.7785	36.3052	27.3823	33.8816	38.3229	PREDICTED: iron/zinc purple acid phosphatase-like protein isoform X1 [Plutella xylostella]
gene-LOC105388687	50.1819	55.2194	28.0673	62.7268	34.6489	22.8255	PREDICTED: LYR motif-containing protein 5 [Plutella xylostella]
gene-LOC119690303	50.1358	53.6684	51.4646	54.6154	43.8349	50.9935	hypothetical protein RR46_01692 [Papilio xuthus]
gene-LOC105392669	50.1177	52.9702	26.8893	35.6199	20.4488	27.0023	PREDICTED: low molecular weight phosphotyrosine protein phosphatase-like [Plutella xylostella]
gene-LOC105389890	50.0619	60.8379	40.8721	55.832	66.6785	30.8013	PREDICTED: estradiol 17-beta-dehydrogenase 8-like [Plutella xylostella]
gene-LOC105381646	49.7882	59.6384	39.271	39.5479	44.2475	53.7633	PREDICTED: LDLR chaperone boca [Plutella xylostella]
gene-LOC105398454	49.7683	56.345	41.7344	65.7919	64.937	56.8634	PREDICTED: signal recognition particle 14 kDa protein [Plutella xylostella]
gene-LOC105386372	49.7111	49.8669	36.8952	62.5883	61.5759	53.4306	PREDICTED: probable 39S ribosomal protein L45, mitochondrial [Plutella xylostella]
gene-LOC105388378	49.7065	32.4437	44.94	115.316	40.0993	57.6631	lactase-phlorizin hydrolase-like [Helicoverpa armigera]
gene-LOC105382242	49.7061	48.4599	34.1612	35.2993	38.6268	35.4613	PREDICTED: actin-related protein 2/3 complex subunit 1A [Plutella xylostella]
gene-LOC105390794	49.6463	45.1233	30.824	40.6235	31.7325	37.7371	PREDICTED: cytochrome c oxidase assembly factor 3, mitochondrial [Plutella xylostella]
gene-LOC105385555	49.5717	49.9778	51.8459	23.5327	33.1234	49.2808	PREDICTED: protein enhancer of sevenless 2B isoform X1 [Plutella xylostella]
gene-LOC119692595	49.5607	96.6884	56.7741	120.754	90.8748	41.7474	--
gene-LOC105380806	49.4004	48.9872	75.5378	52.1335	89.7019	37.3637	PREDICTED: carboxypeptidase B-like [Plutella xylostella]
gene-LOC105390057	49.388	55.1143	60.2714	39.767	72.5463	29.9405	PREDICTED: luciferin 4-monooxygenase-like [Plutella xylostella]
gene-LOC105391041	49.2313	70.3878	72.0334	73.4673	51.4029	67.8144	peptidoglycan recognition protein PGRP-S2 [Plutella xylostella]
gene-LOC105389823	49.154	53.8326	32.0883	65.5909	61.219	43.1163	charged multivesicular body protein 1b [Hyposmocoma kahamanoa]
gene-LOC105382364	49.1193	38.7841	51.7936	21.2192	20.2105	50.1907	PREDICTED: ribosome-binding protein 1 isoform X1 [Plutella xylostella]
gene-LOC119692520	49.0785	43.3024	58.781	32.4708	32.2539	52.6486	uncharacterized protein LOC114366761 [Ostrinia furnacalis]
gene-LOC105388544	49.0407	49.3278	32.5508	34.202	45.171	64.5489	PREDICTED: proteasome subunit alpha type-5-like [Plutella xylostella]
gene-LOC119691225	49.0343	68.271	66.3772	147.583	193.893	77.5166	tubulin beta-4B chain [Ostrinia furnacalis]
gene-LOC105395554	49.034	37.6099	41.3208	40.9391	44.5214	29.9393	PREDICTED: sulfide:quinone oxidoreductase, mitochondrial [Plutella xylostella]
gene-LOC105384475	49.0089	60.4927	103.721	45.1458	56.4699	44.5606	PREDICTED: trifunctional purine biosynthetic protein adenosine-3 [Plutella xylostella]
gene-LOC105393309	48.9713	38.9089	44.5315	94.8127	74.605	34.4236	PREDICTED: uncharacterized protein LOC105393309 [Plutella xylostella]
gene-LOC105392690	48.89	51.3616	37.1113	40.7292	49.7078	34.9849	PREDICTED: transmembrane protein 147 [Plutella xylostella]
gene-LOC105398660	48.8793	46.7889	33.5478	44.8385	39.0811	34.3288	PREDICTED: isopentenyl-diphosphate Delta-isomerase 1 [Plutella xylostella]
gene-LOC105389616	48.8691	33.7477	31.7177	30.0638	30.9623	32.9543	PREDICTED: uncharacterized protein LOC105391372 [Plutella xylostella]
gene-LOC105391901	48.8469	56.9933	56.1473	44.5469	93.7557	58.9301	MOB kinase activator-like 2 isoform X7 [Spodoptera frugiperda]
gene-LOC105393856	48.846	48.6858	32.7953	41.2542	38.5737	36.537	PREDICTED: barrier-to-autointegration factor B [Plutella xylostella]
gene-LOC119692229	48.7723	51.0389	45.4879	43.513	57.7907	46.2926	39S ribosomal protein L28, mitochondrial isoform X2 [Helicoverpa armigera]
gene-LOC105386434	48.7094	33.4175	40.8462	22.3427	23.592	41.7436	PREDICTED: puromycin-sensitive aminopeptidase isoform X2 [Plutella xylostella]
gene-LOC105388604	48.6506	48.6409	34.0121	63.9667	47.7459	39.184	PREDICTED: ER membrane protein complex subunit 7 [Plutella xylostella]
gene-LOC105386843	48.5749	62.7073	53.3522	35.0545	48.9655	49.5612	PREDICTED: very-long-chain 3-oxoacyl-CoA reductase [Plutella xylostella]
gene-LOC105395335	48.5666	47.3715	30.4527	29.2193	59.686	30.1806	PREDICTED: immediate early response 3-interacting protein 1-like [Plutella xylostella]
gene-LOC119693496	48.4757	46.6218	52.7781	32.2133	24.8248	85.477	uncharacterized protein LOC113516024 [Galleria mellonella]
gene-LOC105383607	48.4611	60.465	32.9411	66.0938	65.8553	78.9747	PREDICTED: NHP2-like protein 1 [Plutella xylostella]
gene-LOC105391257	48.2163	66.9757	39.1826	37.4457	46.4712	41.2144	PREDICTED: dehydrogenase/reductase SDR family protein 7-like [Plutella xylostella]
gene-LOC105388164	48.1632	54.9448	63.6572	35.5848	51.6005	41.6649	PREDICTED: 1,4-alpha-glucan-branching enzyme isoform X1 [Plutella xylostella]
gene-LOC105383251	48.1532	57.0037	35.607	54.1416	45.4932	36.1641	PREDICTED: ribonuclease Oy-like [Plutella xylostella]
gene-LOC105384826	48.0911	44.7452	44.8693	30.5471	40.9846	48.8455	PREDICTED: maternal protein exuperantia isoform X1 [Plutella xylostella]
gene-LOC105387995	48.0461	63.5636	51.5449	33.7499	118.846	35.9162	PREDICTED: uncharacterized protein LOC105387995 [Plutella xylostella]
gene-LOC105390066	48.0137	66.7345	41.5714	52.6226	80.1643	52.2327	PREDICTED: dolichyl-diphosphooligosaccharide--protein glycosyltransferase subunit 4 [Plutella xylostella]
gene-LOC105382393	48.0015	50.8223	41.6567	33.6823	47.0272	76.7651	unnamed protein product [Leptidea sinapis]
gene-LOC105385639	47.9448	68.5861	74.9668	37.6635	56.883	55.739	PREDICTED: putative aldehyde dehydrogenase family 7 member A1 homolog [Plutella xylostella]
gene-LOC105385613	47.9061	73.3087	63.1552	59.8078	53.2495	29.0354	PREDICTED: sorbitol dehydrogenase-like [Plutella xylostella]
Plutella_xylostella_newGene_3754	47.8642	57.1968	18.1605	40.4249	68.132	25.2341	--
gene-LOC105387928	47.8116	30.5123	31.5563	16.6001	44.1045	66.6309	PREDICTED: UDP-N-acetylhexosamine pyrophosphorylase-like protein 1 [Plutella xylostella]
gene-LOC105397576	47.8052	92.3645	165.036	24.0364	130.954	80.6184	PREDICTED: gastric triacylglycerol lipase-like [Plutella xylostella]
gene-LOC105398345	47.7409	32.552	21.912	24.4275	23.9674	73.2947	PREDICTED: probable ATP-dependent RNA helicase DDX46 [Plutella xylostella]
gene-LOC105393312	47.52	117.631	81.1296	147.54	92.6793	45.4672	PREDICTED: UDP-glucuronosyltransferase 2B4-like [Plutella xylostella]
gene-LOC105385892	47.493	52.9078	29.7971	45.3382	51.2224	40.2964	PREDICTED: ER membrane protein complex subunit 4 [Plutella xylostella]
gene-LOC105395297	47.4674	42.3371	56.5188	27.7874	42.0814	37.3571	PREDICTED: scavenger receptor class B member 1-like isoform X1 [Plutella xylostella]
gene-LOC105387116	47.3096	42.496	55.0001	15.7507	40.0469	38.0338	PREDICTED: LOW QUALITY PROTEIN: phosphatidate phosphatase LPIN2 [Plutella xylostella]
gene-LOC105387140	47.1899	104.008	256.911	231.157	255.397	231.637	PREDICTED: uncharacterized protein LOC105387140 isoform X1 [Plutella xylostella]
gene-LOC105392341	47.1586	53.1317	43.1144	48.9667	52.235	46.7807	PREDICTED: AP-1 complex subunit mu-1 [Plutella xylostella]
gene-LOC105392416	47.1278	41.9603	31.3123	91.539	67.7997	43.9259	PREDICTED: uncharacterized protein LOC106136943 [Amyelois transitella]
gene-LOC105383409	47.065	28.1211	51.3664	12.2142	52.5417	20.317	PREDICTED: UDP-glucuronosyltransferase 2B15-like [Plutella xylostella]
gene-LOC105383700	47.0363	45.1905	27.151	60.1644	34.7233	34.0761	PREDICTED: coiled-coil domain-containing protein 43 [Plutella xylostella]
gene-LOC105394447	46.9601	56.1833	41.4466	37.0486	26.397	15.9952	PREDICTED: ATP-dependent (S)-NAD(P)H-hydrate dehydratase-like [Plutella xylostella]
Plutella_xylostella_newGene_6389	46.8671	60.9682	39.2307	49.0749	66.6302	60.3668	--
gene-LOC105390803	46.8292	36.5432	11.7285	49.3802	33.1616	23.3036	PREDICTED: cytidine deaminase-like [Plutella xylostella]
gene-LOC119694586	46.7401	60.6299	30.7345	49.295	49.8876	41.0419	alpha-methylacyl-CoA racemase [Hyposmocoma kahamanoa]
gene-LOC105391500	46.6943	46.6524	71.3145	38.512	53.3686	73.6158	PREDICTED: V-type proton ATPase 116 kDa subunit a isoform 1 isoform X1 [Plutella xylostella]
gene-LOC105392516	46.6812	53.562	46.1515	42.5092	54.9302	40.5008	PREDICTED: ribose-5-phosphate isomerase [Plutella xylostella]
gene-LOC105398121	46.681	42.3164	34.7827	28.6323	27.0849	26.8749	PREDICTED: uncharacterized protein C20orf24 homolog [Plutella xylostella]
gene-LOC105388265	46.6512	52.7205	61.2234	42.3028	55.6742	73.4204	PREDICTED: lysine histidine transporter 1-like [Plutella xylostella]
gene-LOC119690308	46.6421	14.4845	46.4854	47.6071	9.93893	29.6532	PREDICTED: carboxypeptidase B-like isoform X3 [Plutella xylostella]
gene-LOC119693657	46.6308	44.5625	39.6841	23.4357	24.5637	32.3019	cyclic AMP response element-binding protein B-like isoform X1 [Manduca sexta]
gene-LOC105382381	46.5979	39.7193	26.6522	24.7056	42.9478	23.5627	PREDICTED: 4-coumarate--CoA ligase 1 isoform X2 [Plutella xylostella]
gene-LOC105395850	46.5687	90.0631	55.0478	160.295	75.5236	51.8055	PREDICTED: phosphoenolpyruvate carboxykinase [GTP]-like isoform X1 [Plutella xylostella]
gene-LOC105391673	46.5571	37.9555	58.4172	13.5499	24.0736	20.4746	PREDICTED: ornithine aminotransferase, mitochondrial [Plutella xylostella]
gene-LOC105385162	46.4311	32.0908	42.2865	114.148	75.0802	36.4028	PREDICTED: adenylate kinase isoenzyme 1-like isoform X1 [Plutella xylostella]
gene-LOC105384171	46.4296	48.2672	39.6897	35.4742	55.7612	40.7934	PREDICTED: malignant T-cell-amplified sequence 1 homolog [Plutella xylostella]
gene-LOC105389645	46.2878	48.8052	37.8667	42.5581	38.7865	43.0435	PREDICTED: acidic leucine-rich nuclear phosphoprotein 32 family member A [Plutella xylostella]
gene-LOC105382842	46.2842	28.1353	30.7861	50.073	27.7869	26.0383	PREDICTED: carboxylesterase 1C-like [Plutella xylostella]
gene-LOC105381454	46.2551	30.1867	27.6418	31.4439	29.782	18.4569	PREDICTED: adrenodoxin-like [Plutella xylostella]
gene-LOC105381552	46.1518	54.8177	42.0408	38.8979	55.4677	30.9991	PREDICTED: oxygen-dependent coproporphyrinogen-III oxidase isoform X1 [Plutella xylostella]
gene-LOC105389128	46.1408	51.1233	30.3377	47.4198	40.0938	43.366	PREDICTED: enhancer of yellow 2 transcription factor-like [Plutella xylostella]
gene-LOC105390589	46.1323	43.8952	63.9343	53.2109	43.5918	66.8173	PREDICTED: death-associated inhibitor of apoptosis 1-like isoform X3 [Papilio xuthus]
gene-LOC105387449	46.1227	51.476	39.4505	64.9972	57.4852	108.115	E3 ubiquitin-protein ligase ZNRF2 [Hyposmocoma kahamanoa]
gene-LOC105392385	46.104	54.5376	48.3329	47.9182	52.1908	38.3542	PREDICTED: isocitrate dehydrogenase [NAD] subunit gamma, mitochondrial-like [Plutella xylostella]
gene-LOC105381280	46.0326	48.9553	114.132	27.2778	48.7174	110.745	unnamed protein product [Arctia plantaginis]
gene-LOC105383802	45.9858	116.449	41.6909	80.3797	60.9587	34.8378	PREDICTED: serine protease inhibitor dipetalogastin-like [Plutella xylostella]
gene-LOC105385561	45.9726	47.3881	28.1091	50.7892	41.0101	26.7153	PREDICTED: uncharacterized protein LOC105385561 [Plutella xylostella]
gene-LOC119694775	45.9692	40.8578	70.4317	29.6558	36.2379	64.2077	nucleobindin-2 isoform X1 [Manduca sexta]
gene-LOC105393302	45.9656	46.9074	24.617	31.111	30.466	43.0526	PREDICTED: small nuclear ribonucleoprotein F [Plutella xylostella]
gene-LOC105394353	45.8746	71.1831	50.269	37.9892	60.4161	27.8548	PREDICTED: aldehyde dehydrogenase X, mitochondrial-like [Plutella xylostella]
gene-LOC105394580	45.8013	55.8013	38.9632	26.0077	35.1552	41.4247	PREDICTED: upstream activation factor subunit spp27 [Plutella xylostella]
gene-LOC105391833	45.794	38.4009	22.5482	61.2267	43.8873	28.0433	PREDICTED: uncharacterized protein LOC105391833 [Plutella xylostella]
gene-LOC105384214	45.7768	33.951	63.7806	27.5743	35.5744	61.0879	PREDICTED: staphylococcal nuclease domain-containing protein 1 isoform X1 [Plutella xylostella]
gene-LOC105385549	45.7725	54.9982	46.1714	62.6334	51.2459	67.9825	PREDICTED: ubiquitin carboxyl-terminal hydrolase-like [Plutella xylostella]
gene-LOC105391108	45.5823	54.6623	49.6777	46.1413	57.8683	49.2279	PREDICTED: NADH dehydrogenase [ubiquinone] iron-sulfur protein 2, mitochondrial-like [Plutella xylostella]
gene-LOC105390615	45.4263	43.8115	69.0957	29.2989	32.2062	52.076	PREDICTED: protein ERGIC-53-like [Plutella xylostella]
gene-LOC105395720	45.4151	42.7502	48.3292	27.5096	37.4346	65.3309	PREDICTED: lissencephaly-1 homolog [Plutella xylostella]
gene-LOC105389321	45.3499	45.7325	29.1882	49.3355	43.2338	37.5745	PREDICTED: zinc finger protein-like 1 homolog [Plutella xylostella]
gene-LOC105385241	45.2724	40.4522	21.6369	38.9035	29.5637	29.5411	PREDICTED: 15 kDa selenoprotein [Plutella xylostella]
gene-LOC105383429	45.2704	55.5667	53.8205	18.2311	36.553	31.2367	PREDICTED: apyrase-like [Plutella xylostella]
gene-LOC105380842	45.2415	32.8065	27.433	40.0591	23.4782	33.6704	PREDICTED: brain protein I3-like [Plutella xylostella]
gene-LOC119692158	45.2253	45.564	33.6361	45.0126	29.2811	18.443	PREDICTED: facilitated trehalose transporter Tret1-like [Plutella xylostella]
gene-LOC105388661	45.2081	42.2594	60.6686	27.1246	34.6409	68.6203	PREDICTED: guanine nucleotide-binding protein G(I)/G(S)/G(T) subunit beta-1 [Plutella xylostella]
gene-LOC105391171	45.1717	51.4949	34.8065	42.9883	34.3815	30.4597	PREDICTED: THUMP domain-containing protein 1 homolog [Plutella xylostella]
Plutella_xylostella_newGene_5179	45.1531	59.9335	28.2308	65.6715	45.5466	37.5087	PREDICTED: uncharacterized protein LOC105381799 [Plutella xylostella]
gene-LOC105390114	45.0462	43.3075	47.2318	35.818	47.1153	58.8765	PREDICTED: BUB3-interacting and GLEBS motif-containing protein ZNF207 [Plutella xylostella]
gene-LOC105389117	44.9586	43.3038	39.3398	22.283	28.6298	28.2413	PREDICTED: membrane-associated progesterone receptor component 2-like [Plutella xylostella]
gene-LOC105380588	44.93	46.5313	24.4209	38.319	41.1384	29.4831	PREDICTED: MOB kinase activator-like 4 [Plutella xylostella]
gene-LOC105390558	44.9213	53.7184	44.232	30.7265	51.0488	39.9154	PREDICTED: peroxisomal biogenesis factor 3 [Plutella xylostella]
gene-LOC105389739	44.8548	38.4756	34.5833	61.8709	47.4477	35.6336	PREDICTED: protein BCCIP homolog [Plutella xylostella]
gene-LOC105387012	44.7971	39.8205	70.8617	25.8374	25.0309	101.241	PREDICTED: heterogeneous nuclear ribonucleoprotein 27C isoform X5 [Plutella xylostella]
gene-LOC119693632	44.741	54.6253	33.2925	51.6889	64.013	42.2532	ubiquinone biosynthesis protein COQ9-B, mitochondrial-like isoform X2 [Ostrinia furnacalis]
gene-LOC105382915	44.7243	48.5986	34.3078	94.4351	67.8608	57.4413	PREDICTED: 39S ribosomal protein L21, mitochondrial [Plutella xylostella]
gene-LOC105382840	44.5997	35.9483	40.6556	51.854	49.0742	49.072	PREDICTED: venom carboxylesterase-6-like [Plutella xylostella]
gene-LOC105394935	44.5897	42.2345	46.9156	28.5332	38.6533	30.2783	PREDICTED: collagenase-like [Plutella xylostella]
gene-LOC105382498	44.5879	38.882	66.1461	30.7133	40.3317	98.7479	PREDICTED: eukaryotic translation initiation factor 4B [Plutella xylostella]
gene-LOC105391244	44.5848	70.8557	41.9532	110.433	75.101	44.9459	PREDICTED: protein takeout-like [Plutella xylostella]
gene-LOC105391151	44.5069	43.041	37.6859	25.6708	30.7283	26.9151	unnamed protein product [Arctia plantaginis]
gene-LOC105398480	44.3995	61.9227	39.8995	23.496	42.1175	40.6312	PREDICTED: solute carrier family 25 member 38-B-like isoform X2 [Plutella xylostella]
gene-LOC105387054	44.3975	40.7057	42.2905	64.6465	52.0996	51.5873	PREDICTED: signal recognition particle 19 kDa protein [Plutella xylostella]
gene-LOC105384207	44.3752	47.2971	32.4929	50.8777	52.4466	33.3887	PREDICTED: cytochrome c oxidase protein 20 homolog [Plutella xylostella]
gene-LOC105384097	44.3745	67.8453	79.3382	17.1491	48.308	73.8266	PREDICTED: lipid storage droplets surface-binding protein 2, partial [Plutella xylostella]
gene-LOC105382394	44.2817	43.6329	48.8146	38.9029	42.0115	49.8184	PREDICTED: signal recognition particle 54 kDa protein [Plutella xylostella]
gene-LOC105392830	44.2405	61.8654	30.4011	52.99	71.1302	28.6662	PREDICTED: phytanoyl-CoA dioxygenase, peroxisomal-like [Plutella xylostella]
gene-LOC105396884	44.1901	50.9689	59.0892	29.5757	46.5844	58.8956	PREDICTED: lamin Dm0-like [Plutella xylostella]
gene-LOC105388977	44.1533	35.1188	30.6887	42.1074	29.0295	31.6345	PREDICTED: exonuclease 3'-5' domain-containing protein 1-like [Plutella xylostella]
gene-LOC105384247	44.1368	48.2821	44.7304	26.4742	27.5979	74.1394	Sorting nexin-12 [Papilio xuthus]
gene-LOC105389817	43.9771	36.9358	56.0073	21.9976	26.4476	86.917	PREDICTED: innexin inx3-like [Plutella xylostella]
gene-LOC105398274	43.8553	70.953	44.351	52.3309	46.3791	23.2661	PREDICTED: uncharacterized protein LOC105398274 [Plutella xylostella]
gene-LOC105398163	43.8373	62.3905	36.2532	48.7467	49.5066	20.4323	PREDICTED: putative odorant-binding protein A10, partial [Plutella xylostella]
gene-LOC105389599	43.8151	42.6465	43.3655	36.6554	32.6745	60.4959	PREDICTED: ras-related protein Rab-2A [Plutella xylostella]
gene-LOC105386123	43.8099	43.6417	29.9682	58.7287	49.7928	23.9837	uncharacterized protein LOC118275719 [Spodoptera frugiperda]
gene-LOC105392310	43.8039	45.8603	27.6307	54.6675	50.9535	33.5467	PREDICTED: mitochondrial import inner membrane translocase subunit TIM44-like [Plutella xylostella]
gene-LOC105384234	43.7792	38.9838	24.4417	31.1135	28.8998	17.8062	PREDICTED: max-like protein X [Plutella xylostella]
gene-LOC105384905	43.6975	42.0486	46.6696	22.6582	31.1938	51.8927	PREDICTED: serine/threonine-protein phosphatase 2B catalytic subunit 2-like [Plutella xylostella]
gene-LOC105381882	43.6907	34.8334	38.5513	36.7029	70.3851	86.2267	PREDICTED: uncharacterized protein LOC105381882 [Plutella xylostella]
gene-LOC105388410	43.5859	36.7997	25.5874	38.8298	35.6407	39.8696	PREDICTED: GPN-loop GTPase 2 [Plutella xylostella]
gene-LOC105387948	43.508	47.0671	51.1855	26.9734	45.0501	29.656	PREDICTED: probable methylcrotonoyl-CoA carboxylase beta chain, mitochondrial [Plutella xylostella]
gene-LOC105383822	43.4088	180.998	58.875	92.2848	53.9946	34.5687	PREDICTED: serine protease inhibitor dipetalogastin-like, partial [Plutella xylostella]
gene-LOC105383674	43.3718	36.4117	41.7701	47.0047	45.9883	34.0886	PREDICTED: delta(24)-sterol reductase-like [Plutella xylostella]
gene-LOC105391463	43.3657	35.2055	38.857	25.9773	34.3739	52.2529	interferon-inducible double-stranded RNA-dependent protein kinase activator A homolog isoform X1 [Bicyclus anynana]
gene-LOC105382587	43.3616	25.6562	31.446	22.7311	19.017	34.2746	PREDICTED: ribonucleoside-diphosphate reductase subunit M2 [Plutella xylostella]
gene-LOC119691265	43.32	39.5339	19.5805	22.6113	42.3743	26.9463	PREDICTED: single-pass membrane and coiled-coil domain-containing protein 4 homolog [Amyelois transitella]
gene-LOC105395002	43.1882	76.8167	97.311	66.9654	98.3245	126.926	PREDICTED: neuropeptide-like 4 [Plutella xylostella]
gene-LOC105388803	43.1823	76.6126	55.1963	49.1701	70.3665	71.038	PREDICTED: uncharacterized protein LOC105388803 isoform X1 [Plutella xylostella]
gene-LOC119692965	43.1413	32.1234	43.4309	38.902	28.2138	82.6499	PREDICTED: uncharacterized protein LOC106717919 isoform X5 [Papilio machaon]
gene-LOC105386128	43.1065	33.5533	39.327	40.1159	31.3276	62.8713	PREDICTED: UPF0676 protein C1494.01 isoform X1 [Plutella xylostella]
gene-LOC105388413	43.0311	44.187	30.8868	53.594	44.3467	46.1633	PREDICTED: ribosome biogenesis protein BRX1 homolog [Plutella xylostella]
gene-LOC105386656	42.9069	44.9262	22.964	47.177	52.4021	31.1372	PREDICTED: uncharacterized protein LOC105382807 [Plutella xylostella]
gene-LOC105392064	42.8976	43.9617	48.7603	39.9867	51.4087	56.0045	PREDICTED: cytosolic non-specific dipeptidase [Plutella xylostella]
gene-LOC105386824	42.8937	37.6908	27.7187	23.546	17.0024	69.1686	PREDICTED: gamma-interferon-inducible lysosomal thiol reductase-like [Plutella xylostella]
gene-LOC105388319	42.8025	41.9103	27.7162	29.5864	25.4191	32.9595	PREDICTED: LOW QUALITY PROTEIN: uncharacterized protein LOC105388319 [Plutella xylostella]
gene-LOC105390559	42.8001	42.1485	36.5719	51.696	50.7622	41.5224	PREDICTED: uncharacterized protein LOC105390559 [Plutella xylostella]
gene-LOC105382339	42.7983	47.4777	38.8093	40.3346	38.8797	43.7876	PREDICTED: protein max isoform X1 [Plutella xylostella]
gene-LOC105398131	42.7865	41.9092	47.5862	27.3965	30.058	46.1257	PREDICTED: protein extra-macrochaetae [Plutella xylostella]
gene-LOC119690440	42.7531	15.9448	65.2497	22.0696	37.3346	31.5954	PREDICTED: 2-oxoglutarate dehydrogenase, mitochondrial [Plutella xylostella]
gene-LOC105386288	42.7082	40.7251	24.4363	33.6962	39.7243	33.6822	PREDICTED: protein yippee-like 5 [Plutella xylostella]
gene-LOC105387920	42.6826	37.7883	37.8192	28.7822	26.1106	45.7117	PREDICTED: dnaJ homolog subfamily A member 1 [Plutella xylostella]
gene-LOC105396346	42.6711	42.3923	54.7329	32.0834	39.4715	68.5498	PREDICTED: tropomodulin-1-like [Plutella xylostella]
gene-LOC105383492	42.6031	46.7025	25.8668	59.5145	77.6189	40.3254	PREDICTED: dopamine N-acetyltransferase-like [Plutella xylostella]
gene-LOC119693233	42.5459	35.4353	21.7864	61.0413	51.761	29.5189	39S ribosomal protein L2, mitochondrial [Pieris rapae]
gene-LOC105385585	42.5417	46.5369	43.3226	40.2863	32.3024	47.8473	PREDICTED: SUMO-conjugating enzyme UBC9-A [Plutella xylostella]
gene-LOC105387451	42.5072	41.4243	64.0988	45.3277	37.9447	49.0807	PREDICTED: alanine aminotransferase 1 [Plutella xylostella]
gene-LOC105395658	42.4936	40.5998	38.1009	31.8698	34.2687	28.7624	PREDICTED: uncharacterized protein LOC105395658 [Plutella xylostella]
gene-LOC105397024	42.4455	39.3088	28.4698	44.4136	42.1434	31.2123	PREDICTED: peptide chain release factor 1-like, mitochondrial [Plutella xylostella]
gene-LOC105384699	42.4134	44.6085	40.6866	15.4414	30.2582	41.3327	Mitochondrial carrier protein ymc [Operophtera brumata]
gene-LOC105388055	42.364	27.3727	24.9351	30.3535	16.462	19.2531	PREDICTED: glucose dehydrogenase [FAD, quinone]-like isoform X1 [Plutella xylostella]
gene-LOC119692419	42.363	51.1777	94.9316	57.3896	72.461	86.3577	nuclear receptor corepressor 2-like isoform X1 [Manduca sexta]
gene-LOC105380515	42.3482	40.2281	27.2982	37.9949	47.661	28.1537	PREDICTED: OCIA domain-containing protein 1-like [Plutella xylostella]
gene-LOC105381600	42.1951	29.1627	44.2672	18.478	23.4814	40.3105	PREDICTED: vesicle-associated membrane protein-associated protein A isoform X1 [Plutella xylostella]
gene-LOC105393178	42.0573	38.3699	34.0045	31.8081	35.9042	54.4502	unnamed protein product [Arctia plantaginis]
gene-LOC105388926	42.0195	33.3431	32.9027	21.7868	19.5569	23.7613	protein ultraspiracle homolog [Plutella xylostella]
gene-LOC105391526	41.9815	37.4024	36.6209	27.4002	25.9841	36.3116	PREDICTED: ADP-ribosylation factor 6 [Plutella xylostella]
gene-LOC105386598	41.9662	35.7242	32.6361	27.9341	42.0296	37.947	PREDICTED: protein GDAP2 homolog [Plutella xylostella]
gene-LOC105386220	41.9312	44.1788	30.487	48.8699	45.5141	36.1504	PREDICTED: protein phosphatase inhibitor 2-like isoform X2 [Plutella xylostella]
gene-LOC105390627	41.864	41.1942	23.3049	46.3059	33.8869	30.8469	PREDICTED: serine-threonine kinase receptor-associated protein [Plutella xylostella]
gene-LOC105395727	41.8313	46.6758	38.5631	28.6822	41.7104	53.1722	PREDICTED: T-complex protein 1 subunit beta-like [Plutella xylostella]
gene-LOC105384590	41.6513	50.5738	68.2416	24.4055	42.0205	67.6491	Ornithine decarboxylase [Eumeta japonica]
gene-LOC105395308	41.6193	35.2708	33.4734	31.418	28.0755	34.3908	PREDICTED: ras-related protein Ral-a-like [Plutella xylostella]
gene-LOC119690482	41.5913	39.0427	29.7732	54.5884	42.776	38.3718	39S ribosomal protein L20, mitochondrial-like isoform X2 [Galleria mellonella]
gene-LOC119691196	41.5533	44.5626	29.197	43.6641	47.777	30.0739	hypothetical protein B5V51_3726 [Heliothis virescens]
gene-LOC105380411	41.4924	38.1066	22.2403	42.1711	27.8618	28.4155	PREDICTED: ER membrane protein complex subunit 3 [Plutella xylostella]
gene-LOC105387454	41.4449	28.8187	25.0341	45.3198	64.7131	32.216	PREDICTED: uncharacterized protein LOC105387454 isoform X2 [Plutella xylostella]
gene-LOC105390435	41.344	44.4308	27.1564	47.808	58.6852	39.9811	PREDICTED: 28S ribosomal protein S14, mitochondrial [Plutella xylostella]
gene-LOC105382628	41.292	47.9181	63.5955	25.382	53.5357	70.2533	PREDICTED: serine-arginine protein 55 isoform X1 [Plutella xylostella]
gene-LOC105391101	41.1892	41.4711	30.7789	51.1094	32.1043	23.1288	PREDICTED: ubiquitin-fold modifier-conjugating enzyme 1 [Plutella xylostella]
gene-LOC105380889	41.1721	36.4506	46.8777	26.9535	26.7772	50.8158	PREDICTED: protein N-terminal asparagine amidohydrolase isoform X1 [Amyelois transitella]
gene-LOC105396806	41.0843	77.1196	82.0156	47.3124	53.4744	64.4024	PREDICTED: uncharacterized protein LOC105396806 [Plutella xylostella]
gene-LOC105389450	41.0675	22.6038	22.8305	40.5268	22.9087	21.2272	UDP-glucuronosyltransferase variant 1 [Plutella xylostella]
gene-LOC105393169	41.0165	76.7902	47.0847	90.3229	79.6238	31.6497	PREDICTED: ejaculatory bulb-specific protein 3-like [Plutella xylostella]
gene-LOC105384317	40.6779	40.6283	39.6868	34.4219	28.8438	39.4586	PREDICTED: 28 kDa heat- and acid-stable phosphoprotein-like isoform X1 [Plutella xylostella]
gene-LOC105387591	40.5979	35.1943	23.6172	31.9102	38.936	48.8123	PREDICTED: copper transport protein ATOX1 [Plutella xylostella]
gene-LOC105381981	40.5811	30.6468	26.6282	39.1155	23.6833	18.2672	PREDICTED: uncharacterized protein LOC105381981 [Plutella xylostella]
gene-LOC119693061	40.5735	40.5999	38.9834	47.8972	67.5261	57.7592	leucine-rich repeat-containing protein 40-like [Bombyx mandarina]
gene-LOC105384988	40.562	40.6961	29.0273	31.1042	37.4999	34.7559	PREDICTED: etoposide-induced protein 2.4 homolog [Plutella xylostella]
gene-LOC105382787	40.5618	42.6385	42.8694	38.6878	29.9988	35.1028	PREDICTED: very-long-chain (3R)-3-hydroxyacyl-CoA dehydratase isoform X1 [Plutella xylostella]
gene-LOC105393616	40.5092	38.3748	28.8001	33.0563	34.9694	24.7119	PREDICTED: transcription initiation factor IIA subunit 2 [Plutella xylostella]
gene-LOC105392082	40.5025	32.0108	48.4639	22.2765	35.4383	57.8226	PREDICTED: splicing factor 3B subunit 3-like isoform X1 [Plutella xylostella]
gene-LOC105398525	40.4753	44.9023	33.6735	32.9054	34.461	18.3374	PREDICTED: uncharacterized protein LOC105398525 [Plutella xylostella]
Plutella_xylostella_newGene_4421	40.4735	52.6211	34.3877	43.8919	38.8838	41.3	--
gene-LOC119694230	40.4616	40.7062	47.7439	107.034	132.879	45.7752	--
gene-LOC119693686	40.4234	49.8468	49.1155	85.95	51.825	53.1625	hypothetical protein evm_011906 [Chilo suppressalis]
gene-LOC105396623	40.399	69.7244	40.7099	51.4345	170.89	69.9497	PREDICTED: probable cytochrome P450 305a1 [Plutella xylostella]
gene-LOC105394173	40.3949	37.7342	35.7587	22.1046	27.2168	30.7818	PREDICTED: protein phosphatase PTC7 homolog [Plutella xylostella]
gene-LOC105383648	40.3531	67.2264	59.0003	67.9826	56.7754	48.7355	PREDICTED: RNA-binding protein FUS-like isoform X1 [Plutella xylostella]
gene-LOC105383894	40.3426	63.9355	37.1611	70.8753	68.6482	41.4435	PREDICTED: uncharacterized protein LOC105383894 [Plutella xylostella]
gene-LOC105393228	40.2942	27.4112	22.2716	16.0267	17.112	29.0238	PREDICTED: uncharacterized protein LOC105393228 [Plutella xylostella]
gene-LOC105381927	40.287	53.9885	44.5152	42.3316	52.0489	42.579	PREDICTED: protein YIF1B-B-like [Plutella xylostella]
gene-LOC105382705	40.2298	39.1927	25.3025	42.7903	34.7501	21.37	PREDICTED: osteopetrosis-associated transmembrane protein 1 [Plutella xylostella]
gene-LOC105393454	40.0758	37.8872	28.5521	39.2979	36.4792	25.9319	PREDICTED: UDP-xylose and UDP-N-acetylglucosamine transporter [Plutella xylostella]
gene-LOC105382510	40.0558	25.4934	26.1171	21.8188	26.9742	42.5155	PREDICTED: uncharacterized protein LOC105382510 [Plutella xylostella]
gene-LOC105397144	39.9856	44.8574	47.9625	65.3631	53.5745	45.5829	PREDICTED: uncharacterized protein LOC105397144 [Plutella xylostella]
gene-LOC105395783	39.956	34.2596	20.8585	35.5496	27.6944	17.7729	PREDICTED: D-erythrulose reductase-like [Plutella xylostella]
gene-LOC105381592	39.9383	45.6666	48.1547	18.129	36.3832	45.4403	cdc42 homolog [Bicyclus anynana]
gene-LOC105398076	39.7987	35.5622	25.6714	39.597	39.2406	38.2082	PREDICTED: 28S ribosomal protein S9, mitochondrial-like [Plutella xylostella]
gene-LOC105388775	39.7987	20.8523	23.0121	14.5946	10.8448	16.8765	PREDICTED: venom acid phosphatase Acph-1-like [Plutella xylostella]
gene-LOC105385791	39.5415	27.2437	20.5541	15.01	19.7915	20.7885	PREDICTED: myrosinase 1-like [Plutella xylostella]
gene-LOC105383414	39.5339	56.7244	55.0237	48.9337	48.6877	31.9404	PREDICTED: antichymotrypsin-2-like [Plutella xylostella]
gene-LOC105383172	39.4537	41.1782	41.4925	24.0523	36.3676	29.3116	PREDICTED: protein deglycase DJ-1-like [Plutella xylostella]
gene-LOC105380559	39.4003	36.5303	30.6539	25.3062	26.8856	24.9227	PREDICTED: calcineurin B homologous protein 1 [Plutella xylostella]
gene-LOC105392785	39.3869	36.7525	39.3515	17.6733	18.824	19.1238	PREDICTED: venom serine carboxypeptidase [Plutella xylostella]
gene-LOC105384995	39.3691	35.8987	47.7376	27.2119	30.8504	148.69	PREDICTED: fibrous sheath CABYR-binding protein-like [Plutella xylostella]
Plutella_xylostella_newGene_4448	39.3594	38.1095	22.0272	37.6	33.9053	22.144	hypothetical protein EVAR_10275_1 [Eumeta japonica]
gene-LOC105383260	39.1597	35.8809	18.7805	27.6084	12.9405	9.62162	PREDICTED: brachyurin-like [Plutella xylostella]
gene-LOC105396722	39.1286	37.1409	26.6353	25.2061	24.8772	15.5785	PREDICTED: trans-1,2-dihydrobenzene-1,2-diol dehydrogenase [Plutella xylostella]
gene-LOC105384895	39.0965	40.7394	28.2381	37.7335	33.7181	32.908	PREDICTED: prefoldin subunit 5 [Plutella xylostella]
gene-LOC105384153	39.0826	39.6387	30.4159	33.1027	30.2892	38.2762	PREDICTED: nuclear migration protein nudC [Plutella xylostella]
gene-LOC105380581	39.0184	36.8379	25.132	32.7687	38.383	24.7956	PREDICTED: probable cytosolic iron-sulfur protein assembly protein Ciao1 isoform X1 [Plutella xylostella]
gene-LOC105383859	38.9929	47.7302	32.023	36.221	31.9362	36.1825	PREDICTED: protein YIPF5 [Plutella xylostella]
gene-LOC105381168	38.9686	37.5275	41.0696	16.9018	28.5661	31.7803	PREDICTED: growth/differentiation factor 8-like [Plutella xylostella]
gene-LOC119693028	38.9582	43.49	35.0948	49.225	70.7593	45.5973	prostaglandin reductase 1-like [Galleria mellonella]
gene-LOC105398176	38.8963	41.9737	34.5444	26.5974	34.7656	38.6175	PREDICTED: putative peptidyl-prolyl cis-trans isomerase dodo isoform X1 [Plutella xylostella]
gene-LOC105380396	38.888	38.7147	37.8406	35.2575	28.6372	38.2697	PREDICTED: serine/threonine-protein phosphatase 1 regulatory subunit 10 [Plutella xylostella]
gene-LOC119694128	38.8394	58.2513	51.8473	14.6453	31.5111	45.1647	uncharacterized protein LOC115440167 [Manduca sexta]
gene-LOC105390331	38.8175	34.179	19.924	44.5488	35.3611	29.0772	PREDICTED: probable peptide chain release factor C12orf65 homolog, mitochondrial [Plutella xylostella]
gene-LOC119693892	38.8128	19.9698	10.7727	24.7284	10.9468	14.2021	PREDICTED: collagenase-like [Plutella xylostella]
gene-LOC105393107	38.7167	36.3281	20.1155	43.3717	34.9722	36.218	PREDICTED: transcription elongation factor SPT4 [Plutella xylostella]
gene-LOC105394222	38.6686	31.9352	43.682	24.5069	28.8184	52.1474	PREDICTED: protein hu-li tai shao-like isoform X1 [Plutella xylostella]
gene-LOC105397274	38.6572	43.1044	19.4642	23.4917	14.2703	16.8338	PREDICTED: retinol dehydrogenase 11-like [Plutella xylostella]
gene-LOC105393828	38.5892	40.8393	31.9474	52.7844	24.7414	14.896	PREDICTED: serine protease easter-like isoform X1 [Plutella xylostella]
gene-LOC105382891	38.569	46.8637	18.6684	42.9484	33.3169	26.11	PREDICTED: protein kish-A [Plutella xylostella]
gene-LOC105391711	38.5094	43.5223	19.9723	95.5762	57.9429	27.9316	PREDICTED: probable dimethyladenosine transferase [Plutella xylostella]
gene-LOC105385507	38.479	39.5675	27.9927	35.6808	40.2384	25.7041	PREDICTED: probable 28S ribosomal protein S25, mitochondrial [Plutella xylostella]
gene-LOC105393911	38.4582	34.1486	30.4786	33.1439	26.1684	24.5719	PREDICTED: survival motor neuron protein [Plutella xylostella]
gene-LOC105381648	38.3688	36.3455	27.1202	36.2773	32.4302	28.3445	PREDICTED: replication protein A 32 kDa subunit [Plutella xylostella]
gene-LOC105382459	38.3036	41.1591	29.7149	34.0541	27.9338	19.3747	GTP:AMP phosphotransferase AK3, mitochondrial [Plutella xylostella]
gene-LOC105393550	38.3036	11.2516	35.0374	6.26157	32.0423	34.1146	PREDICTED: cytosolic 10-formyltetrahydrofolate dehydrogenase-like [Plutella xylostella]
gene-LOC105390940	38.297	55.5447	48.8399	37.4942	53.079	37.3011	PREDICTED: aldehyde dehydrogenase, mitochondrial [Plutella xylostella]
gene-LOC105383119	38.2818	42.8588	46.168	160.905	119.241	55.2249	PREDICTED: putative acyl-CoA-binding protein [Plutella xylostella]
gene-LOC105393491	38.2798	51.1365	38.8182	138.29	49.5514	26.5434	PREDICTED: gamma-glutamyl hydrolase-like, partial [Plutella xylostella]
gene-LOC105394218	38.255	33.2291	32.9	18.8085	24.5469	42.2102	PREDICTED: ras-related protein Rab-35 [Plutella xylostella]
gene-LOC105394104	38.2279	33.8741	28.7213	32.3158	26.5745	47.1438	PREDICTED: transmembrane protein 205 [Plutella xylostella]
gene-LOC119691220	38.219	49.5914	37.2223	56.7098	62.5321	36.4923	39S ribosomal protein L51, mitochondrial [Galleria mellonella]
gene-LOC105390834	38.0838	30.7198	23.7113	31.8327	37.7372	29.3458	PREDICTED: ATP-dependent Clp protease proteolytic subunit, mitochondrial-like [Plutella xylostella]
gene-LOC105389081	38.0638	31.1377	34.4678	32.1457	24.043	32.6453	--
gene-LOC105383066	38.0352	57.9936	52.5077	21.512	39.1716	29.688	PREDICTED: 3-hydroxyisobutyryl-CoA hydrolase, mitochondrial-like [Plutella xylostella]
gene-LOC105388422	38.0111	33.4555	18.3872	28.2456	15.3795	11.8676	PREDICTED: uncharacterized protein LOC105388422 [Plutella xylostella]
gene-LOC105384546	37.9806	38.2193	36.5262	42.7007	34.0112	33.7254	PREDICTED: peroxidase-like isoform X2 [Plutella xylostella]
gene-LOC105386349	37.9404	25.7629	37.735	36.8709	37.1723	35.9477	aminopeptidase N4b [Plutella xylostella]
gene-LOC105380684	37.8878	49.5297	34.745	28.3094	40.5072	44.1553	PREDICTED: serine protease 55-like [Plutella xylostella]
gene-LOC105381292	37.8773	42.2344	102.602	40.0989	65.3479	57.6512	PREDICTED: larval cuticle protein LCP-22-like [Plutella xylostella]
gene-LOC105388352	37.8151	37.7091	43.8859	22.2884	43.9408	41.1653	PREDICTED: carnitine O-acetyltransferase-like, partial [Plutella xylostella]
gene-LOC105398640	37.7677	37.9774	42.4676	45.47	35.8018	47.6113	PREDICTED: casein kinase II subunit beta [Plutella xylostella]
gene-LOC105395591	37.7636	28.1789	38.4939	23.7999	37.1665	45.9987	PREDICTED: protein kinase C and casein kinase substrate in neurons protein 1 isoform X1 [Plutella xylostella]
gene-LOC105383558	37.7278	36.0437	57.4096	29.1277	39.9383	73.6017	PREDICTED: ATP-dependent RNA helicase bel [Plutella xylostella]
gene-LOC105389539	37.6998	58.6407	60.2423	73.9255	56.0968	34.6262	PREDICTED: glutathione S-transferase 1-1-like [Plutella xylostella]
gene-LOC105388768	37.6427	52.1962	46.3612	38.4566	47.7744	44.8761	PREDICTED: serine/threonine-protein phosphatase PP2A 65 kDa regulatory subunit [Plutella xylostella]
gene-LOC105396225	37.6415	37.8435	32.6507	31.1468	47.3427	69.7784	26S proteasome regulatory subunit 6A-B [Bombyx mandarina]
gene-LOC105393635	37.6403	33.157	41.8879	59.2313	38.219	22.6061	PREDICTED: hornerin-like [Plutella xylostella]
gene-LOC105380797	37.6282	33.9651	52.3551	19.9761	27.4207	42.0255	PREDICTED: dolichyl-diphosphooligosaccharide--protein glycosyltransferase subunit STT3B isoform X1 [Plutella xylostella]
gene-LOC105396699	37.6196	35.3888	28.42	24.3998	28.1658	22.0607	PREDICTED: ubiquitin-conjugating enzyme E2 W-like [Plutella xylostella]
gene-LOC105388268	37.6058	24.0348	29.058	24.6685	19.196	29.796	PREDICTED: proton-coupled amino acid transporter 4 isoform X2 [Plutella xylostella]
gene-LOC105393842	37.5469	104.188	45.2912	86.4299	100.342	53.4737	PREDICTED: globin-like [Plutella xylostella]
gene-LOC119692276	37.5438	69.4323	56.8868	141.064	157.5	69.7036	transcription initiation factor TFIID subunit 3-like [Ostrinia furnacalis]
gene-LOC105384754	37.5259	32.051	45.3739	13.8921	22.9168	35.8297	PREDICTED: cAMP-dependent protein kinase catalytic subunit [Papilio polytes]
gene-LOC105398216	37.5201	35.6659	23.3761	41.6531	27.6688	22.931	PREDICTED: dehydrodolichyl diphosphate syntase complex subunit nus1 [Plutella xylostella]
gene-LOC105383694	37.4763	38.54	33.3319	39.921	43.5546	35.6865	PREDICTED: small integral membrane protein 14 [Plutella xylostella]
gene-LOC105389579	37.4716	38.0069	21.8398	39.4422	30.5685	27.9528	PREDICTED: zinc finger CCHC domain-containing protein 10 [Plutella xylostella]
gene-LOC105391240	37.4414	29.982	23.6314	40.9131	34.8197	20.755	PREDICTED: transmembrane protein 11 homolog, mitochondrial isoform X1 [Plutella xylostella]
gene-LOC105388363	37.3456	78.9471	23.7511	59.7854	46.8597	22.8225	PREDICTED: venom serine protease 34-like [Plutella xylostella]
gene-LOC105391268	37.3387	74.1864	59.7021	57.9414	58.1824	86.6318	PREDICTED: uncharacterized protein LOC105391268 [Plutella xylostella]
gene-LOC105391178	37.3244	28.9822	17.2845	39.0019	44.4997	30.7815	PREDICTED: uncharacterized protein LOC105391178 [Plutella xylostella]
gene-LOC119690473	37.2805	56.1376	54.2059	48.3872	52.7117	38.7426	endocuticle structural glycoprotein ABD-5-like [Danaus plexippus plexippus]
gene-LOC105395523	37.2157	40.8585	36.5996	35.1898	48.2425	56.7678	RNA-binding protein 4.1 isoform X1 [Vanessa tameamea]
gene-LOC105393876	37.0341	43.3757	24.4751	23.631	32.8437	23.6255	PREDICTED: 12 kDa FK506-binding protein-like [Plutella xylostella]
gene-LOC105398188	37.0031	32.8322	31.6451	28.1694	29.0778	27.445	PREDICTED: LOW QUALITY PROTEIN: transmembrane protein 53-like [Plutella xylostella]
gene-LOC105384461	37.0004	35.6608	26.8924	41.0756	44.1839	30.4084	PREDICTED: transcription initiation factor TFIID subunit 13-like isoform X2 [Plutella xylostella]
gene-LOC105387428	36.9818	49.7108	37.2104	21.497	31.393	231.087	PREDICTED: low-density lipoprotein receptor-like isoform X1 [Plutella xylostella]
gene-LOC105391306	36.9731	33.3181	65.4918	24.5385	32.5882	60.5634	PREDICTED: myosin heavy chain, striated muscle-like isoform X1 [Plutella xylostella]
gene-LOC105380489	36.9036	20.921	14.3634	28.7287	30.3031	19.0954	PREDICTED: uncharacterized protein LOC105380489 [Plutella xylostella]
gene-LOC105382380	36.8443	40.353	24.3051	34.6495	37.3165	30.9107	PREDICTED: 3'(2'),5'-bisphosphate nucleotidase 1 isoform X1 [Plutella xylostella]
gene-LOC105391827	36.7939	49.2309	27.9709	40.4698	43.4098	35.0844	PREDICTED: RNA-binding protein 8A [Plutella xylostella]
gene-LOC105388271	36.7939	31.9501	21.4851	20.3932	21.5871	19.7128	PREDICTED: solute carrier family 35 member C2 [Plutella xylostella]
gene-LOC105379955	36.7785	35.5014	40.2502	19.684	28.117	47.3998	PREDICTED: nucleolysin TIAR [Plutella xylostella]
gene-LOC105393081	36.7523	34.2224	36.6992	35.203	39.6927	73.5211	PREDICTED: 26S protease regulatory subunit 7 [Plutella xylostella]
gene-LOC105381240	36.7187	39.0908	28.0702	44.3148	38.9988	24.3148	PREDICTED: L-xylulose reductase-like [Plutella xylostella]
gene-LOC105393696	36.7114	44.3585	27.3664	31.825	27.1672	24.0646	DNA-directed RNA polymerases I, II, and III subunit RPABC5 [Solenopsis invicta]
gene-LOC105394912	36.6858	42.717	26.7231	38.724	30.9619	26.2556	PREDICTED: ER membrane protein complex subunit 8/9 homolog [Plutella xylostella]
gene-LOC105385076	36.6675	39.3246	26.4812	27.9085	25.6415	19.028	dolichyl-phosphate beta-glucosyltransferase isoform X1 [Spodoptera litura]
gene-LOC105398720	36.5863	32.0276	33.2353	20.9467	19.7758	34.2046	PREDICTED: oocyte zinc finger protein XlCOF6-like isoform X29 [Plutella xylostella]
gene-LOC105382461	36.5664	30.9532	23.7131	21.0369	25.7525	37.6707	PREDICTED: ubiquitin-conjugating enzyme E2 C [Plutella xylostella]
gene-LOC105396942	36.5411	39.7084	21.2979	35.5835	37.8939	22.4158	PREDICTED: gamma-glutamylcyclotransferase-like [Plutella xylostella]
gene-LOC119691124	36.5272	44.1095	27.5892	46.7069	46.2084	34.4855	uridine diphosphate glucose pyrophosphatase-like [Bombyx mandarina]
gene-LOC119690354	36.521	44.287	36.2615	27.3136	41.9915	34.1802	PREDICTED: derlin-1 [Plutella xylostella]
gene-LOC105387173	36.4728	55.9393	34.4154	27.7095	34.7703	34.5413	PREDICTED: aldo-keto reductase AKR2E4-like isoform X1 [Plutella xylostella]
gene-LOC105392519	36.465	52.0892	43.7493	24.8456	35.6738	19.202	PREDICTED: uroporphyrinogen decarboxylase [Plutella xylostella]
gene-LOC105386604	36.4097	38.0784	58.0386	30.1666	29.7	57.8943	PREDICTED: myc box-dependent-interacting protein 1 isoform X1 [Plutella xylostella]
gene-LOC105393434	36.3853	30.1653	40.747	27.4156	29.9454	37.8722	PREDICTED: GPI mannosyltransferase 1 [Plutella xylostella]
gene-LOC105387781	36.3558	30.8926	29.5597	66.1639	49.9751	33.4769	PREDICTED: uncharacterized protein LOC105387781 [Plutella xylostella]
gene-LOC105390790	36.3395	33.0771	37.7657	17.4671	29.4161	40.0173	PREDICTED: NADH-ubiquinone oxidoreductase 75 kDa subunit, mitochondrial [Plutella xylostella]
gene-LOC105386162	36.3106	40.4495	48.2875	54.6691	55.0383	60.1373	PREDICTED: sarcoplasmic calcium-binding protein 1-like isoform X1 [Plutella xylostella]
gene-LOC105385868	36.3062	54.682	42.0229	51.7242	70.0557	29.824	PREDICTED: growth hormone-inducible transmembrane protein-like [Plutella xylostella]
gene-LOC105386968	36.3036	38.7535	31.258	38.6306	26.4557	31.7831	PREDICTED: prefoldin subunit 3 [Plutella xylostella]
gene-LOC105391283	36.2272	40.2368	30.122	34.9278	45.5732	23.6193	PREDICTED: hydroxymethylglutaryl-CoA lyase, mitochondrial-like [Plutella xylostella]
gene-LOC105381548	36.203	28.6722	16.2894	37.3312	30.9821	29.8788	PREDICTED: regucalcin-like [Plutella xylostella]
gene-LOC105386826	36.1928	24.0536	23.6498	32.392	28.0359	26.4113	PREDICTED: thymus-specific serine protease-like, partial [Plutella xylostella]
gene-LOC105392008	36.178	47.87	29.143	40.5765	30.7772	20.9859	PREDICTED: 5-formyltetrahydrofolate cyclo-ligase-like isoform X2 [Plutella xylostella]
gene-LOC105393146	36.1749	33.382	29.8337	31.1725	28.4397	21.608	PREDICTED: putative riboflavin kinase [Plutella xylostella]
gene-LOC105389343	36.1583	35.9053	19.0416	46.2533	34.4349	23.922	PREDICTED: guanine nucleotide-binding protein subunit beta-like protein 1 [Plutella xylostella]
gene-LOC105381288	36.1344	41.2992	34.4121	43.9547	40.2748	42.083	PREDICTED: sodium/potassium-transporting ATPase subunit beta-2 [Plutella xylostella]
gene-LOC105394397	36.1092	24.09	39.7255	30.7293	26.1008	46.4727	PREDICTED: proline dehydrogenase 1, mitochondrial [Plutella xylostella]
gene-LOC105387344	36.0938	37.782	45.7048	38.8431	31.8849	46.9756	hypothetical protein B5V51_13811 [Heliothis virescens]
gene-LOC105390830	36.086	28.2355	37.6164	29.4248	33.3377	26.0956	PREDICTED: uncharacterized protein LOC105390830 [Plutella xylostella]
gene-LOC105398558	36.0753	42.2876	24.3905	37.6642	37.1724	34.0707	serine/threonine-protein phosphatase 6 catalytic subunit [Plutella xylostella]
gene-LOC105381416	35.9761	55.4147	24.8603	58.1277	46.2559	30.9357	PREDICTED: protein FAM177A1-like [Plutella xylostella]
gene-LOC105381864	35.9649	39.4226	28.8065	26.8676	37.5559	34.9015	PREDICTED: actin-related protein 2 isoform X1 [Plutella xylostella]
gene-LOC105398579	35.9605	35.2288	51.9463	23.5983	28.7619	29.9293	PREDICTED: protein canopy-1-like [Plutella xylostella]
gene-LOC119691488	35.9586	44.0293	28.1372	40.7758	43.8265	30.4321	glucose-induced degradation protein 4 homolog [Helicoverpa armigera]
gene-LOC105396062	35.9505	75.173	37.1445	53.7911	39.2753	23.2726	PREDICTED: uncharacterized protein LOC105396062 [Plutella xylostella]
gene-LOC105397604	35.9248	36.6691	52.9386	20.5922	46.1663	56.4122	eukaryotic translation initiation factor 3 subunit A-like isoform X1 [Ostrinia furnacalis]
gene-LOC105383696	35.9193	35.214	20.9975	39.6233	37.7973	27.4695	PREDICTED: 28S ribosomal protein S22, mitochondrial isoform X1 [Plutella xylostella]
gene-LOC105395166	35.8634	31.5551	42.0944	19.5643	34.1178	52.0318	PREDICTED: serine/arginine-rich splicing factor 1A isoform X1 [Papilio polytes]
gene-LOC105394097	35.7968	27.4313	39.7614	12.8549	17.4613	37.901	PREDICTED: metal transporter CNNM4-like [Plutella xylostella]
gene-LOC105389780	35.7762	62.2058	19.6383	40.2589	41.6856	28.1158	Prostaglandin reductase 1 [Papilio machaon]
gene-LOC105389309	35.7328	35.2181	38.6328	30.4145	38.7729	78.1189	proteasomal ubiquitin receptor ADRM1 isoform X1 [Helicoverpa armigera]
gene-LOC119692219	35.7195	34.4068	52.7445	28.7913	35.8021	69.3718	heat shock 70 kDa protein 4 isoform X1 [Ostrinia furnacalis]
gene-LOC119692997	35.7147	48.1569	32.6898	44.2685	49.4223	31.9936	TP53-regulated inhibitor of apoptosis 1-like [Ostrinia furnacalis]
gene-LOC105383470	35.6813	30.6989	23.9711	24.8594	30.1231	25.3544	PREDICTED: ATP synthase subunit s-like protein [Plutella xylostella]
gene-LOC105383529	35.6653	40.4421	37.1626	23.6579	33.803	42.3034	PREDICTED: activator of 90 kDa heat shock protein ATPase homolog 1 [Plutella xylostella]
gene-LOC105386070	35.5468	63.8041	44.1793	60.7392	71.3952	21.8889	PREDICTED: homogentisate 1,2-dioxygenase isoform X1 [Plutella xylostella]
gene-LOC105385424	35.5435	42.114	26.5605	21.7373	16.4368	14.4998	PREDICTED: serine protease snake-like [Plutella xylostella]
gene-LOC105380196	35.5431	42.1397	57.1456	38.2036	45.3767	63.3845	PREDICTED: uncharacterized protein DDB_G0284671-like [Plutella xylostella]
gene-LOC105386137	35.536	40.7693	25.7917	40.1923	38.8595	33.5337	PREDICTED: anaphase-promoting complex subunit 15B-like [Plutella xylostella]
gene-LOC105396385	35.5324	31.5017	23.5737	38.5227	32.247	28.4676	PREDICTED: 39S ribosomal protein L30, mitochondrial-like [Plutella xylostella]
gene-LOC105388784	35.5315	35.7985	53.6383	36.4063	31.8719	44.6936	hepatic leukemia factor isoform X1 [Vanessa tameamea]
gene-LOC105387279	35.4573	33.5849	22.6235	27.9331	24.0161	21.0044	PREDICTED: WD repeat-containing protein 55 homolog [Plutella xylostella]
gene-LOC105393653	35.4376	34.7247	20.0259	41.4602	40.1719	28.1841	PREDICTED: 39S ribosomal protein L50, mitochondrial-like [Plutella xylostella]
gene-LOC105390116	35.4259	35.8284	38.8209	28.4789	35.5503	42.4201	PREDICTED: putative inorganic phosphate cotransporter isoform X1 [Plutella xylostella]
gene-LOC105393931	35.3808	28.625	27.8542	26.7136	24.5554	37.0648	PREDICTED: type 1 phosphatidylinositol 4,5-bisphosphate 4-phosphatase [Plutella xylostella]
gene-LOC105388809	35.3743	59.0913	32.4832	82.4923	145.052	66.7175	PREDICTED: multiple inositol polyphosphate phosphatase 1-like [Plutella xylostella]
gene-LOC105384463	35.3647	21.4811	29.7051	14.5472	10.2099	37.5244	PREDICTED: alanine--glyoxylate aminotransferase 2-like [Plutella xylostella]
gene-LOC105392417	35.3525	41.5729	30.4933	45.0223	43.7932	30.5612	PREDICTED: peptidyl-prolyl cis-trans isomerase NIMA-interacting 4 [Plutella xylostella]
gene-LOC105394894	35.3319	24.4015	23.8622	13.4677	25.0999	27.4595	PREDICTED: dipeptidyl peptidase 3 [Plutella xylostella]
gene-LOC105398451	35.3162	29.3638	24.9208	33.3618	25.8173	18.9984	PREDICTED: trafficking protein particle complex subunit 6B [Plutella xylostella]
gene-LOC105394009	35.3055	40.2033	44.8594	11.5441	32.9589	23.3372	PREDICTED: protein jagunal-like [Plutella xylostella]
gene-LOC105397002	35.296	35.2174	26.9794	31.809	23.7336	18.3212	PREDICTED: 6-pyruvoyl tetrahydrobiopterin synthase [Plutella xylostella]
gene-LOC105396596	35.2803	43.4068	36.4279	23.5626	43.4913	33.4745	PREDICTED: tryptase-like isoform X2 [Plutella xylostella]
gene-LOC105385472	35.2803	18.5122	16.4872	2.24265	2.20035	13.1234	hypothetical protein B5V51_332 [Heliothis virescens]
gene-LOC105392444	35.2735	13.1437	29.7263	12.017	20.3028	20.6605	PREDICTED: sodium-dependent nutrient amino acid transporter 1-like [Plutella xylostella]
gene-LOC119693069	35.2651	46.9642	42.8793	54.0833	66.0931	27.8	hypothetical protein B5V51_5159 [Heliothis virescens]
gene-LOC105381988	35.2526	34.975	40.3473	35.646	45.5183	53.7217	PREDICTED: T-complex protein 1 subunit theta [Plutella xylostella]
gene-LOC105383380	35.2498	31.6019	20.7547	30.3343	23.8852	36.6218	deoxyuridine 5'-triphosphate nucleotidohydrolase [Hyposmocoma kahamanoa]
gene-LOC105382127	35.197	53.7686	42.9229	54.3313	28.2023	28.2972	PREDICTED: transcription factor SPT20 homolog [Plutella xylostella]
gene-LOC105390342	35.1763	22.081	18.2446	26.7936	23.7263	18.4139	PREDICTED: dolichol-phosphate mannosyltransferase subunit 3-like [Plutella xylostella]
gene-LOC105387650	35.0944	31.0062	33.6223	29.7626	31.7022	28.2941	PREDICTED: cytochrome b5-like [Plutella xylostella]
gene-LOC105391656	35.0933	31.0182	36.2841	19.9203	22.7775	24.7873	PREDICTED: mitochondrial 2-oxoglutarate/malate carrier protein-like [Plutella xylostella]
gene-LOC105390364	35.0915	37.0917	28.8949	25.1177	33.9625	28.7471	PREDICTED: GTP-binding protein 128up [Plutella xylostella]
gene-LOC105389285	35.0875	40.6371	54.5465	45.6591	46.784	33.9558	PREDICTED: myrosinase 1-like isoform X1 [Plutella xylostella]
gene-LOC119693474	35.0866	31.9468	29.1285	36.211	37.7515	31.73	TAR DNA-binding protein 43-like [Bicyclus anynana]
gene-LOC105386706	34.8823	33.434	30.901	28.943	26.4042	27.1578	PREDICTED: CAAX prenyl protease 1 homolog [Plutella xylostella]
gene-LOC105390152	34.858	29.6214	35.6368	20.9892	25.2807	36.6591	PREDICTED: probable actin-related protein 2/3 complex subunit 2 [Plutella xylostella]
gene-LOC105381639	34.8301	56.3623	32.386	29.8545	25.2085	14.0395	PREDICTED: vitamin K epoxide reductase complex subunit 1 [Plutella xylostella]
gene-LOC105392149	34.8048	36.0276	19.0085	38.4597	35.6742	27.2326	PREDICTED: DNA-directed RNA polymerases I, II, and III subunit RPABC1 [Plutella xylostella]
gene-LOC119692051	34.7219	57.8143	46.2862	55.2342	52.1361	28.4156	5-hydroxyisourate hydrolase [Ostrinia furnacalis]
gene-LOC105387245	34.713	41.0673	35.1882	24.8282	35.8943	39.4738	PREDICTED: syntenin-1-like [Plutella xylostella]
gene-LOC105385893	34.6923	31.6866	20.4968	37.4658	41.1369	33.1354	PREDICTED: uncharacterized protein LOC105385893 [Plutella xylostella]
gene-LOC105392787	34.6783	49.8492	41.8673	92.8031	88.5645	44.0996	PREDICTED: cyclic GMP-AMP synthase-like [Plutella xylostella]
gene-LOC105389289	34.6678	33.1567	43.1439	27.6806	38.8567	60.4059	PREDICTED: adenylyl cyclase-associated protein 1 isoform X1 [Plutella xylostella]
gene-LOC105391032	34.641	37.8716	33.7379	40.2114	40.6393	45.6451	PREDICTED: dolichyl-diphosphooligosaccharide--protein glycosyltransferase 48 kDa subunit [Plutella xylostella]
gene-LOC105382476	34.619	38.9445	20.1939	32.414	30.8843	23.773	PREDICTED: vacuolar protein sorting-associated protein 28 homolog [Plutella xylostella]
gene-LOC105382240	34.6098	32.332	30.6268	23.814	32.0039	23.8699	PREDICTED: mitotic checkpoint protein BUB3 [Plutella xylostella]
gene-LOC105386129	34.5799	37.1275	30.5597	22.0609	35.6693	32.3503	PREDICTED: zinc finger protein GLIS2-like [Plutella xylostella]
gene-LOC105389409	34.532	37.9387	31.6175	36.0396	36.1675	30.0983	PREDICTED: monocarboxylate transporter 12 [Plutella xylostella]
gene-LOC105390006	34.5147	22.9655	22.1893	41.269	29.1205	17.1547	PREDICTED: glucosylceramidase [Plutella xylostella]
gene-Fkbp13	34.5142	26.5509	27.7047	17.4107	24.1845	9.35136	FK506-binding protein 2 precursor [Plutella xylostella]
gene-LOC105383133	34.4449	31.5417	27.6845	9.45354	26.0343	18.7197	PREDICTED: facilitated trehalose transporter Tret1-like [Plutella xylostella]
gene-LOC105380599	34.4213	43.9076	40.7205	40.4682	44.7411	22.7874	PREDICTED: aldo-keto reductase AKR2E4-like, partial [Plutella xylostella]
gene-LOC105387977	34.4104	36.9326	21.3103	32.9559	31.926	44.177	PREDICTED: ribokinase-like [Plutella xylostella]
gene-LOC105386075	34.403	31.4186	21.0834	38.8365	27.0868	25.8	PREDICTED: huntingtin-interacting protein K-like [Plutella xylostella]
gene-LOC105394882	34.3505	47.9063	36.4332	33.8117	35.0903	23.3708	PREDICTED: elongation of very long chain fatty acids protein 7-like [Plutella xylostella]
gene-LOC105395514	34.3416	35.5841	24.6453	44.3647	35.2121	25.9326	PREDICTED: cytochrome c oxidase assembly protein COX11, mitochondrial-like [Plutella xylostella]
gene-LOC105386686	34.289	24.0548	8.75513	94.1979	15.1814	12.3104	PREDICTED: prostasin-like [Plutella xylostella]
gene-LOC105393639	34.2883	45.2393	28.5225	7.34214	23.3887	26.8725	PREDICTED: phosphatidylserine decarboxylase proenzyme [Plutella xylostella]
gene-LOC105393723	34.2679	35.5698	35.3623	30.9928	28.0501	48.7566	PREDICTED: secretory carrier-associated membrane protein 1 isoform X1 [Plutella xylostella]
gene-LOC119693552	34.2509	39.6967	21.7652	47.5093	44.7463	22.1611	39S ribosomal protein L41, mitochondrial [Aphantopus hyperantus]
Plutella_xylostella_newGene_4429	34.2501	24.5794	14.8566	24.3267	26.7456	24.275	--
gene-LOC105385518	34.2006	24.2936	36.5059	14.1175	20.6921	34.5002	filamin-A isoform X1 [Ostrinia furnacalis]
gene-LOC105381104	34.1788	79.2752	91.44	78.1617	111.979	53.9284	PREDICTED: uncharacterized protein LOC105381104 [Plutella xylostella]
gene-LOC105384190	34.1323	46.9128	43.7016	92.509	64.6197	25.2614	PREDICTED: protein takeout-like [Plutella xylostella]
gene-LOC105391793	34.0963	28.9407	22.559	37.2934	27.4382	30.1307	PREDICTED: protein PBDC1 isoform X1 [Plutella xylostella]
gene-LOC105385958	34.0219	41.5017	49.7008	10.6125	34.6158	42.6599	PREDICTED: cholinephosphotransferase 1-like isoform X4 [Plutella xylostella]
gene-LOC105395500	34.0178	27.9015	30.7574	20.4285	27.1166	56.1269	PREDICTED: neurofilament heavy polypeptide-like [Plutella xylostella]
gene-LOC105381556	34.0027	36.4656	33.7313	33.3519	24.503	33.3462	PREDICTED: acyl-coenzyme A:6-aminopenicillanic-acid-acyltransferase 40 kDa form isoform X1 [Plutella xylostella]
gene-LOC105387744	33.9901	39.3631	48.5087	22.3234	28.342	20.2283	PREDICTED: facilitated trehalose transporter Tret1 [Plutella xylostella]
gene-LOC119693807	33.9624	30.3808	41.669	22.8532	26.0295	57.0826	eukaryotic translation initiation factor 4H isoform X1 [Galleria mellonella]
gene-LOC105380843	33.8683	34.1392	25.3778	28.1639	37.9092	58.6876	PREDICTED: 26S proteasome non-ATPase regulatory subunit 8 [Plutella xylostella]
gene-LOC119690364	33.798	32.8926	35.5739	39.3001	28.8216	24.2517	PREDICTED: 6-pyruvoyl tetrahydrobiopterin synthase [Plutella xylostella]
gene-LOC105397592	33.777	38.9402	20.2722	49.0484	48.2283	32.0034	uncharacterized protein LOC112046760 [Bicyclus anynana]
gene-LOC105398317	33.7362	35.6178	66.1677	30.036	43.1098	84.1128	slit homolog 1 protein [Vanessa tameamea]
gene-LOC105382437	33.7353	41.9647	22.9879	41.8386	29.6452	26.6966	PREDICTED: transcription elongation factor S-II [Plutella xylostella]
gene-LOC105394984	33.6612	30.1285	25.3691	28.2505	40.3647	37.9224	PREDICTED: uncharacterized protein LOC105394984 [Plutella xylostella]
gene-LOC105387295	33.6178	37.4856	24.9638	51.7214	43.8448	29.226	PREDICTED: 28S ribosomal protein S17, mitochondrial [Plutella xylostella]
gene-LOC105394217	33.6036	25.1764	19.1964	27.5459	25.8695	21.6114	PREDICTED: actin-related protein 2/3 complex subunit 4 [Plutella xylostella]
gene-LOC105389701	33.5816	31.1874	30.6448	38.7817	45.5199	29.7604	PREDICTED: myrosinase 1-like [Plutella xylostella]
Plutella_xylostella_newGene_2255	33.5454	25.5034	34.5758	21.0621	18.9587	30.755	--
gene-LOC105391491	33.5107	32.6432	16.9105	40.5219	28.1061	27.9428	PREDICTED: proteasome inhibitor PI31 subunit [Plutella xylostella]
gene-LOC105383412	33.486	5.01882	12.245	2.21209	9.15522	4.68142	PREDICTED: pickpocket protein 28-like [Plutella xylostella]
gene-LOC119693214	33.424	39.982	28.476	46.8253	38.4166	36.3984	probable 39S ribosomal protein L23, mitochondrial isoform X2 [Aphantopus hyperantus]
gene-LOC105388324	33.4238	58.8229	38.3065	55.0783	59.6223	53.9778	PREDICTED: protein THEM6-like [Plutella xylostella]
gene-LOC105394181	33.4115	34.2283	22.3157	45.6039	46.5956	24.5725	PREDICTED: CD63 antigen [Plutella xylostella]
gene-LOC105387192	33.4012	30.4766	20.4947	37.6018	30.2155	28.2353	PREDICTED: uncharacterized protein C6orf106 homolog [Plutella xylostella]
gene-LOC105390637	33.4006	40.2246	34.6674	26.7428	28.9781	47.3414	PREDICTED: LOW QUALITY PROTEIN: calumenin-A-like [Plutella xylostella]
gene-LOC105389636	33.3819	43.749	47.5809	46.1039	23.7115	49.2345	PREDICTED: putative GPI-anchored protein PB15E9.01c isoform X2 [Plutella xylostella]
gene-LOC105384124	33.3538	33.0904	23.0572	25.7151	26.906	20.0042	PREDICTED: solute carrier family 35 member B1 homolog [Plutella xylostella]
gene-LOC105392074	33.3381	41.1456	25.7713	43.0794	57.81	39.2822	PREDICTED: thyroglobulin-like [Plutella xylostella]
gene-LOC105390345	33.2963	33.6439	22.4972	37.8647	37.7332	25.9685	PREDICTED: 39S ribosomal protein L47, mitochondrial [Plutella xylostella]
gene-LOC105384703	33.2924	38.8116	29.7794	31.2195	29.4159	28.4374	PREDICTED: spermidine synthase [Plutella xylostella]
gene-LOC105383416	33.2788	31.6985	36.4863	40.9995	35.9525	43.1039	CCR4-NOT transcription complex subunit 9 [Bombyx mandarina]
gene-LOC105387764	33.2682	34.8149	26.9365	35.0254	25.5474	27.3752	PREDICTED: pantothenate kinase 4 [Plutella xylostella]
gene-LOC105381789	33.2545	39.2618	45.4074	28.9246	43.4647	50.7497	PREDICTED: 2-hydroxyacyl-CoA lyase 1-like isoform X1 [Plutella xylostella]
gene-LOC105393885	33.2159	42.5013	29.6328	51.9973	43.4004	31.1364	PREDICTED: uncharacterized protein LOC105391883 [Plutella xylostella]
gene-LOC105398455	33.2008	26.1913	21.0775	41.7358	31.4283	22.2836	PREDICTED: probable cardiolipin synthase (CMP-forming) [Plutella xylostella]
gene-LOC105390859	33.1933	35.0279	34.9187	23.8375	24.015	35.1294	PREDICTED: E3 ubiquitin-protein ligase MYLIP-like [Plutella xylostella]
gene-LOC105380947	33.1705	34.4033	48.9411	16.9274	28.1516	56.8187	PREDICTED: LOW QUALITY PROTEIN: far upstream element-binding protein 3 [Plutella xylostella]
gene-LOC105390697	33.164	31.8114	27.0267	16.1725	16.6884	25.4362	PREDICTED: hydroxymethylglutaryl-CoA synthase 1 [Plutella xylostella]
gene-LOC105390474	33.102	35.5607	31.177	43.2499	56.7913	27.5768	PREDICTED: fatty acid 2-hydroxylase-like [Plutella xylostella]
gene-LOC105390705	33.055	27.4011	21.9722	39.169	51.8678	34.2079	PREDICTED: CD9 antigen [Plutella xylostella]
gene-LOC105384039	33.0538	40.423	28.3149	18.0982	31.6981	38.5147	PREDICTED: 3-ketoacyl-CoA thiolase, mitochondrial-like [Plutella xylostella]
gene-LOC105394255	33.0291	36.216	23.3385	33.9131	45.2454	30.2056	PREDICTED: 28S ribosomal protein S18a, mitochondrial-like [Plutella xylostella]
gene-LOC105386010	32.9452	51.3531	22.1115	49.6683	48.656	22.025	PREDICTED: uncharacterized protein LOC105386010 [Plutella xylostella]
gene-LOC105389670	32.9391	31.6654	18.5277	17.1424	16.8041	30.178	PREDICTED: L-lactate dehydrogenase isoform X2 [Plutella xylostella]
gene-LOC105380011	32.9043	37.6546	25.5848	35.0165	35.2727	25.1626	PREDICTED: selenoprotein K-like [Plutella xylostella]
gene-LOC105380859	32.8358	26.461	31.5615	24.5485	22.6755	23.2287	PREDICTED: keratin-associated protein 19-2-like [Plutella xylostella]
gene-LOC105382806	32.7686	30.1219	29.072	24.1375	32.3911	32.4195	PREDICTED: mitochondrial import receptor subunit TOM70-like [Plutella xylostella]
gene-LOC105398818	32.7367	30.9221	19.3041	24.912	28.8644	53.1596	PREDICTED: 26S protease regulatory subunit 10B isoform X1 [Plutella xylostella]
gene-LOC105382898	32.7332	76.336	58.8017	66.321	49.6698	35.6251	PREDICTED: gelsolin, partial [Plutella xylostella]
gene-LOC105381106	32.7033	28.7838	30.1015	19.0988	28.0075	14.5858	PREDICTED: protein takeout-like [Plutella xylostella]
gene-LOC105381681	32.6915	36.4646	29.5785	31.9202	29.3957	51.5205	PREDICTED: 3-phosphoinositide-dependent protein kinase 1 isoform X2 [Plutella xylostella]
gene-LOC119692359	32.6442	49.1558	28.9811	33.2191	28.984	23.3196	uncharacterized protein LOC111352929 [Spodoptera litura]
gene-LOC119692675	32.593	33.5443	20.5646	44.508	36.2246	26.2654	hypothetical protein B5V51_7920 [Heliothis virescens]
gene-LOC105382049	32.558	34.7124	45.6125	51.0583	54.795	50.5924	PREDICTED: aldose reductase-like [Plutella xylostella]
gene-LOC105398271	32.54	34.7051	28.1656	30.1846	26.1489	25.099	PREDICTED: kinesin-related protein 4-like isoform X1 [Plutella xylostella]
gene-LOC105398005	32.4605	22.176	17.958	11.1477	25.2288	20.3406	PREDICTED: uncharacterized protein LOC105398005 [Plutella xylostella]
gene-LOC105388602	32.4516	32.6526	49.0825	18.6255	33.4795	41.2144	PREDICTED: minor histocompatibility antigen H13 [Plutella xylostella]
gene-LOC105387361	32.4408	39.5352	37.7765	18.039	28.0302	20.3696	PREDICTED: molybdopterin synthase catalytic subunit-like [Plutella xylostella]
gene-LOC105396523	32.4376	36.3222	26.2163	36.9611	27.035	28.3877	PREDICTED: ER membrane protein complex subunit 6-like [Plutella xylostella]
gene-LOC105383014	32.436	35.0105	29.6721	24.6335	26.2026	26.2032	PREDICTED: transmembrane protein 35 [Plutella xylostella]
gene-LOC105388256	32.4146	32.861	25.0083	24.4324	19.283	28.4784	PREDICTED: synaptobrevin homolog YKT6-like [Plutella xylostella]
gene-LOC105385355	32.3712	26.2226	25.6023	19.7699	19.3103	40.3018	ubiquitin-conjugating enzyme E2-22 kDa isoform X2 [Manduca sexta]
gene-LOC105398634	32.367	30.3596	21.7421	32.8313	41.8526	28.9851	PREDICTED: pre-mRNA-splicing factor 38B [Plutella xylostella]
gene-LOC105392579	32.3177	38.585	31.1861	44.5697	47.4196	25.4753	PREDICTED: ribulose-phosphate 3-epimerase-like [Plutella xylostella]
gene-LOC105391742	32.2132	49.0423	33.6047	32.0203	44.3318	30.4049	PREDICTED: uncharacterized protein LOC105382185 [Plutella xylostella]
gene-LOC105380713	32.2106	47.6888	44.0392	26.3819	41.559	29.6913	PREDICTED: LOW QUALITY PROTEIN: kynurenine--oxoglutarate transaminase 3-like [Plutella xylostella]
gene-LOC105391223	32.2035	30.3047	23.8868	32.0128	39.5403	25.8351	PREDICTED: zinc finger protein 622 [Plutella xylostella]
gene-LOC105390330	32.1684	45.7706	40.7768	34.596	46.2715	22.0904	PREDICTED: proton-coupled folate transporter-like [Plutella xylostella]
gene-LOC105390815	32.1623	29.8682	27.1444	24.9717	37.4204	16.5691	PREDICTED: uncharacterized protein LOC105390815 [Plutella xylostella]
gene-LOC119690443	32.1018	32.4495	13.7699	6.3001	22.5149	13.4432	PREDICTED: facilitated trehalose transporter Tret1-like [Plutella xylostella]
gene-LOC105397959	32.0835	34.6022	25.359	60.1199	40.7744	34.0445	PREDICTED: ER membrane protein complex subunit 10 [Plutella xylostella]
gene-LOC105387713	32.0767	40.9983	27.9528	28.3429	32.8097	19.3042	PREDICTED: phosphomannomutase 2 [Plutella xylostella]
gene-LOC105384874	32.0332	28.2287	18.679	29.2756	25.0256	26.0593	PREDICTED: uncharacterized protein CG1161 isoform X2 [Plutella xylostella]
gene-LOC105386964	31.9976	27.2439	40.3173	27.0289	33.727	49.8839	PREDICTED: D-beta-hydroxybutyrate dehydrogenase, mitochondrial isoform X1 [Plutella xylostella]
gene-LOC105393037	31.9656	35.2467	22.7525	58.802	33.7911	27.124	PREDICTED: ribosomal RNA small subunit methyltransferase NEP1 [Plutella xylostella]
gene-LOC105383036	31.9238	14.5369	16.5465	17.6218	18.8532	12.2938	PREDICTED: superoxide dismutase [Cu-Zn]-like [Plutella xylostella]
gene-LOC105384076	31.9237	30.28	24.6146	23.3237	24.7425	24.1127	PREDICTED: AP-1 complex subunit sigma-2 isoform X1 [Plutella xylostella]
gene-LOC105393871	31.8641	40.1365	25.8448	17.0031	19.0779	24.6932	PREDICTED: uncharacterized protein LOC105393871 [Plutella xylostella]
gene-LOC105387982	31.8328	30.8239	24.2688	27.1948	34.84	29.9552	PREDICTED: 39S ribosomal protein L44, mitochondrial [Plutella xylostella]
gene-LOC105380412	31.7869	40.4631	17.5108	33.2004	31.8261	19.5251	PREDICTED: ragulator complex protein LAMTOR2 homolog [Plutella xylostella]
gene-LOC105390169	31.7775	25.6031	31.6322	39.264	28.8209	57.0881	PREDICTED: GTP cyclohydrolase 1 isoform X1 [Plutella xylostella]
gene-LOC119690293	31.7197	27.1541	19.454	17.8467	24.3746	20.9055	PREDICTED: protein RFT1 homolog isoform X1 [Plutella xylostella]
gene-LOC105385971	31.7182	27.5833	22.8161	25.6991	31.2828	24.3399	PREDICTED: NADH dehydrogenase [ubiquinone] 1 beta subcomplex subunit 2, mitochondrial-like [Plutella xylostella]
gene-LOC105393140	31.6388	36.84	47.9268	32.5791	41.8301	66.3619	PREDICTED: GTP cyclohydrolase 1 isoform X1 [Plutella xylostella]
gene-LOC105383963	31.6307	32.693	15.4951	37.6014	43.4223	21.8858	hypothetical protein evm_009174 [Chilo suppressalis]
gene-LOC105391020	31.5954	27.3271	42.1236	19.4672	25.1207	54.7559	glycogen synthase kinase-3 beta-like isoform X5 [Manduca sexta]
gene-LOC105381202	31.5794	33.3151	21.2573	33.9601	35.9811	24.1675	PREDICTED: NFU1 iron-sulfur cluster scaffold homolog, mitochondrial-like [Plutella xylostella]
gene-LOC105393487	31.5515	31.8323	24.4934	28.0259	29.8379	28.1513	PREDICTED: COP9 signalosome complex subunit 1 [Plutella xylostella]
gene-LOC105393531	31.5115	21.224	38.955	19.6452	28.929	37.1887	PREDICTED: EH domain-containing protein 1 [Plutella xylostella]
gene-LOC105385586	31.5038	39.1656	22.1773	5.26947	22.7338	19.7242	PREDICTED: facilitated trehalose transporter Tret1-like [Plutella xylostella]
gene-LOC105384300	31.5024	35.5525	18.7524	26.4372	29.8061	27.0501	trafficking protein particle complex subunit 3 [Pieris rapae]
gene-LOC105380155	31.4325	39.3235	32.2468	47.2889	46.3347	31.112	PREDICTED: fatty-acid amide hydrolase 2-A-like [Plutella xylostella]
gene-LOC105382748	31.3075	31.61	28.6426	24.5463	21.9932	26.7509	PREDICTED: ADP-ribosylation factor-like protein 1 [Plutella xylostella]
gene-LOC105386880	31.2873	26.7186	21.53	45.8244	28.1149	25.2813	PREDICTED: coiled-coil domain-containing protein 86 [Plutella xylostella]
gene-LOC105381680	31.2525	33.8952	24.2329	57.2944	29.7833	28.2457	PREDICTED: uncharacterized protein LOC105381680 [Plutella xylostella]
gene-LOC105397307	31.2521	38.1759	29.0479	37.9217	50.2242	43.2307	PREDICTED: retinol dehydrogenase 14-like [Amyelois transitella]
gene-LOC105387117	31.2233	29.0011	21.8964	45.6597	36.9127	30.9754	PREDICTED: mRNA turnover protein 4 homolog [Plutella xylostella]
gene-LOC105386564	31.2189	47.793	36.6037	29.035	39.5806	27.7974	PREDICTED: retinol dehydrogenase 12-like [Plutella xylostella]
gene-LOC105389156	31.2073	40.4558	19.6136	52.2489	47.3601	59.7034	PREDICTED: uncharacterized protein LOC105389156 [Plutella xylostella]
gene-LOC105387144	31.1918	36.7056	35.2224	15.8314	26.9822	21.7203	PREDICTED: hexokinase type 2 isoform X1 [Plutella xylostella]
gene-LOC105384830	31.1869	30.1047	18.4999	39.3505	39.1056	25.243	PREDICTED: exosome complex component RRP41 [Plutella xylostella]
gene-LOC105384657	31.1765	25.9235	17.1708	26.2882	37.4941	52.8727	PREDICTED: proteasome subunit beta type-5 [Plutella xylostella]
gene-LOC105385735	31.1613	13.112	13.4359	7.91065	1.29841	0.873326	PREDICTED: carboxypeptidase B-like [Plutella xylostella]
gene-LOC105393227	31.0911	28.9436	30.4801	16.118	23.4617	25.1177	PREDICTED: homocysteine-responsive endoplasmic reticulum-resident ubiquitin-like domain member 2 protein [Plutella xylostella]
gene-LOC105382589	31.0753	37.8892	45.493	22.3746	33.4779	42.411	PREDICTED: dolichyl-diphosphooligosaccharide--protein glycosyltransferase subunit 2 [Plutella xylostella]
gene-LOC105384816	31.0438	32.3208	29.5103	42.0523	33.2742	30.1008	PREDICTED: uncharacterized protein C2orf47 homolog, mitochondrial [Plutella xylostella]
gene-LOC105390210	31.0213	67.155	47.9285	30.0538	53.2437	41.1975	PREDICTED: epidermal retinol dehydrogenase 2-like [Plutella xylostella]
gene-LOC105385654	30.9764	32.4091	20.8095	47.5416	33.4047	31.0004	PREDICTED: 39S ribosomal protein L22, mitochondrial [Plutella xylostella]
gene-LOC105382890	30.9672	35.7059	27.9904	31.595	29.6457	52.8936	PREDICTED: ubiquitin-conjugating enzyme E2 Q2 [Plutella xylostella]
gene-LOC105394549	30.9293	32.9399	20.9379	23.0673	22.8365	24.0398	PREDICTED: cyclin-Y-like protein 1 [Plutella xylostella]
gene-LOC119690379	30.9085	43.0715	33.5614	19.101	30.9778	27.8947	PREDICTED: putative cysteine proteinase CG12163 [Plutella xylostella]
gene-LOC105391066	30.902	28.918	20.2687	35.944	25.7578	21.6816	PREDICTED: single-stranded DNA-binding protein, mitochondrial [Plutella xylostella]
gene-LOC105390261	30.8481	35.375	21.7269	25.4446	26.9586	25.0246	PREDICTED: spermine synthase-like [Plutella xylostella]
gene-LOC119694526	30.847	28.4447	35.2399	22.8145	29.8778	44.9099	RNA-binding protein 39 isoform X1 [Vanessa tameamea]
gene-LOC105381008	30.8257	38.2842	30.8845	19.1678	23.7383	21.8076	PREDICTED: uncharacterized protein LOC105381008 [Plutella xylostella]
gene-LOC105393981	30.7974	50.4203	29.5809	51.2795	51.3027	34.4314	PREDICTED: anamorsin homolog [Plutella xylostella]
gene-LOC105384479	30.7863	46.7757	24.3328	69.8255	57.0399	21.0945	PREDICTED: 60S ribosomal export protein NMD3 [Plutella xylostella]
gene-LOC105387271	30.7858	28.3971	26.3917	19.1662	32.5854	22.311	PREDICTED: AFG3-like protein 2 [Plutella xylostella]
gene-LOC105395778	30.7054	24.5761	30.6929	22.4663	24.5826	35.025	PREDICTED: coatomer subunit beta'-like isoform X2 [Plutella xylostella]
gene-LOC105393915	30.6779	24.2272	15.6494	22.0091	14.5041	16.2412	PREDICTED: peptide methionine sulfoxide reductase [Plutella xylostella]
gene-LOC105390074	30.6543	26.4825	20.8984	24.9159	26.6614	31.0611	PREDICTED: UBX domain-containing protein 1 [Plutella xylostella]
gene-LOC105398707	30.6541	34.2418	25.643	43.5089	37.5627	28.1991	PREDICTED: cysteine string protein [Plutella xylostella]
gene-LOC105391803	30.6415	29.827	19.5951	22.9138	22.1952	17.8052	PREDICTED: ankyrin repeat domain-containing protein 39 [Plutella xylostella]
gene-LOC105394216	30.494	34.1602	23.8561	29.5394	32.7352	38.9993	PREDICTED: ubiquitin fusion degradation protein 1 homolog [Plutella xylostella]
gene-LOC105386878	30.4796	28.2379	18.6538	25.5934	33.4836	22.465	PREDICTED: uncharacterized protein LOC105386878 [Plutella xylostella]
gene-LOC105385542	30.4469	32.4367	41.4056	26.3216	37.8336	36.6044	PREDICTED: myrosinase 1-like [Papilio polytes]
gene-LOC105394052	30.4468	25.6156	37.2919	17.2028	19.5488	31.8371	uncharacterized protein LOC117984602 [Aphantopus hyperantus]
gene-LOC105382839	30.3609	28.9317	39.5769	48.55	48.6628	45.2169	PREDICTED: esterase E4-like [Plutella xylostella]
gene-LOC105395680	30.3381	28.569	22.0458	23.9422	28.7287	23.2977	PREDICTED: uncharacterized protein LOC105395680 [Plutella xylostella]
gene-LOC105388223	30.3197	35.5105	27.9637	33.7121	35.3698	29.3337	PREDICTED: probable cytosolic oligopeptidase A [Plutella xylostella]
gene-LOC105385740	30.3042	25.7507	19.3923	17.23	7.55447	2.21773	PREDICTED: zinc carboxypeptidase-like [Plutella xylostella]
gene-LOC105382387	30.1917	15.3375	14.7515	9.81542	9.71106	8.28748	PREDICTED: steroid hormone receptor ERR1-like [Plutella xylostella]
gene-LOC105380136	30.1878	39.0833	17.1197	63.2678	79.5518	17.4422	PREDICTED: RNA-binding protein NOB1 [Plutella xylostella]
gene-LOC105390367	30.1714	26.577	48.887	19.6242	25.7735	31.0977	PREDICTED: acetyl-CoA carboxylase [Papilio xuthus]
gene-LOC105391284	30.1507	49.1922	27.6894	23.5788	38.3222	65.6021	PREDICTED: sialic acid synthase [Plutella xylostella]
gene-LOC105384366	30.1463	26.9087	26.8523	28.5092	26.8904	32.5276	PREDICTED: methionine aminopeptidase 2 isoform X1 [Plutella xylostella]
gene-LOC105389775	30.1354	27.8207	29.9388	49.4359	42.3652	41.2281	PREDICTED: 39S ribosomal protein L12, mitochondrial [Plutella xylostella]
gene-LOC119694148	30.1024	38.6041	27.1309	19.1383	24.3481	28.8629	vacuolar protein sorting-associated protein 4B [Manduca sexta]
gene-LOC105392661	30.0916	29.2827	33.9102	29.18	25.2368	40.5861	glycine-rich protein GRP33-like isoform X5 [Aphantopus hyperantus]
gene-LOC105393970	30.0758	25.5915	25.3602	35.9161	20.4021	35.3859	PREDICTED: dynactin subunit 1 isoform X2 [Plutella xylostella]
gene-LOC105384073	30.0583	33.4066	20.0225	31.1047	22.1762	23.7967	PREDICTED: carbonyl reductase [NADPH] 3-like [Plutella xylostella]
gene-LOC105388086	30.0547	30.6648	16.7364	36.5569	23.3118	16.6648	PREDICTED: tail-anchored protein insertion receptor WRB-like [Plutella xylostella]
gene-LOC105384368	29.9638	39.1778	32.1051	20.6955	23.5411	19.3297	PREDICTED: alpha-L-fucosidase-like [Plutella xylostella]
gene-LOC105384660	29.9624	31.1798	25.3481	46.8665	2.50245	30.803	PREDICTED: NADH dehydrogenase [ubiquinone] 1 beta subcomplex subunit 9 [Plutella xylostella]
gene-LOC105397958	29.8988	31.981	23.2478	21.1746	24.0806	21.7213	PREDICTED: DEAD-box helicase Dbp80 [Plutella xylostella]
gene-LOC105390413	29.8582	29.131	21.2849	27.3026	23.9603	23.3709	beta-1,3-galactosyltransferase brn-like [Plutella xylostella]
gene-LOC105398463	29.8241	34.5068	36.0842	25.7059	25.6569	29.7445	PREDICTED: N-acylneuraminate-9-phosphatase [Plutella xylostella]
gene-LOC105383791	29.7672	22.9861	25.2412	21.1628	20.2697	17.5087	PREDICTED: mitochondrial pyruvate carrier 1-like [Plutella xylostella]
gene-LOC105384778	29.7342	31.1782	23.1639	28.053	27.0403	32.0477	PREDICTED: uncharacterized protein LOC105384778 isoform X1 [Plutella xylostella]
gene-LOC105381730	29.7294	35.5037	28.6053	17.9537	18.3612	13.3358	PREDICTED: adenosine deaminase CECR1-A-like [Plutella xylostella]
gene-LOC105397383	29.717	32.7005	18.9726	48.3422	21.4589	24.5858	PREDICTED: protein EMRE homolog, mitochondrial [Plutella xylostella]
gene-LOC105394022	29.6894	23.2114	11.6873	13.1937	10.0624	20.943	PREDICTED: transmembrane emp24 domain-containing protein 5-like [Plutella xylostella]
gene-LOC105394795	29.6725	13.4384	16.4365	38.9629	25.0675	22.418	PREDICTED: uncharacterized protein LOC105394795 [Plutella xylostella]
gene-LOC105382707	29.6242	21.1563	39.6732	13.9156	16.5035	47.4901	eukaryotic translation initiation factor 4 gamma 3-like isoform X1 [Ostrinia furnacalis]
gene-LOC105382355	29.6196	27.514	37.8302	14.0665	25.4245	46.67	PREDICTED: serine/threonine-protein phosphatase 2A 56 kDa regulatory subunit epsilon isoform [Plutella xylostella]
gene-LOC105382531	29.5843	33.5814	20.408	30.2164	29.9681	22.7506	PREDICTED: ribonuclease P protein subunit p20 [Plutella xylostella]
gene-LOC105386847	29.581	26.9281	18.4177	14.8734	24.0102	20.4299	PREDICTED: ADP-dependent glucokinase-like [Plutella xylostella]
gene-LOC105383443	29.56	26.4854	20.6419	22.8178	21.2241	26.8801	PREDICTED: F-actin-capping protein subunit beta [Plutella xylostella]
gene-LOC105388446	29.5586	26.0266	28.7115	22.325	25.7256	29.0941	CUGBP Elav-like family member 1 isoform X1 [Helicoverpa armigera]
gene-LOC105392091	29.5261	25.9109	37.9412	31.8668	31.4868	42.3325	PREDICTED: WW domain-binding protein 2 [Plutella xylostella]
gene-LOC105384941	29.4844	24.7324	6.64079	5.26668	5.22071	4.82001	PREDICTED: endocuticle structural glycoprotein SgAbd-5-like [Plutella xylostella]
gene-LOC105383330	29.463	25.4972	21.8922	14.6283	16.6542	84.306	PREDICTED: angiotensin-converting enzyme-like isoform X1 [Papilio xuthus]
gene-LOC105394908	29.4307	23.4883	20.2613	37.0182	26.5471	19.6106	PREDICTED: coenzyme Q-binding protein COQ10 homolog A, mitochondrial [Plutella xylostella]
gene-LOC105386227	29.4294	32.1406	19.8261	23.4275	31.7401	19.3032	PREDICTED: growth arrest and DNA damage-inducible proteins-interacting protein 1 [Plutella xylostella]
gene-LOC119693078	29.4098	23.8898	19.1472	24.7127	36.0911	22.6347	P-glycoprotein [Plutella xylostella]
gene-LOC105396743	29.4024	33.6222	36.9732	14.8518	21.9022	16.3278	PREDICTED: mitochondrial enolase superfamily member 1-like [Plutella xylostella]
gene-LOC105385781	29.3857	30.2298	27.8738	33.8145	26.1587	20.8515	PREDICTED: uncharacterized protein LOC105385781 [Plutella xylostella]
gene-LOC119691398	29.3062	42.5487	22.6908	36.9836	53.1675	26.6271	PREDICTED: protein PET100 homolog, mitochondrial [Amyelois transitella]
gene-LOC105392765	29.3004	17.3554	17.8904	25.6865	27.8538	25.5783	PREDICTED: 39S ribosomal protein L34, mitochondrial [Plutella xylostella]
Plutella_xylostella_newGene_6769	29.2942	20.788	62.2442	43.6833	17.0577	102.508	--
gene-LOC119693691	29.2799	34.6897	19.2233	27.3913	31.5989	26.2698	small integral membrane protein 4 [Manduca sexta]
gene-LOC105386200	29.2794	36.8	41.6987	33.8568	39.4707	29.2722	PREDICTED: polymerase delta-interacting protein 2 [Plutella xylostella]
gene-LOC105390265	29.2741	24.7225	18.8049	31.2458	26.785	25.342	PREDICTED: glucose-induced degradation protein 8 homolog [Plutella xylostella]
gene-LOC105381310	29.2324	33.156	39.5203	22.1831	35.246	50.9555	PREDICTED: T-complex protein 1 subunit epsilon [Plutella xylostella]
gene-LOC105390447	29.2223	32.0837	21.117	19.4303	24.9904	12.545	PREDICTED: inosine-uridine preferring nucleoside hydrolase-like [Plutella xylostella]
gene-LOC105397899	29.2157	32.9298	33.8049	30.7829	25.8291	28.0471	PREDICTED: UPF0430 protein CG31712 [Plutella xylostella]
gene-LOC119692447	29.1638	39.5845	37.1503	38.8909	32.2688	21.5355	cytochrome b5 [Plutella xylostella]
Plutella_xylostella_newGene_5292	29.0957	29.1564	21.8283	17.3586	19.3464	16.6493	--
gene-LOC105393645	29.0599	26.6474	20.6936	33.123	27.8898	21.5292	PREDICTED: 28S ribosomal protein S35, mitochondrial [Plutella xylostella]
gene-LOC105391829	29.0357	115.784	55.2673	102.084	120.275	149.062	PREDICTED: proteasome subunit beta type-4-like isoform X1 [Plutella xylostella]
gene-LOC105392418	29.017	32.775	16.0554	33.3513	24.6816	17.9071	PREDICTED: protein cereblon-like [Plutella xylostella]
gene-LOC105383762	29.0161	36.6647	27.5364	25.692	24.7901	30.5432	PREDICTED: uncharacterized protein LOC105383762 [Plutella xylostella]
gene-LOC105383316	28.9526	23.7047	40.1322	15.0487	19.5007	39.1131	PREDICTED: cAMP-dependent protein kinase type II regulatory subunit [Plutella xylostella]
gene-LOC119692548	28.9267	43.3477	23.0843	37.4364	37.4874	22.9197	DNL-type zinc finger protein-like [Galleria mellonella]
gene-LOC105392433	28.921	29.2541	43.5043	22.5095	16.6959	38.3362	PREDICTED: scavenger receptor class B member 1 isoform X6 [Plutella xylostella]
gene-LOC105385775	28.861	25.0726	24.8428	16.6097	12.342	17.8654	PREDICTED: myc proto-oncogene protein [Plutella xylostella]
gene-LOC105387151	28.8455	28.4251	17.8448	18.9896	24.37	17.248	PREDICTED: monoacylglycerol lipase ABHD12 [Plutella xylostella]
gene-LOC105381857	28.8448	20.4191	29.5003	13.4492	20.035	28.3804	PREDICTED: adenylosuccinate synthetase [Plutella xylostella]
gene-LOC105386929	28.8347	30.54	21.7816	15.4756	23.4132	24.9401	PREDICTED: protein CNPPD1 [Plutella xylostella]
gene-LOC105393476	28.8015	74.8606	73.0954	217.655	60.4931	100.216	PREDICTED: lipase 3-like [Plutella xylostella]
gene-LOC105381432	28.7806	31.8935	16.8338	29.108	22.7755	19.3253	PREDICTED: serine/threonine-protein phosphatase 2A activator-like [Plutella xylostella]
gene-LOC105383897	28.7528	23.9014	23.9521	26.9285	26.8235	27.7294	PREDICTED: ER membrane protein complex subunit 2-like [Plutella xylostella]
gene-LOC105382169	28.708	33.5605	15.425	26.3056	25.0987	19.7218	PREDICTED: gamma-secretase subunit Aph-1-like [Plutella xylostella]
gene-LOC105394362	28.6862	41.6248	19.3692	28.5178	16.4094	22.4162	PREDICTED: androgen-dependent TFPI-regulating protein-like [Plutella xylostella]
gene-LOC105395068	28.6748	41.8212	52.7302	30.0509	33.5394	88.2668	PREDICTED: 2-oxoglutarate dehydrogenase, mitochondrial [Plutella xylostella]
gene-LOC105398011	28.6388	35.2542	20.532	35.9803	33.5377	25.6696	transmembrane protein 41 homolog isoform X1 [Spodoptera frugiperda]
gene-LOC105386913	28.6364	22.8601	23.039	18.519	17.2737	20.5677	PREDICTED: uncharacterized protein LOC105386913 [Plutella xylostella]
gene-LOC105390111	28.6342	18.8957	23.3294	16.8718	17.6233	13.0671	PREDICTED: protein phosphatase 1 regulatory subunit 3C [Plutella xylostella]
gene-LOC105393841	28.6262	31.007	31.3882	47.5179	42.0011	30.3567	PREDICTED: deoxyhypusine hydroxylase [Plutella xylostella]
gene-LOC105381231	28.5472	61.3358	40.8545	17.6562	23.7294	14.7137	PREDICTED: uncharacterized protein LOC105381231 isoform X3 [Plutella xylostella]
gene-LOC105391352	28.5455	29.5933	17.185	26.7528	25.7291	12.6596	PREDICTED: proline synthase co-transcribed bacterial homolog protein [Plutella xylostella]
gene-LOC119693042	28.455	40.3002	26.2499	20.594	20.2072	21.8222	zinc transporter 7-like [Aphantopus hyperantus]
gene-LOC105380049	28.4539	27.5232	39.6443	29.5682	23.5628	42.5612	PREDICTED: estradiol 17-beta-dehydrogenase 11-like [Plutella xylostella]
gene-LOC105385234	28.4499	32.2268	19.1131	35.6837	40.0927	28.9929	PREDICTED: probable 28S ribosomal protein S6, mitochondrial [Plutella xylostella]
gene-LOC105388087	28.427	27.5283	26.1777	15.4063	17.0743	12.1965	PREDICTED: solute carrier family 25 member 36-like isoform X1 [Plutella xylostella]
gene-LOC105391682	28.426	32.55	20.3551	29.8239	29.5061	24.3079	PREDICTED: mimitin, mitochondrial [Plutella xylostella]
gene-LOC105398004	28.409	30.4479	40.1262	30.9833	30.8278	36.4075	PREDICTED: uncharacterized protein LOC105398004 [Plutella xylostella]
gene-LOC105381062	28.4048	10.4543	8.55073	6.65392	2.51665	5.3169	PREDICTED: cytochrome P450 4C1-like [Plutella xylostella]
gene-LOC105382717	28.3951	26.7384	19.4565	35.9912	24.3244	22.9199	PREDICTED: chromatin modification-related protein MEAF6 [Plutella xylostella]
gene-LOC119693218	28.3931	38.1141	33.8791	29.9551	28.1727	9.94219	PREDICTED: valacyclovir hydrolase-like, partial [Plutella xylostella]
gene-LOC105386055	28.3521	27.5877	17.2445	19.5561	15.9128	36.8915	PREDICTED: ubiquitin carboxyl-terminal hydrolase isozyme L5 [Plutella xylostella]
gene-LOC105381438	28.3389	34.7081	22.8374	49.3243	36.8916	23.5102	PREDICTED: mitochondrial import inner membrane translocase subunit TIM14 [Plutella xylostella]
gene-LOC105386610	28.3008	24.927	36.9805	34.7569	31.7862	30.272	PREDICTED: uncharacterized protein LOC105386610 [Plutella xylostella]
gene-LOC105393480	28.2905	33.9128	20.6948	24.596	26.6428	21.2261	PREDICTED: epimerase family protein SDR39U1 [Plutella xylostella]
gene-LOC105381741	28.2783	31.3338	29.6188	28.0313	30.9116	23.5165	PREDICTED: alpha-tocopherol transfer protein-like isoform X1 [Plutella xylostella]
gene-LOC105380590	28.2169	32.7987	23.1636	53.7938	33.6328	29.5319	PREDICTED: corepressor interacting with RBPJ 1 [Plutella xylostella]
gene-LOC105384201	28.2095	19.9028	14.175	13.9307	19.1888	19.0372	PREDICTED: cysteine and histidine-rich domain-containing protein [Plutella xylostella]
gene-LOC105382586	28.2013	25.8388	25.7516	21.0656	23.1052	22.2987	PREDICTED: LOW QUALITY PROTEIN: COP9 signalosome complex subunit 2 [Plutella xylostella]
gene-LOC105389880	28.1939	31.3357	17.8288	20.6691	16.3288	15.7984	PREDICTED: UDP-N-acetylglucosamine--dolichyl-phosphate N-acetylglucosaminephosphotransferase-like [Plutella xylostella]
gene-LOC105389328	28.1911	21.5251	31.42	16.8205	24.9363	61.6742	PREDICTED: protein LSM14 homolog A [Plutella xylostella]
gene-LOC105386805	28.1819	27.5982	21.475	51.5076	34.8532	27.5778	PREDICTED: 28S ribosomal protein S11, mitochondrial-like [Plutella xylostella]
gene-LOC105392926	28.169	31.3156	25.7049	34.3165	30.4601	33.5438	PREDICTED: la protein homolog [Plutella xylostella]
gene-LOC105390085	28.1492	29.2941	43.3949	20.5925	31.042	42.1511	PREDICTED: glycogen phosphorylase isoform X1 [Plutella xylostella]
gene-LOC105388031	28.1417	31.3878	23.0808	35.2656	32.9847	31.7793	PREDICTED: lysM and putative peptidoglycan-binding domain-containing protein 4 [Plutella xylostella]
gene-LOC105397354	28.1413	22.4609	21.6405	28.0743	17.8016	18.5238	PREDICTED: uncharacterized protein LOC105389998 [Plutella xylostella]
gene-LOC105390070	28.1178	26.8979	20.6181	27.6043	23.8411	44.91	PREDICTED: synaptosomal-associated protein 29 [Plutella xylostella]
gene-LOC105398033	28.0637	25.3682	29.0643	20.2706	31.2024	37.8962	Probable peroxisomal acyl-coenzyme A oxidase 1 [Eumeta japonica]
gene-LOC105384301	28.062	32.0662	21.8695	13.5686	30.922	19.0882	PREDICTED: N-acetylglucosamine-6-sulfatase-like [Plutella xylostella]
gene-LOC105385783	28.0426	29.0415	35.4914	12.3719	33.0006	35.5397	PREDICTED: cAMP-responsive element-binding protein-like 2 [Plutella xylostella]
gene-LOC119691229	28.0414	25.4311	29.0912	3.25195	32.4619	11.3663	UDP-glucuronosyltransferase [Plutella xylostella]
gene-LOC105382861	27.9624	25.9472	24.4418	28.5809	25.1377	18.9016	PREDICTED: uncharacterized protein LOC105382861 [Plutella xylostella]
gene-LOC105397921	27.9584	25.1318	29.7322	21.6877	37.5177	32.7961	PREDICTED: NADH dehydrogenase [ubiquinone] flavoprotein 1, mitochondrial [Plutella xylostella]
gene-LOC105391708	27.9517	30.0266	22.6097	18.0732	17.478	28.1581	PREDICTED: splicing factor U2af 38 kDa subunit isoform X1 [Plutella xylostella]
gene-LOC105381698	27.9261	24.4448	26.2123	14.0673	17.902	10.7457	PREDICTED: cytochrome P450 CYP12A2-like [Plutella xylostella]
gene-LOC105391265	27.9167	24.3616	27.518	16.2206	10.1961	30.846	RNA-binding protein 38-like isoform X3 [Ostrinia furnacalis]
gene-LOC119691223	27.8915	29.3164	29.6587	14.2398	23.5264	64.39	RNA-binding protein 1-like isoform X4 [Bicyclus anynana]
gene-LOC105398636	27.8829	36.0749	12.4435	20.63	26.9262	15.5777	PREDICTED: sulfiredoxin-1 isoform X2 [Plutella xylostella]
gene-LOC105392419	27.8617	30.8198	22.0669	21.8846	20.9597	19.0917	PREDICTED: serine/arginine repetitive matrix protein 2-like [Plutella xylostella]
gene-LOC119693073	27.7938	27.3456	20.4212	29.6283	25.9934	24.6203	partner of Y14 and mago [Galleria mellonella]
gene-LOC105387496	27.7613	28.6678	25.0921	36.1401	35.4654	29.5021	PREDICTED: uncharacterized protein LOC105387496 isoform X1 [Plutella xylostella]
gene-LOC105398704	27.7346	25.1849	15.8507	26.4312	27.6971	17.6012	PREDICTED: presenilins-associated rhomboid-like protein, mitochondrial isoform X1 [Plutella xylostella]
gene-LOC105382351	27.7339	27.7197	21.2845	53.1161	37.9287	29.02	PREDICTED: 39S ribosomal protein L9, mitochondrial [Plutella xylostella]
gene-LOC105381925	27.7317	29.9111	20.8702	29.5443	29.6907	23.7139	PREDICTED: viral IAP-associated factor homolog [Plutella xylostella]
gene-LOC105390562	27.7079	30.1053	27.2618	22.5879	25.7883	26.2535	PREDICTED: SAP domain-containing ribonucleoprotein [Plutella xylostella]
gene-LOC105389533	27.6896	22.8657	15.6439	22.8016	23.558	12.9484	PREDICTED: valacyclovir hydrolase-like isoform X1 [Plutella xylostella]
gene-LOC105398014	27.6586	22.336	20.4826	14.9111	20.2026	11.5925	PREDICTED: prostaglandin E synthase 2 [Plutella xylostella]
gene-LOC105389018	27.6369	37.0265	30.9826	38.6581	39.4846	26.8949	PREDICTED: putative hydroxypyruvate isomerase [Plutella xylostella]
gene-LOC105382361	27.6026	35.8441	17.2355	39.5829	29.979	29.3057	PREDICTED: NTF2-related export protein [Plutella xylostella]
gene-LOC119691288	27.5925	55.4159	76.551	72.0706	85.4975	44.6033	protein obstructor-E [Galleria mellonella]
gene-LOC105382972	27.5543	24.4851	23.8753	20.2292	23.9958	23.3905	PREDICTED: LOW QUALITY PROTEIN: stomatin-like protein 2, mitochondrial [Plutella xylostella]
gene-LOC105391566	27.5421	25.0124	20.0931	17.8616	23.7414	16.2673	PREDICTED: mitochondrial inner membrane protease subunit 2 [Plutella xylostella]
gene-LOC105380577	27.5396	32.3526	22.3383	31.5551	22.4748	16.6997	PREDICTED: low density lipoprotein receptor adapter protein 1 [Plutella xylostella]
gene-LOC105397179	27.5338	19.1503	15.7959	9.77556	12.0749	9.29151	PREDICTED: probable G-protein coupled receptor Mth-like 3 [Plutella xylostella]
gene-LOC105382594	27.5304	24.2648	18.3738	25.2418	21.1931	21.7439	PREDICTED: UPF0160 protein C27H6.8 [Plutella xylostella]
gene-LOC105381708	27.5243	24.82	22.1696	9.9804	11.6918	27.7885	PREDICTED: uncharacterized protein LOC106719084 [Papilio machaon]
gene-LOC119693665	27.5222	27.39	52.0282	7.94871	29.3349	33.8155	PREDICTED: calphotin-like [Plutella xylostella]
gene-LOC105382970	27.5063	25.4447	23.844	18.2273	17.4025	48.3455	PREDICTED: ubiquitin-conjugating enzyme E2 R2 [Plutella xylostella]
gene-LOC119691245	27.5038	27.9878	15.5939	33.2573	27.0891	14.6713	unnamed protein product [Arctia plantaginis]
gene-LOC105384522	27.4779	28.0235	28.1493	18.9357	17.7698	25.051	PREDICTED: adiponectin receptor protein [Plutella xylostella]
gene-LOC105398632	27.4496	24.417	33.5526	22.2463	28.276	31.3161	PREDICTED: uncharacterized protein C6orf136 homolog [Plutella xylostella]
gene-LOC105398435	27.4465	23.017	12.5563	25.5713	22.5059	18.3437	PREDICTED: coiled-coil domain-containing protein 25 [Plutella xylostella]
gene-LOC119692996	27.4405	30.9512	32.2639	81.8224	105.815	32.2966	--
gene-LOC105391027	27.4335	32.9436	25.1812	28.557	40.2089	23.4069	PREDICTED: zinc finger protein 821 [Plutella xylostella]
gene-LOC105385608	27.4254	36.9504	19.9654	26.0667	26.249	16.1571	PREDICTED: B-cell receptor-associated protein 31-like [Plutella xylostella]
gene-LOC105382569	27.4065	48.6212	49.7698	34.1579	91.6708	24.5893	PREDICTED: aldo-keto reductase AKR2E4-like [Plutella xylostella]
gene-LOC119693075	27.3781	29.496	16.1359	22.9682	19.8567	20.1138	BET1 homolog [Ostrinia furnacalis]
gene-LOC105389465	27.3262	28.6453	17.6999	26.0764	24.6127	22.5475	PREDICTED: splicing factor 3B subunit 6 [Plutella xylostella]
gene-LOC105391198	27.2673	29.0959	23.7904	45.9439	35.6317	28.7179	PREDICTED: protein FAM32A-like [Plutella xylostella]
gene-LOC105388015	27.2625	38.8009	20.1161	39.2286	33.2559	18.5598	PREDICTED: metalloproteinase inhibitor 3 [Plutella xylostella]
gene-LOC105387791	27.244	42.6213	38.292	38.6911	36.4562	35.7219	PREDICTED: galectin-4-like [Plutella xylostella]
gene-LOC105390230	27.1736	26.5363	21.0959	40.4186	29.1013	20.8541	PREDICTED: ADP-ribosylation factor-related protein 1-like [Plutella xylostella]
gene-LOC105387957	27.1499	29.3049	21.9759	11.8442	19.0316	24.7444	PREDICTED: suppressor of G2 allele of SKP1 homolog [Plutella xylostella]
gene-LOC105396310	27.1202	19.7908	17.807	26.5225	24.6483	14.8937	PREDICTED: solute carrier family 25 member 46-A-like [Plutella xylostella]
gene-LOC105380071	27.044	33.3618	21.7542	26.5138	36.2541	24.8672	PREDICTED: mitochondrial import inner membrane translocase subunit Tim9 [Plutella xylostella]
gene-LOC105387476	27.0264	26.391	17.4299	20.1005	24.3154	21.7257	PREDICTED: protein transport protein SFT2 [Plutella xylostella]
gene-LOC105386637	26.9759	25.693	48.0191	18.3647	27.2858	54.2007	PREDICTED: glycerol-3-phosphate dehydrogenase, mitochondrial [Plutella xylostella]
gene-LOC119690412	26.9476	20.9317	19.918	13.1676	32.1803	20.2206	solute carrier family 35 member E1 homolog [Hyposmocoma kahamanoa]
gene-LOC105380309	26.8833	26.1021	23.1086	22.7312	22.5055	21.1206	PREDICTED: probable cysteine desulfurase, mitochondrial [Plutella xylostella]
gene-LOC105395139	26.8751	23.3256	20.9732	27.3842	22.6916	19.8364	PREDICTED: epidermal retinol dehydrogenase 2-like isoform X1 [Plutella xylostella]
gene-LOC105389202	26.867	26.392	18.0737	19.9957	31.1901	20.3464	PREDICTED: pre-rRNA-processing protein TSR1 homolog [Plutella xylostella]
gene-LOC105381331	26.8535	25.057	18.2097	31.0308	20.3988	22.0688	PREDICTED: COP9 signalosome complex subunit 7b [Plutella xylostella]
gene-LOC105386585	26.8465	16.4324	20.0667	9.07775	12.0242	21.2134	aminopeptidase N isoform X1 [Plutella xylostella]
gene-LOC105387617	26.8384	37.8652	18.1629	34.4951	33.2576	24.6272	PREDICTED: tropinone reductase 2-like [Plutella xylostella]
gene-LOC105380680	26.7754	26.7376	39.245	14.99	21.8871	37.0243	eukaryotic peptide chain release factor subunit 1 isoform X1 [Danaus plexippus plexippus]
gene-LOC105388943	26.775	33.1756	23.4831	33.5539	27.0691	19.7319	PREDICTED: LOW QUALITY PROTEIN: ras-related protein Rab-39B [Plutella xylostella]
gene-LOC105385217	26.7687	23.5646	32.36	13.7999	16.07	30.984	PREDICTED: heat shock factor protein isoform X1 [Plutella xylostella]
gene-LOC105393102	26.7664	23.1005	17.9171	26.9926	23.1338	20.6153	PREDICTED: uncharacterized protein LOC105387651 isoform X1 [Plutella xylostella]
gene-LOC105383847	26.7612	36.3548	27.7301	42.052	27.1065	20.1382	PREDICTED: putative serine protease K12H4.7 isoform X1 [Plutella xylostella]
gene-LOC105388529	26.7446	29.2312	13.1647	26.3038	34.684	19.9839	PREDICTED: uncharacterized protein LOC105388529 [Plutella xylostella]
gene-LOC105398453	26.7418	23.4222	19.4136	24.8539	22.6544	19.9579	PREDICTED: DNA polymerase alpha subunit B [Plutella xylostella]
gene-LOC105380308	26.7326	44.7296	23.0982	40.8	41.1141	19.3654	PREDICTED: negative elongation factor E [Plutella xylostella]
gene-LOC105395596	26.7176	28.6115	23.37	26.9135	32.963	55.0303	PREDICTED: 26S proteasome non-ATPase regulatory subunit 13 [Plutella xylostella]
gene-LOC105389511	26.7162	38.3343	29.8147	46.5882	21.5266	13.5928	PREDICTED: 2-oxo-4-hydroxy-4-carboxy-5-ureidoimidazoline decarboxylase-like [Plutella xylostella]
gene-LOC105393392	26.693	40.4228	20.7146	36.258	19.3758	13.6328	circadian clock-controlled protein-like [Manduca sexta]
gene-LOC105380969	26.69	40.7104	26.8037	48.667	45.2351	34.7319	PREDICTED: 39S ribosomal protein L14, mitochondrial [Plutella xylostella]
gene-LOC105385745	26.6391	28.3144	23.0973	28.2917	31.4872	26.2282	PREDICTED: thioredoxin domain-containing protein 15-like [Plutella xylostella]
gene-LOC105386435	26.5875	53.9401	29.1247	32.1668	27.5488	19.0887	PREDICTED: venom protease-like [Plutella xylostella]
gene-LOC105382281	26.5857	13.2238	8.31998	7.07013	4.58026	6.09752	sulfatase D [Plutella australiana]
gene-LOC105394770	26.5696	21.5243	29.2554	10.6976	13.1512	29.7816	PREDICTED: histone deacetylase Rpd3 [Plutella xylostella]
gene-LOC105381182	26.5666	29.3391	20.6761	31.837	32.5585	23.5733	PREDICTED: 28S ribosomal protein S23, mitochondrial [Plutella xylostella]
gene-LOC105388649	26.4691	29.9694	22.9059	43.9585	40.1445	26.929	PREDICTED: probable splicing factor 3B subunit 5 [Plutella xylostella]
gene-LOC105389962	26.4222	27.8097	21.1422	34.9384	28.9093	23.9497	PREDICTED: 39S ribosomal protein L38, mitochondrial [Plutella xylostella]
gene-LOC105380410	26.4103	29.4843	25.3969	17.4229	27.5111	25.3878	PREDICTED: developmentally-regulated GTP-binding protein 2 [Plutella xylostella]
gene-LOC119691238	26.4062	24.167	25.8488	12.0261	21.3997	19.1315	diamine acetyltransferase 2-like [Trichoplusia ni]
Plutella_xylostella_newGene_5762	26.3867	24.2805	20.4345	33.0624	17.2127	13.4226	--
gene-LOC105391638	26.3839	28.5752	19.2089	29.1289	25.417	20.5195	PREDICTED: ubiquitin-conjugating enzyme E2 J1 [Plutella xylostella]
gene-LOC105391665	26.362	56.9802	51.5177	14.4377	23.5652	9.00293	PREDICTED: mitochondrial 2-oxoglutarate/malate carrier protein-like [Plutella xylostella]
gene-LOC105387346	26.3406	32.5831	24.7264	21.0699	47.0896	19.5029	PREDICTED: myeloma-overexpressed gene 2 protein homolog [Plutella xylostella]
gene-LOC105384339	26.3302	25.5122	34.6907	13.543	26.6726	50.6865	ubiquitin-like modifier-activating enzyme 1 [Manduca sexta]
gene-LOC105383665	26.3187	27.6633	20.3024	24.1223	28.7828	20.5652	PREDICTED: DCN1-like protein 1 [Plutella xylostella]
gene-LOC105392331	26.2955	28.0766	49.0941	14.0638	28.5622	32.7228	interferon regulatory factor 2-binding protein 1 isoform X2 [Pieris rapae]
gene-LOC119693142	26.2913	30.7962	28.7507	26.9536	36.9127	37.2458	Peptidyl-prolyl cis-trans isomerase [Papilio machaon]
gene-LOC105380137	26.284	27.7697	19.0096	23.9335	37.1553	24.4092	PREDICTED: mitochondrial inner membrane protein OXA1L [Plutella xylostella]
gene-LOC105383426	26.2794	27.9943	34.3048	11.3534	20.1815	31.6705	PREDICTED: uncharacterized protein LOC105383426 isoform X1 [Plutella xylostella]
gene-LOC105389295	26.2768	39.5703	14.1493	22.1879	29.3409	28.6834	PREDICTED: DNA-directed RNA polymerases I, II, and III subunit RPABC4 [Plutella xylostella]
gene-LOC105386881	26.2518	29.907	14.0351	17.8034	24.3174	20.0501	PREDICTED: short-chain specific acyl-CoA dehydrogenase, mitochondrial [Plutella xylostella]
gene-LOC105391802	26.2339	34.8995	16.4359	28.8328	25.6949	19	PREDICTED: uncharacterized protein LOC105391802 [Plutella xylostella]
gene-LOC105383804	26.2277	28.3313	18.6609	13.097	24.406	20.1637	PREDICTED: small integral membrane protein 8 [Plutella xylostella]
gene-LOC105384312	26.2056	28.6637	17.658	17.8883	17.9494	18.1627	PREDICTED: LOW QUALITY PROTEIN: protein-S-isoprenylcysteine O-methyltransferase [Plutella xylostella]
gene-LOC105394661	26.2033	22.1884	21.2918	20.0073	20.5914	41.7126	PREDICTED: uncharacterized protein LOC105394661 [Plutella xylostella]
gene-LOC105392286	26.1494	26.8318	33.0297	20.4997	33.1116	27.4572	threonine--tRNA ligase, cytoplasmic isoform X1 [Vanessa tameamea]
gene-LOC105380558	26.1379	24.3354	41.7629	14.0059	24.5667	41.1536	PREDICTED: protein transport protein Sec23A [Plutella xylostella]
gene-LOC105393539	26.1367	37.7123	25.1037	28.0925	22.2059	15.0549	PREDICTED: serine protease persephone-like [Plutella xylostella]
gene-LOC105388552	26.1313	23.5742	21.2218	21.9732	21.0327	25.3816	nuclear cap-binding protein subunit 2 [Plutella xylostella]
gene-LOC105398375	26.1242	24.4048	26.5641	18.2247	28.1668	31.0166	PREDICTED: mitochondrial-processing peptidase subunit alpha [Plutella xylostella]
gene-LOC105392283	26.0961	27.6459	18.7227	24.6349	31.5446	22.0392	uncharacterized protein LOC105387805 [Plutella xylostella]
gene-LOC105397786	26.0911	20.7744	27.7493	10.7782	14.9886	20.5541	PREDICTED: facilitated trehalose transporter Tret1-like isoform X1 [Papilio machaon]
gene-LOC105380295	26.0441	28.2743	14.7554	45.7919	25.1525	22.5271	PREDICTED: COP9 signalosome complex subunit 8 [Plutella xylostella]
gene-LOC105385226	26.0279	30.7127	44.7008	23.8559	31.2065	38.4473	PREDICTED: uncharacterized protein LOC105385226 [Plutella xylostella]
gene-LOC105387062	26.0273	28.8314	21.3297	28.5873	27.2724	22.6575	PREDICTED: charged multivesicular body protein 5 [Plutella xylostella]
gene-LOC119694513	26.0136	18.9403	17.884	12.4851	14.3727	49.3633	repressor of RNA polymerase III transcription MAF1 homolog [Hyposmocoma kahamanoa]
gene-LOC105380128	25.9862	33.4329	22.9426	34.7824	27.7424	26.1197	PREDICTED: membrane magnesium transporter 1 [Plutella xylostella]
gene-LOC105387580	25.9855	23.2013	20.2559	21.353	22.0837	25.1635	PREDICTED: sorting nexin lst-4 [Plutella xylostella]
gene-LOC119690826	25.8987	38.7433	45.8153	46.7866	45.6474	31.331	PREDICTED: UDP-glucuronosyltransferase 2C1-like [Plutella xylostella]
[truncated: 12,714 more rows]
