# Supplementary material for: Transcriptome Analysis to Identify Responsive Genes under Sublethal Concentration of Bifenazate in the Diamondback Moth, Plutella xylostella (Linnaeus, 1758) (Lepidoptera: Plutellidae)
Source: Int J Mol Sci. 2022 Oct 29;23(21):13173. doi: 10.3390/ijms232113173 (PMC9656211; doi:10.3390/ijms232113173)
Supplement: Supplementary file 1 [file ijms-23-13173-s001.zip › Table S2.xls]

## Sheet: Table S2
Table S2 The detail information of genes that were differentially expressed in Plutella xylostella that exposed to bifenazate
#ID	CK1_FPKM	CK2_FPKM	CK3_FPKM	Bif1_FPKM	Bif2_FPKM	Bif3_FPKM	Pvalue	log2FC	regulated	COG_class	COG_class_annotation	GO_annotation	GO_second_level_annotation	KEGG_annotation	KEGG_pathway_annotation	KOG_class	KOG_class_annotation	Pfam_annotation	Swiss_Prot_annotation	eggNOG_class	eggNOG_class_annotation	NR_annotation
gene-LOC119691078	0.180037	0.405214	0.073186	4.72867	7.36695	5.49561	7.30739e-14	2.92628	up	[O]	Posttranslational modification, protein turnover, chaperones	Molecular Function: serine-type endopeptidase activity (GO:0004252);;	biological process: metabolic process (GO:0008152);; molecular function: catalytic activity (GO:0003824)	K09463|1.9e-66|dpl:KGM_208231|K09463 kallikrein 13 [EC:3.4.21.119] | (RefSeq) scolexin B	--	[E]	Amino acid transport and metabolism	Trypsin	Scolexin B OS=Heliothis virescens OX=7102 PE=1 SV=1	E	Amino acid transport and metabolism	scolexin B-like isoform X1 [Aphantopus hyperantus]
gene-LOC105382514	0.525194	0.933512	0.663847	4.46308	9.43763	13.1489	1.62459e-12	2.55624	up	--	--	--	--	K01183|5.3e-42|lak:106175122|K01183 chitinase [EC:3.2.1.14] | (RefSeq) probable endochitinase	Amino sugar and nucleotide sugar metabolism (ko00520)	--	--	Lytic polysaccharide mono-oxygenase, cellulose-degrading	--	S	Function unknown	PREDICTED: uncharacterized protein LOC105382514 [Plutella xylostella]
gene-LOC105386016	3.30301	2.39534	1.84728	27.6209	17.2408	8.41287	4.69747e-08	2.06669	up	--	--	--	--	--	--	--	--	Transcription activator MBF2	--	S	Function unknown	PREDICTED: mucin-5AC-like [Plutella xylostella]
gene-LOC105381389	24.1714	96.3219	145.159	210.367	1313.81	757.969	6.60674e-07	1.97668	up	--	--	Molecular Function: structural constituent of cuticle (GO:0042302);;	molecular function: structural molecule activity (GO:0005198)	K10385|1.2e-12|nvl:108569102|K10385 loricrin | (RefSeq) pupal cuticle protein 20-like isoform X1	--	--	--	Insect cuticle protein	Larval cuticle protein LCP-30 OS=Bombyx mori OX=7091 GN=LCP30 PE=1 SV=2	S	Function unknown	PREDICTED: larval cuticle protein LCP-30-like [Plutella xylostella]
gene-LOC105398258	0.274676	0.825432	0.193855	1.3458	2.28917	17.5423	4.26661e-06	1.8916	up	[T]	Signal transduction mechanisms	Molecular Function: protein binding (GO:0005515);;	molecular function: binding (GO:0005488)	K20032|2.6e-09|zne:110831619|K20032 palmitoyltransferase ZDHHC13/17 [EC:2.3.1.225] | (RefSeq) palmitoyltransferase Hip14 isoform X1	--	[R]	General function prediction only	Ankyrin repeats (3 copies)	--	S	Function unknown	PREDICTED: tankyrase-like [Plutella xylostella]
gene-LOC105386337	0.316182	1.06234	0.496922	4.28617	1.06422	34.756	4.76028e-06	1.88312	up	--	--	Molecular Function: structural constituent of cuticle (GO:0042302);;	molecular function: structural molecule activity (GO:0005198)	K10385|4.6e-11|nvl:108569102|K10385 loricrin | (RefSeq) pupal cuticle protein 20-like isoform X1	--	--	--	Insect cuticle protein	Larval cuticle protein LCP-30 OS=Bombyx mori OX=7091 GN=LCP30 PE=1 SV=2	S	Function unknown	PREDICTED: uncharacterized protein LOC105383577 [Plutella xylostella]
gene-LOC105398181	0.102473	0.294582	0.477901	1.18812	1.50607	5.50036	9.33215e-06	1.80071	up	[G]	Carbohydrate transport and metabolism	Molecular Function: molecular_function (GO:0003674);; Molecular Function: transporter activity (GO:0005215);; Molecular Function: sugar:proton symporter activity (GO:0005351);; Molecular Function: glucose transmembrane transporter activity (GO:0005355);; Molecular Function: cation:sugar symporter activity (GO:0005402);; Biological Process: transport (GO:0006810);; Biological Process: ion transpor…	molecular function: transporter activity (GO:0005215);; biological process: single-organism process (GO:0044699);; biological process: localization (GO:0051179);; cellular component: membrane (GO:0016020);; cellular component: membrane part (GO:0044425)	K08145|1.0e-40|els:105014673|K08145 MFS transporter, SP family, solute carrier family 2 (facilitated glucose transporter), member 8 | (RefSeq) slc2a8; solute carrier family 2, facilitated glucose transporter member 8	--	[R]	General function prediction only	Sugar (and other) transporter	Glucose transporter type 1 OS=Drosophila melanogaster OX=7227 GN=Glut1 PE=2 SV=4	P	Inorganic ion transport and metabolism	PREDICTED: solute carrier family 2, facilitated glucose transporter member 6-like [Plutella xylostella]
gene-LOC105397275	9.15452	9.84658	6.48262	27.5865	17.1113	91.936	3.53284e-06	1.72464	up	--	--	Biological Process: system process (GO:0003008);; Biological Process: muscle system process (GO:0003012);; Molecular Function: protein binding (GO:0005515);; Biological Process: biological_process (GO:0008150);; Biological Process: multicellular organismal process (GO:0032501);;	biological process: multicellular organismal process (GO:0032501);; molecular function: binding (GO:0005488)	--	--	[R]	General function prediction only	Leucine rich repeat	--	S	Function unknown	PREDICTED: leucine-rich repeat-containing protein 57-like isoform X2 [Plutella xylostella]
gene-LOC105388108	1.83857	2.49264	2.16277	10.8196	10.9807	5.36115	1.85523e-05	1.5847	up	--	--	--	--	--	--	--	--	--	--	--	--	PREDICTED: uncharacterized protein LOC105388108 [Plutella xylostella]
gene-LOC105383909	0.991099	1.46572	0.805131	1.33695	8.39546	7.04474	7.79349e-05	1.54789	up	[G]	Carbohydrate transport and metabolism	Molecular Function: hydrolase activity, hydrolyzing O-glycosyl compounds (GO:0004553);; Cellular Component: extracellular region (GO:0005576);; Biological Process: carbohydrate metabolic process (GO:0005975);; Molecular Function: chitin binding (GO:0008061);;	molecular function: catalytic activity (GO:0003824);; cellular component: extracellular region (GO:0005576);; biological process: metabolic process (GO:0008152);; molecular function: binding (GO:0005488)	K01183|6.3e-263|pxy:105383909|K01183 chitinase [EC:3.2.1.14] | (RefSeq) probable chitinase 2	Amino sugar and nucleotide sugar metabolism (ko00520)	[G]	Carbohydrate transport and metabolism	Glycosyl hydrolases family 18	Probable chitinase 2 OS=Drosophila melanogaster OX=7227 GN=Cht2 PE=1 SV=1	G	Carbohydrate transport and metabolism	PREDICTED: probable chitinase 2 [Plutella xylostella]
gene-LOC105385476	1.55587	2.69431	1.80282	3.68469	4.37923	31.6238	0.000143947	1.54003	up	[M]	Cell wall/membrane/envelope biogenesis	Molecular Function: pigment binding (GO:0031409);;	molecular function: binding (GO:0005488)	K03098|3.1e-108|pxy:105385476|K03098 apolipoprotein D and lipocalin family protein | (RefSeq) apolipoprotein D-like	--	[M]	Cell wall/membrane/envelope biogenesis	Lipocalin-like domain	Lopap OS=Lonomia obliqua OX=304329 PE=1 SV=2	M	Cell wall/membrane/envelope biogenesis	PREDICTED: apolipoprotein D-like [Plutella xylostella]
gene-LOC105387552	3.96964	4.07108	4.81102	16.0401	22.7318	8.13668	1.24511e-05	1.53842	up	--	--	Molecular Function: triglyceride lipase activity (GO:0004806);; Cellular Component: extracellular region (GO:0005576);; Biological Process: lipid metabolic process (GO:0006629);;	molecular function: catalytic activity (GO:0003824);; cellular component: extracellular region (GO:0005576);; biological process: metabolic process (GO:0008152);; biological process: single-organism process (GO:0044699)	K19404|1.3e-183|pxy:105387552|K19404 phosphatidic acid-selective phospholipase A1 [EC:3.1.1.-] | (RefSeq) pancreatic lipase-related protein 2-like	--	--	--	Lipase	Phospholipase A1 OS=Polybia paulista OX=291283 PE=1 SV=1	O	Posttranslational modification, protein turnover, chaperones	PREDICTED: pancreatic lipase-related protein 2-like [Plutella xylostella]
gene-LOC119693947	1.75882	2.35836	3.36936	6.09587	16.2092	6.84508	2.7391e-05	1.5268	up	--	--	Molecular Function: serine-type endopeptidase activity (GO:0004252);; Biological Process: proteolysis (GO:0006508);; Cellular Component: integral component of membrane (GO:0016021);;	biological process: metabolic process (GO:0008152);; molecular function: catalytic activity (GO:0003824);; cellular component: membrane (GO:0016020);; cellular component: membrane part (GO:0044425)	K01324|2.7e-45|haw:110374025|K01324 plasma kallikrein [EC:3.4.21.34] | (RefSeq) chymotrypsin-like protease CTRL-1	--	--	--	Trypsin	--	O	Posttranslational modification, protein turnover, chaperones	chymotrypsinogen B-like [Spodoptera frugiperda]
gene-LOC119692022	4.50252	5.44751	11.6072	7.29805	28.3858	80.3967	0.000147287	1.51042	up	--	--	--	--	--	--	--	--	--	Pupal cuticle protein PCP52 OS=Galleria mellonella OX=7137 GN=PCP52 PE=2 SV=1	--	--	unnamed protein product [Arctia plantaginis]
Plutella_xylostella_newGene_264	4.48988	2.93563	3.76445	13.7828	16.5434	8.62526	1.09296e-05	1.50965	up	--	--	--	--	--	--	--	--	--	--	--	--	ommochrome-binding protein-like [Ostrinia furnacalis]
gene-LOC105380397	2.18145	4.47962	4.97958	11.8851	18.727	10.577	2.02914e-05	1.4936	up	--	--	--	--	--	--	--	--	--	--	--	--	PREDICTED: uncharacterized protein LOC105380397 [Plutella xylostella]
gene-LOC105393551	0.279673	1.28117	1.74701	6.46191	8.30281	3.13391	0.000226961	1.49274	up	--	--	--	--	--	--	--	--	--	--	--	--	PREDICTED: uncharacterized protein LOC105393551 [Plutella xylostella]
gene-LOC105388062	2.05964	1.78714	3.3903	7.92882	9.91937	6.4157	9.69445e-06	1.48409	up	--	--	Cellular Component: integral component of membrane (GO:0016021);;	cellular component: membrane (GO:0016020);; cellular component: membrane part (GO:0044425)	K14209|1.1e-268|pxy:105388062|K14209 solute carrier family 36 (proton-coupled amino acid transporter) | (RefSeq) proton-coupled amino acid transporter 2-like	--	[E]	Amino acid transport and metabolism	Transmembrane amino acid transporter protein	Proton-coupled amino acid transporter-like protein pathetic OS=Drosophila melanogaster OX=7227 GN=path PE=1 SV=1	E	Amino acid transport and metabolism	PREDICTED: proton-coupled amino acid transporter 2-like [Plutella xylostella]
gene-LOC105392212	5.54522	3.09128	2.34256	6.7428	8.07025	38.9618	0.000200957	1.45972	up	--	--	Molecular Function: molecular_function (GO:0003674);; Molecular Function: nucleic acid binding (GO:0003676);; Molecular Function: transcription factor activity, sequence-specific DNA binding (GO:0003700);; Cellular Component: cellular_component (GO:0005575);; Cellular Component: intracellular (GO:0005622);; Cellular Component: cell (GO:0005623);; Cellular Component: nucleus (GO:0005634);; Biologi…	molecular function: binding (GO:0005488);; biological process: biological regulation (GO:0065007);; molecular function: nucleic acid binding transcription factor activity (GO:0001071);; cellular component: cell (GO:0005623);; cellular component: cell part (GO:0044464);; cellular component: organelle (GO:0043226);; biological process: multicellular organismal process (GO:0032501);; biological proc…	--	--	--	--	Zinc-finger double domain	--	S	Function unknown	PREDICTED: Krueppel homolog 1-like isoform X2 [Plutella xylostella]
gene-LOC105383486	0	0.278974	0.151484	1.13708	1.23127	1.30459	0.000432104	1.44862	up	--	--	Cellular Component: integral component of membrane (GO:0016021);;	cellular component: membrane (GO:0016020);; cellular component: membrane part (GO:0044425)	K14209|2.0e-265|pxy:105383486|K14209 solute carrier family 36 (proton-coupled amino acid transporter) | (RefSeq) proton-coupled amino acid transporter 4-like	--	[E]	Amino acid transport and metabolism	Transmembrane amino acid transporter protein	Proton-coupled amino acid transporter-like protein CG1139 OS=Drosophila melanogaster OX=7227 GN=CG1139 PE=2 SV=1	E	Amino acid transport and metabolism	PREDICTED: proton-coupled amino acid transporter 4-like [Plutella xylostella]
gene-LOC119690471	23.9733	115.45	93.3124	177.131	426.224	277.721	0.000124588	1.43654	up	--	--	Molecular Function: structural constituent of cuticle (GO:0042302);;	molecular function: structural molecule activity (GO:0005198)	--	--	--	--	Insect cuticle protein	Flexible cuticle protein 12 OS=Hyalophora cecropia OX=7123 GN=CP12 PE=2 SV=1	S	Function unknown	endocuticle structural glycoprotein SgAbd-5-like [Hyposmocoma kahamanoa]
gene-LOC105384323	3.91944	2.96659	3.55395	9.48034	29.0137	4.43401	0.00030762	1.41479	up	--	--	--	--	--	--	--	--	Domain of unknown function (DUF4781)	--	--	--	PREDICTED: uncharacterized protein LOC105384323 [Plutella xylostella]
gene-LOC119694908	0.492244	1.25126	1.03453	4.1454	4.23346	2.36187	0.000234201	1.41111	up	[O]	Posttranslational modification, protein turnover, chaperones	Biological Process: protein folding (GO:0006457);; Molecular Function: unfolded protein binding (GO:0051082);;	biological process: cellular process (GO:0009987);; molecular function: binding (GO:0005488)	K09519|5.5e-150|prap:110999408|K09519 DnaJ homolog subfamily B member 13 | (RefSeq) dnaJ homolog subfamily B member 13-like	--	[O]	Posttranslational modification, protein turnover, chaperones	DnaJ C terminal domain	DnaJ protein homolog 1 OS=Drosophila melanogaster OX=7227 GN=DnaJ-1 PE=1 SV=3	O	Posttranslational modification, protein turnover, chaperones	dnaJ homolog subfamily B member 13-like [Manduca sexta]
gene-LOC105386793	10.8404	19.8052	11.3238	37.9423	34.153	56.085	9.49294e-06	1.39495	up	[S]	Function unknown	Cellular Component: extracellular region (GO:0005576);;	cellular component: extracellular region (GO:0005576)	K20412|1.9e-16|spu:105437887|K20412 peptidase inhibitor 16 | (RefSeq) uncharacterized protein LOC105437887	--	[S]	Function unknown	Cysteine-rich secretory protein family	Venom allergen 3 OS=Solenopsis invicta OX=13686 PE=1 SV=2	S	Function unknown	PREDICTED: CRISP/Allergen/PR-1-like [Plutella xylostella]
gene-LOC105398123	5.11658	11.3735	8.92383	16.4372	71.9124	13.867	0.00036866	1.39387	up	--	--	Biological Process: ubiquitin-dependent protein catabolic process (GO:0006511);; Biological Process: multicellular organism development (GO:0007275);; Molecular Function: zinc ion binding (GO:0008270);; Biological Process: protein ubiquitination (GO:0016567);; Cellular Component: host cell nucleus (GO:0042025);;	biological process: metabolic process (GO:0008152);; biological process: cellular process (GO:0009987);; biological process: multicellular organismal process (GO:0032501);; biological process: developmental process (GO:0032502);; biological process: single-organism process (GO:0044699);; molecular function: binding (GO:0005488);; cellular component: other organism (GO:0044215);; cellular componen…	K04506|4.6e-165|pxy:105398123|K04506 E3 ubiquitin-protein ligase SIAH1 [EC:2.3.2.27] | (RefSeq) E3 ubiquitin-protein ligase SIAH1-like	MAPK signaling pathway - fly (ko04013);; Ubiquitin mediated proteolysis (ko04120);; Wnt signaling pathway (ko04310)	--	--	Seven in absentia protein family	--	O	Posttranslational modification, protein turnover, chaperones	PREDICTED: E3 ubiquitin-protein ligase SIAH1-like [Plutella xylostella]
gene-LOC105382154	1.09012	0.575469	1.56698	1.036	1.72206	20.4708	0.000732955	1.38962	up	--	--	--	--	--	--	--	--	Domain of unknown function (DUF4774)	--	S	Function unknown	PREDICTED: uncharacterized protein LOC105382154 [Plutella xylostella]
gene-LOC105387389	0.443374	0.541695	0.413782	1.62895	1.05083	4.19437	0.00054312	1.38465	up	--	--	Molecular Function: carbonate dehydratase activity (GO:0004089);; Molecular Function: zinc ion binding (GO:0008270);;	molecular function: catalytic activity (GO:0003824);; molecular function: binding (GO:0005488)	K01672|1.5e-195|pxy:105387389|K01672 carbonic anhydrase [EC:4.2.1.1] | (RefSeq) carbonic anhydrase 1-like	Nitrogen metabolism (ko00910)	[R]	General function prediction only	Eukaryotic-type carbonic anhydrase	--	P	Inorganic ion transport and metabolism	PREDICTED: carbonic anhydrase 1-like [Plutella xylostella]
gene-LOC119692263	7.83838	4.64635	7.18834	16.868	34.2329	13.3372	0.000102868	1.38107	up	--	--	--	--	--	--	--	--	--	--	--	--	--
gene-LOC105386630	4.11049	5.24955	12.6076	39.4695	16.3215	18.1209	0.000254028	1.377	up	[G]	Carbohydrate transport and metabolism	Molecular Function: catalytic activity (GO:0003824);; Biological Process: carbohydrate metabolic process (GO:0005975);;	molecular function: catalytic activity (GO:0003824);; biological process: metabolic process (GO:0008152)	K01187|0.0e+00|pxy:105386630|K01187 alpha-glucosidase [EC:3.2.1.20] | (RefSeq) maltase A1-like	Galactose metabolism (ko00052);; Starch and sucrose metabolism (ko00500)	[G]	Carbohydrate transport and metabolism	Alpha amylase, catalytic domain	Maltase A1 OS=Drosophila melanogaster OX=7227 GN=Mal-A1 PE=2 SV=2	G	Carbohydrate transport and metabolism	PREDICTED: maltase A1-like [Plutella xylostella]
gene-LOC105382426	2.43887	2.69318	2.75068	12.8814	8.61492	5.8049	0.000283062	1.36755	up	--	--	Cellular Component: integral component of membrane (GO:0016021);;	cellular component: membrane (GO:0016020);; cellular component: membrane part (GO:0044425)	K19384|1.7e-74|pxy:105382426|K19384 transmembrane protein 17 | (RefSeq) transmembrane protein 17-like	--	[S]	Function unknown	Predicted membrane protein	--	S	Function unknown	PREDICTED: transmembrane protein 17-like [Plutella xylostella]
gene-LOC105386366	6.25068	7.91124	9.10379	25.0723	34.2811	12.266	0.000219397	1.32775	up	--	--	--	--	K22651|5.3e-76|pxy:105390236|K22651 E3 ubiquitin-protein ligase RNF4 [EC:2.3.2.27] | (RefSeq) E3 ubiquitin-protein ligase RING1-like	--	--	--	Ring finger domain	--	O	Posttranslational modification, protein turnover, chaperones	PREDICTED: E3 ubiquitin-protein ligase RING1-like [Plutella xylostella]
gene-LOC105393283	3.10663	2.73035	5.48723	8.19536	12.1244	12.5711	0.000100384	1.30071	up	--	--	Molecular Function: structural constituent of cuticle (GO:0042302);;	molecular function: structural molecule activity (GO:0005198)	K10385|5.7e-18|nvl:108569102|K10385 loricrin | (RefSeq) pupal cuticle protein 20-like isoform X1	--	--	--	Insect cuticle protein	Endocuticle structural glycoprotein ABD-4 OS=Locusta migratoria OX=7004 PE=1 SV=3	O	Posttranslational modification, protein turnover, chaperones	PREDICTED: endocuticle structural glycoprotein ABD-4 [Plutella xylostella]
gene-LOC119692349	18.7564	10.2507	22.2651	47.641	65.3516	34.3888	0.000185475	1.29	up	--	--	--	--	--	--	--	--	--	--	--	--	small proline-rich protein 2B-like [Trichoplusia ni]
gene-LOC105393078	4.19689	3.1598	1.91013	12.6636	20.9181	2.2977	0.00131631	1.28798	up	--	--	--	--	--	--	--	--	--	--	--	--	PREDICTED: uncharacterized protein LOC105393078 [Plutella xylostella]
gene-LOC105388199	1.15623	1.63461	1.35368	3.96109	5.50788	3.04192	0.000378724	1.28135	up	--	--	--	--	--	--	--	--	--	--	--	--	PREDICTED: uncharacterized protein LOC105388199 [Plutella xylostella]
gene-LOC119693548	0.434424	1.11692	0.884211	1.55471	1.5786	8.99863	0.00176653	1.27486	up	--	--	Molecular Function: protein binding (GO:0005515);;	molecular function: binding (GO:0005488)	K12474|6.3e-75|tnl:113499571|K12474 low density lipoprotein receptor adapter protein 1 | (RefSeq) LOW QUALITY PROTEIN: low density lipoprotein receptor adapter protein 1-like	Endocytosis (ko04144)	[R]	General function prediction only	Phosphotyrosine interaction domain (PTB/PID)	--	S	Function unknown	PREDICTED: low density lipoprotein receptor adapter protein 1-like [Papilio polytes]
gene-LOC105385799	2.4393	1.66048	2.30309	7.15305	9.29074	3.21431	0.000676744	1.27214	up	--	--	Biological Process: protein glycosylation (GO:0006486);; Molecular Function: fucosyltransferase activity (GO:0008417);; Cellular Component: membrane (GO:0016020);; Cellular Component: integral component of membrane (GO:0016021);; Cellular Component: Golgi cisterna membrane (GO:0032580);;	biological process: metabolic process (GO:0008152);; biological process: cellular process (GO:0009987);; biological process: single-organism process (GO:0044699);; molecular function: catalytic activity (GO:0003824);; cellular component: membrane (GO:0016020);; cellular component: membrane part (GO:0044425);; cellular component: cell (GO:0005623);; cellular component: organelle (GO:0043226);; cel…	K14464|2.3e-196|pxy:105385799|K14464 alpha-1,3-fucosyltransferase [EC:2.4.1.-] | (RefSeq) alpha-(1,3)-fucosyltransferase C-like	Various types of N-glycan biosynthesis (ko00513)	[GE]	Carbohydrate transport and metabolism;; Amino acid transport and metabolism	Glycosyltransferase family 10 (fucosyltransferase) C-term	Alpha-(1,3)-fucosyltransferase C OS=Drosophila melanogaster OX=7227 GN=FucTC PE=2 SV=4	--	--	PREDICTED: alpha-(1,3)-fucosyltransferase C-like isoform X1 [Plutella xylostella]
gene-LOC119692312	2.71996	3.5709	3.06304	2.77095	2.64723	54.1022	0.00202772	1.27066	up	--	--	Molecular Function: G-protein coupled receptor activity (GO:0004930);; Cellular Component: integral component of membrane (GO:0016021);;	biological process: cellular process (GO:0009987);; biological process: signaling (GO:0023052);; biological process: single-organism process (GO:0044699);; biological process: response to stimulus (GO:0050896);; biological process: biological regulation (GO:0065007);; molecular function: signal transducer activity (GO:0004871);; molecular function: molecular transducer activity (GO:0060089);; cel…	--	--	--	--	7 transmembrane receptor (rhodopsin family)	--	S	Function unknown	PREDICTED: uncharacterized protein LOC106100587 [Papilio polytes]
gene-LOC105387747	0.973568	1.69309	2.0653	5.69299	6.82067	3.31675	0.00105415	1.26431	up	--	--	--	--	--	--	--	--	--	--	--	--	PREDICTED: uncharacterized protein LOC105387747 [Plutella xylostella]
gene-LOC105380317	12.225	10.3406	14.7329	68.4867	21.2562	21.5994	0.000861112	1.25653	up	--	--	Biological Process: lipid metabolic process (GO:0006629);; Cellular Component: integral component of membrane (GO:0016021);; Molecular Function: hydrolase activity, acting on ester bonds (GO:0016788);;	biological process: metabolic process (GO:0008152);; biological process: single-organism process (GO:0044699);; cellular component: membrane (GO:0016020);; cellular component: membrane part (GO:0044425);; molecular function: catalytic activity (GO:0003824)	K01052|1.4e-99|pxy:105385485|K01052 lysosomal acid lipase/cholesteryl ester hydrolase [EC:3.1.1.13] | (RefSeq) lipase 3	Steroid biosynthesis (ko00100);; Lysosome (ko04142)	[I]	Lipid transport and metabolism	Partial alpha/beta-hydrolase lipase region	Lipase 1 OS=Drosophila melanogaster OX=7227 GN=Lip1 PE=2 SV=2	I	Lipid transport and metabolism	PREDICTED: lipase 1-like [Plutella xylostella]
gene-LOC105397169	2.74732	3.82256	1.86575	5.65178	7.4164	11.9131	0.000247613	1.2556	up	[O]	Posttranslational modification, protein turnover, chaperones	Molecular Function: transferase activity (GO:0016740);;	molecular function: catalytic activity (GO:0003824)	K00799|1.3e-129|pxy:105397169|K00799 glutathione S-transferase [EC:2.5.1.18] | (RefSeq) glutathione S-transferase 1-1	Glutathione metabolism (ko00480);; Metabolism of xenobiotics by cytochrome P450 (ko00980);; Drug metabolism - cytochrome P450 (ko00982);; Drug metabolism - other enzymes (ko00983)	[O]	Posttranslational modification, protein turnover, chaperones	Glutathione S-transferase, N-terminal domain	Glutathione S-transferase 1-1 OS=Drosophila sechellia OX=7238 GN=GstD1 PE=3 SV=2	O	Posttranslational modification, protein turnover, chaperones	glutathione S-transferase 1-1 [Plutella xylostella]
gene-LOC119690833	83.1633	67.6533	72.4747	116.423	287.931	193.043	5.57639e-05	1.25317	up	[G]	Carbohydrate transport and metabolism	Molecular Function: chitinase activity (GO:0004568);; Biological Process: carbohydrate metabolic process (GO:0005975);; Biological Process: chitin catabolic process (GO:0006032);; Molecular Function: chitin binding (GO:0008061);;	molecular function: catalytic activity (GO:0003824);; biological process: metabolic process (GO:0008152);; molecular function: binding (GO:0005488)	K01183|7.8e-40|pxy:105381318|K01183 chitinase [EC:3.2.1.14] | (RefSeq) probable chitinase 2	Amino sugar and nucleotide sugar metabolism (ko00520)	[G]	Carbohydrate transport and metabolism	Glycosyl hydrolases family 18	--	G	Carbohydrate transport and metabolism	chitinase H [Plutella xylostella]
gene-LOC105391397	0.633049	2.74473	1.03292	7.72118	3.52205	6.2746	0.001845	1.24839	up	--	--	Biological Process: cell adhesion (GO:0007155);; Cellular Component: integral component of membrane (GO:0016021);; Biological Process: tissue regeneration (GO:0042246);;	biological process: biological adhesion (GO:0022610);; cellular component: membrane (GO:0016020);; cellular component: membrane part (GO:0044425);; biological process: developmental process (GO:0032502);; biological process: growth (GO:0040007);; biological process: single-organism process (GO:0044699)	K14939|1.0e-18|dpte:113798178|K14939 cytochrome P450 family 307 subfamily A | (RefSeq) cytochrome P450 307a1-like	Insect hormone biosynthesis (ko00981)	--	--	Ninjurin	--	S	Function unknown	ninjurin-2 isoform X7 [Galleria mellonella]
gene-LOC105387887	2.42177	3.46965	2.94052	8.40367	12.3366	4.5117	0.00047847	1.24714	up	[C]	Energy production and conversion	Biological Process: carbohydrate metabolic process (GO:0005975);; Molecular Function: oxidoreductase activity, acting on the CH-OH group of donors, NAD or NADP as acceptor (GO:0016616);;	biological process: metabolic process (GO:0008152);; biological process: single-organism process (GO:0044699);; molecular function: catalytic activity (GO:0003824)	K00026|4.5e-140|haw:110375795|K00026 malate dehydrogenase [EC:1.1.1.37] | (RefSeq) malate dehydrogenase, glyoxysomal-like isoform X1	Citrate cycle (TCA cycle) (ko00020);; Cysteine and methionine metabolism (ko00270);; Pyruvate metabolism (ko00620);; Glyoxylate and dicarboxylate metabolism (ko00630);; Carbon metabolism (ko01200)	[C]	Energy production and conversion	lactate/malate dehydrogenase, NAD binding domain	--	C	Energy production and conversion	PREDICTED: malate dehydrogenase, mitochondrial-like isoform X1 [Plutella xylostella]
gene-LOC119692754	1.91079	0.549325	1.18828	5.15343	5.92029	2.353	0.0019063	1.24123	up	--	--	Molecular Function: molecular_function (GO:0003674);; Molecular Function: binding (GO:0005488);; Molecular Function: protein binding (GO:0005515);; Cellular Component: cellular_component (GO:0005575);; Cellular Component: intracellular (GO:0005622);; Cellular Component: cell (GO:0005623);; Cellular Component: nucleus (GO:0005634);; Cellular Component: cytoplasm (GO:0005737);; Cellular Component: …	molecular function: binding (GO:0005488);; cellular component: cell (GO:0005623);; cellular component: cell part (GO:0044464);; cellular component: organelle (GO:0043226);; biological process: biological regulation (GO:0065007)	K03018|1.7e-46|aec:105146721|K03018 DNA-directed RNA polymerase III subunit RPC1 [EC:2.7.7.6] | (RefSeq) DNA-directed RNA polymerase III subunit RPC1	RNA polymerase (ko03020)	[S]	Function unknown	Parkin co-regulated protein	--	S	Function unknown	PREDICTED: parkin coregulated gene protein homolog isoform X1 [Plutella xylostella]
gene-LOC105385936	1.08332	0.859612	1.66743	5.54127	4.29714	2.15495	0.00165255	1.2363	up	--	--	--	--	--	--	--	--	--	--	--	--	PREDICTED: serine/arginine-rich splicing factor 6-like [Plutella xylostella]
gene-LOC105386480	1.22762	1.88132	2.39852	5.87967	10.5052	2.9426	0.00180728	1.23581	up	--	--	--	--	--	--	--	--	--	--	--	--	PREDICTED: uncharacterized protein LOC105386480 [Plutella xylostella]
Plutella_xylostella_newGene_2640	51.0569	133.761	88.046	238.305	465.27	121.885	0.00104759	1.23238	up	--	--	--	--	--	--	--	--	--	--	--	--	--
gene-LOC105383179	0.767547	0.872116	1.14517	1.89832	2.99919	2.22973	6.62008e-05	1.23088	up	--	--	Cellular Component: integral component of membrane (GO:0016021);; Molecular Function: protein dimerization activity (GO:0046983);;	cellular component: membrane (GO:0016020);; cellular component: membrane part (GO:0044425);; molecular function: binding (GO:0005488)	K19499|1.9e-29|dpe:6595988|K19499 anoctamin-4 | (RefSeq) anoctamin-4	--	--	--	Calcium-activated chloride channel	--	U	Intracellular trafficking, secretion, and vesicular transport	PREDICTED: anoctamin-4-like [Plutella xylostella]
Plutella_xylostella_newGene_6531	12.2008	11.0031	10.6785	29.4809	51.1251	15.6189	0.000706854	1.22366	up	--	--	--	--	--	--	--	--	--	--	--	--	--
gene-LOC105398017	0.96284	2.45907	3.20966	8.42685	7.50556	3.99829	0.00131209	1.22342	up	[M]	Cell wall/membrane/envelope biogenesis	Molecular Function: protein serine/threonine kinase activity (GO:0004674);; Molecular Function: ATP binding (GO:0005524);;	biological process: metabolic process (GO:0008152);; biological process: cellular process (GO:0009987);; molecular function: catalytic activity (GO:0003824);; molecular function: binding (GO:0005488)	K08811|2.3e-202|pxy:105398017|K08811 testis-specific serine kinase [EC:2.7.11.1] | (RefSeq) testis-specific serine/threonine-protein kinase 6-like	--	[T]	Signal transduction mechanisms	Protein kinase domain	Serine/threonine-protein kinase par-1 OS=Caenorhabditis briggsae OX=6238 GN=par-1 PE=3 SV=1	T	Signal transduction mechanisms	PREDICTED: testis-specific serine/threonine-protein kinase 6-like [Plutella xylostella]
gene-LOC105382981	1.28486	2.41608	2.47759	4.66621	3.09063	13.3222	0.00155597	1.21891	up	--	--	--	--	K01183|4.0e-41|lak:106175122|K01183 chitinase [EC:3.2.1.14] | (RefSeq) probable endochitinase	Amino sugar and nucleotide sugar metabolism (ko00520)	--	--	Lytic polysaccharide mono-oxygenase, cellulose-degrading	--	S	Function unknown	PREDICTED: uncharacterized protein LOC105382513 [Plutella xylostella]
gene-LOC105384351	4.43522	9.86301	6.30424	22.0619	14.1923	17.8544	0.000263263	1.21843	up	[E]	Amino acid transport and metabolism	Molecular Function: methyltransferase activity (GO:0008168);; Biological Process: methylation (GO:0032259);;	molecular function: catalytic activity (GO:0003824);; biological process: metabolic process (GO:0008152)	K08513|5.5e-125|cfa:480074|K08513 vesicle-associated membrane protein 4 | (RefSeq) LOW QUALITY PROTEIN: methyltransferase-like protein 13	SNARE interactions in vesicular transport (ko04130)	[E]	Amino acid transport and metabolism	Methyltransferase domain	eEF1A lysine and N-terminal methyltransferase homolog OS=Drosophila melanogaster OX=7227 GN=CG2614 PE=2 SV=1	E	Amino acid transport and metabolism	PREDICTED: methyltransferase-like protein 13 [Plutella xylostella]
gene-LOC105398071	0.391804	0.637127	0.5719	2.04659	2.24209	1.15464	0.00211821	1.21208	up	--	--	Molecular Function: molecular_function (GO:0003674);; Molecular Function: catalytic activity (GO:0003824);; Cellular Component: cellular_component (GO:0005575);; Cellular Component: intracellular (GO:0005622);; Cellular Component: cell (GO:0005623);; Cellular Component: cytoplasm (GO:0005737);; Cellular Component: Golgi apparatus (GO:0005794);; Biological Process: carbohydrate metabolic process (…	molecular function: catalytic activity (GO:0003824);; cellular component: cell (GO:0005623);; cellular component: cell part (GO:0044464);; cellular component: organelle (GO:0043226);; biological process: metabolic process (GO:0008152);; biological process: single-organism process (GO:0044699);; biological process: cellular process (GO:0009987);; biological process: cellular component organization…	K07966|2.6e-231|pxy:105398071|K07966 beta-1,4-galactosyltransferase 1 [EC:2.4.1.22 2.4.1.90 2.4.1.38 2.4.1.-] | (RefSeq) beta-1,4-N-acetylgalactosaminyltransferase bre-4-like	Galactose metabolism (ko00052);; N-Glycan biosynthesis (ko00510);; Various types of N-glycan biosynthesis (ko00513);; Other types of O-glycan biosynthesis (ko00514);; Mannose type O-glycan biosynthesis (ko00515);; Glycosaminoglycan biosynthesis - keratan sulfate (ko00533);; Glycosphingolipid biosynthesis - lacto and neolacto series (ko00601)	[G]	Carbohydrate transport and metabolism	N-terminal region of glycosyl transferase group 7	--	G	Carbohydrate transport and metabolism	PREDICTED: beta-1,4-N-acetylgalactosaminyltransferase bre-4-like [Plutella xylostella]
gene-LOC105382054	4.67953	7.38175	7.83283	19.0629	25.5974	9.31439	0.000668772	1.21019	up	--	--	--	--	--	--	--	--	--	--	--	--	PREDICTED: unconventional myosin-XVI-like isoform X1 [Plutella xylostella]
gene-LOC119692714	0.679281	2.23303	2.25171	6.35214	11.1247	2.10066	0.00308916	1.20214	up	--	--	--	--	--	--	--	--	--	--	--	--	--
gene-LOC119691509	0.304493	1.20466	1.51656	1.503	9.90519	2.30719	0.00349444	1.2	up	--	--	Biological Process: peptide secretion (GO:0002790);; Biological Process: system process (GO:0003008);; Cellular Component: cellular_component (GO:0005575);; Cellular Component: intracellular (GO:0005622);; Cellular Component: cell (GO:0005623);; Cellular Component: cytoplasm (GO:0005737);; Cellular Component: cytosol (GO:0005829);; Biological Process: transport (GO:0006810);; Biological Process: …	biological process: single-organism process (GO:0044699);; biological process: localization (GO:0051179);; biological process: multicellular organismal process (GO:0032501);; cellular component: cell (GO:0005623);; cellular component: cell part (GO:0044464);; biological process: behavior (GO:0007610);; biological process: cellular process (GO:0009987)	--	--	--	--	Domain of unknown function (DUF4781)	--	S	Function unknown	PREDICTED: uncharacterized protein LOC105384324 [Plutella xylostella]
gene-LOC105383119	38.2818	42.8588	46.168	160.905	119.241	55.2249	0.000729828	1.19899	up	[I]	Lipid transport and metabolism	Molecular Function: fatty-acyl-CoA binding (GO:0000062);;	molecular function: binding (GO:0005488)	K08762|6.8e-12|ccar:109063174|K08762 diazepam-binding inhibitor (GABA receptor modulator, acyl-CoA-binding protein) | (RefSeq) acyl-CoA-binding protein-like	PPAR signaling pathway (ko03320)	[I]	Lipid transport and metabolism	Acyl CoA binding protein	Acyl-CoA-binding protein homolog OS=Drosophila melanogaster OX=7227 GN=Acbp2 PE=2 SV=1	I	Lipid transport and metabolism	PREDICTED: putative acyl-CoA-binding protein [Plutella xylostella]
gene-LOC105384471	3.322	3.14937	4.29074	10.3939	13.864	5.38288	0.000940174	1.1983	up	--	--	--	--	--	--	--	--	--	--	--	--	PREDICTED: uncharacterized protein LOC105384471 [Plutella xylostella]
gene-LOC105380987	0.652257	1.6563	1.11801	4.65693	3.11334	3.01317	0.00206747	1.19621	up	--	--	--	--	--	--	--	--	Haemolymph juvenile hormone binding protein (JHBP)	--	S	Function unknown	PREDICTED: circadian clock-controlled protein-like [Plutella xylostella]
gene-LOC105384324	6.12703	5.96885	5.8217	10.1566	44.9891	5.74213	0.00259444	1.19537	up	--	--	Biological Process: peptide secretion (GO:0002790);; Biological Process: system process (GO:0003008);; Cellular Component: cellular_component (GO:0005575);; Cellular Component: intracellular (GO:0005622);; Cellular Component: cell (GO:0005623);; Cellular Component: cytoplasm (GO:0005737);; Cellular Component: cytosol (GO:0005829);; Biological Process: transport (GO:0006810);; Biological Process: …	biological process: single-organism process (GO:0044699);; biological process: localization (GO:0051179);; biological process: multicellular organismal process (GO:0032501);; cellular component: cell (GO:0005623);; cellular component: cell part (GO:0044464);; biological process: behavior (GO:0007610);; biological process: cellular process (GO:0009987)	--	--	--	--	Domain of unknown function (DUF4781)	--	S	Function unknown	PREDICTED: uncharacterized protein LOC105384324 [Plutella xylostella]
gene-LOC105382894	0.528926	0.348113	0.95377	0.273016	1.73818	10.6498	0.00375561	1.18906	up	--	--	--	--	--	--	--	--	--	Pupal cuticle protein OS=Bombyx mori OX=7091 GN=PCP PE=2 SV=1	--	--	PREDICTED: pupal cuticle protein-like [Plutella xylostella]
gene-LOC119692023	4.45253	5.02752	17.6858	4.08055	34.7528	84.7442	0.0037102	1.18866	up	--	--	--	--	--	--	--	--	--	Cuticle protein 1 OS=Lonomia obliqua OX=304329 PE=1 SV=2	--	--	cuticular protein PpolCPH4A [Papilio polytes]
gene-LOC105380394	8.5022	8.99938	11.2749	13.9253	61.0372	12.8143	0.00196645	1.18499	up	[L]	Replication, recombination and repair	Molecular Function: RNA binding (GO:0003723);; Molecular Function: 5'-3' RNA helicase activity (GO:0032574);; Biological Process: posttranscriptional gene silencing by RNA (GO:0035194);;	molecular function: binding (GO:0005488);; molecular function: catalytic activity (GO:0003824);; biological process: cellular process (GO:0009987);; biological process: single-organism process (GO:0044699);; biological process: biological regulation (GO:0065007)	K18422|0.0e+00|pxy:105380394|K18422 helicase MOV-10 [EC:3.6.4.13] | (RefSeq) putative helicase mov-10-B.1	--	[A]	RNA processing and modification	AAA domain	Probable RNA helicase armi OS=Drosophila melanogaster OX=7227 GN=armi PE=1 SV=4	L	Replication, recombination and repair	PREDICTED: putative helicase mov-10-B.1 [Plutella xylostella]
Plutella_xylostella_newGene_1005	3.40974	1.96523	2.31553	3.38912	1.9728	31.2029	0.00398152	1.18014	up	--	--	--	--	--	--	--	--	--	--	--	--	--
Plutella_xylostella_newGene_3222	0.706663	0.30297	0.703167	0.42587	0.708635	8.33399	0.00430445	1.17514	up	--	--	Molecular Function: DNA binding (GO:0003677);; Molecular Function: transposase activity (GO:0004803);; Biological Process: transposition, DNA-mediated (GO:0006313);;	molecular function: binding (GO:0005488);; molecular function: catalytic activity (GO:0003824);; biological process: metabolic process (GO:0008152);; biological process: cellular process (GO:0009987);; biological process: single-organism process (GO:0044699)	K23209|2.3e-132|pxy:105385776|K23209 DNA transposase THAP9 [EC:2.7.7.-] | (RefSeq) uncharacterized LOC105385776	--	--	--	Transposase protein	--	S	Function unknown	hypothetical protein evm_014131, partial [Chilo suppressalis]
gene-LOC105391287	1.90861	2.07798	3.95346	8.29632	8.7735	4.36117	0.00150042	1.16676	up	--	--	--	--	--	--	--	--	--	--	--	--	PREDICTED: sperm mitochondrial-associated cysteine-rich protein-like [Plutella xylostella]
gene-LOC105390329	2.24829	2.43618	1.75669	2.55251	3.37295	16.5057	0.00281425	1.16596	up	--	--	Cellular Component: integral component of membrane (GO:0016021);; Molecular Function: transmembrane transporter activity (GO:0022857);;	cellular component: membrane (GO:0016020);; cellular component: membrane part (GO:0044425);; biological process: localization (GO:0051179);; molecular function: transporter activity (GO:0005215)	K20840|2.4e-261|pxy:105390329|K20840 MFS transporter, PCFT/HCP family, solute carrier family 46, member 3 | (RefSeq) proton-coupled folate transporter-like	--	[R]	General function prediction only	Major Facilitator Superfamily	--	S	Function unknown	PREDICTED: proton-coupled folate transporter-like [Plutella xylostella]
gene-LOC105394994	0.260662	1.20117	0.661163	4.48186	2.81201	0.690712	0.00454043	1.16176	up	[IR]	Lipid transport and metabolism;; General function prediction only	Molecular Function: oxidoreductase activity, acting on CH-OH group of donors (GO:0016614);; Molecular Function: flavin adenine dinucleotide binding (GO:0050660);; Biological Process: oxidation-reduction process (GO:0055114);;	biological process: metabolic process (GO:0008152);; biological process: single-organism process (GO:0044699);; molecular function: catalytic activity (GO:0003824);; molecular function: binding (GO:0005488)	K00115|5.1e-76|prap:111002265|K00115 glucose 1-dehydrogenase (FAD, quinone) [EC:1.1.5.9] | (RefSeq) glucose dehydrogenase [FAD, quinone]-like	Pentose phosphate pathway (ko00030)	[R]	General function prediction only	GMC oxidoreductase	Glucose dehydrogenase [FAD, quinone] OS=Drosophila melanogaster OX=7227 GN=Gld PE=3 SV=3	E	Amino acid transport and metabolism	PREDICTED: glucose dehydrogenase [FAD, quinone]-like [Plutella xylostella]
gene-LOC105398792	5.53862	3.81411	9.31214	28.4719	15.3098	8.06188	0.00248062	1.1579	up	--	--	--	--	--	--	--	--	--	--	--	--	PREDICTED: mucin-1-like [Plutella xylostella]
Plutella_xylostella_newGene_6129	14.2762	53.4406	20.0809	167.423	139.29	15.1039	0.00474634	1.15443	up	--	--	--	--	--	--	--	--	Insect pheromone-binding family, A10/OS-D	Allergen Tha p 1 OS=Thaumetopoea pityocampa OX=208016 PE=1 SV=1	S	Function unknown	ejaculatory bulb-specific protein 3-like precursor [Plutella xylostella]
gene-LOC119691113	0.164439	0.090105	0.300834	0.205251	0.102113	4.34865	0.00463468	1.14882	up	--	--	Molecular Function: nucleic acid binding (GO:0003676);; Molecular Function: zinc ion binding (GO:0008270);; Biological Process: DNA integration (GO:0015074);;	molecular function: binding (GO:0005488);; biological process: metabolic process (GO:0008152);; biological process: cellular process (GO:0009987)	K20478|3.3e-94|pxy:105381841|K20478 golgin subfamily B member 1 | (RefSeq) uncharacterized LOC105381841	--	[R]	General function prediction only	Reverse transcriptase (RNA-dependent DNA polymerase)	Retrovirus-related Pol polyprotein from transposon 297 OS=Drosophila melanogaster OX=7227 GN=pol PE=4 SV=1	L	Replication, recombination and repair	LOW QUALITY PROTEIN: uncharacterized protein LOC111363975, partial [Spodoptera litura]
gene-LOC105382419	475.334	711.021	333.951	1472.76	1044.72	1193.46	0.000427741	1.14605	up	[T]	Signal transduction mechanisms	Molecular Function: calcium ion binding (GO:0005509);;	molecular function: binding (GO:0005488)	K02183|6.0e-62|dwi:6653104|K02183 calmodulin | (RefSeq) troponin C	Phosphatidylinositol signaling system (ko04070);; Phototransduction - fly (ko04745)	[T]	Signal transduction mechanisms	EF-hand domain pair	Troponin C, isoform 3 OS=Drosophila melanogaster OX=7227 GN=TpnC73F PE=2 SV=2	T	Signal transduction mechanisms	PREDICTED: troponin C, isoform 3-like [Plutella xylostella]
gene-LOC105392440	0.571007	0.623361	2.03064	3.69955	4.42875	1.82782	0.00390243	1.14276	up	--	--	--	--	--	--	--	--	Alcohol dehydrogenase transcription factor Myb/SANT-like	--	K	Transcription	PREDICTED: uncharacterized protein LOC105392440 [Plutella xylostella]
gene-LOC105386677	2.72421	3.54116	2.64498	10.0078	12.1169	3.31957	0.00299142	1.13997	up	--	--	--	--	--	--	--	--	--	--	--	--	PREDICTED: uncharacterized protein LOC105386677 [Plutella xylostella]
gene-LOC105381417	20.2359	22.7083	24.6886	69.1797	76.9061	25.2474	0.00144606	1.13905	up	--	--	Cellular Component: integral component of membrane (GO:0016021);;	cellular component: membrane (GO:0016020);; cellular component: membrane part (GO:0044425)	K20001|1.7e-70|pxy:105390901|K20001 glycosylphosphatidylinositol-anchored high density lipoprotein-binding protein 1 | (RefSeq) uncharacterized LOC105390901	--	--	--	--	--	--	--	PREDICTED: uncharacterized protein LOC105381417 [Plutella xylostella]
gene-LOC119694857	0.894406	0.620787	0.912695	2.72668	3.27131	1.39252	0.00366284	1.13776	up	--	--	--	--	--	--	--	--	Cysteine-rich secretory protein family	Venom allergen 5 (Fragments) OS=Tityus serrulatus OX=6887 PE=1 SV=1	S	Function unknown	venom allergen 5.01-like [Manduca sexta]
gene-LOC105398751	11.3923	11.8375	19.5059	32.9791	51.7577	15.3739	0.00176132	1.13459	up	--	--	--	--	--	--	--	--	Sperm-tail PG-rich repeat	--	S	Function unknown	PREDICTED: outer dense fiber protein 3-like protein 2 [Plutella xylostella]
gene-LOC105397975	1.36527	2.31696	2.05771	10.9794	3.91647	2.34799	0.00436882	1.1339	up	--	--	Molecular Function: structural constituent of cuticle (GO:0042302);;	molecular function: structural molecule activity (GO:0005198)	K13238|8.3e-09|cqu:CpipJ_CPIJ013793|K13238 Delta3-Delta2-enoyl-CoA isomerase [EC:5.3.3.8] | (RefSeq) cuticle protein 8	Fatty acid degradation (ko00071)	--	--	Insect cuticle protein	Cuticle protein 19 OS=Locusta migratoria OX=7004 PE=1 SV=1	S	Function unknown	PREDICTED: uncharacterized protein LOC105397975 [Plutella xylostella]
gene-LOC105386582	1.30466	1.46345	2.08943	1.29905	1.59574	19.5318	0.005765	1.13382	up	--	--	Molecular Function: peroxidase activity (GO:0004601);; Biological Process: response to oxidative stress (GO:0006979);; Molecular Function: heme binding (GO:0020037);; Cellular Component: chorion (GO:0042600);;	biological process: metabolic process (GO:0008152);; biological process: cellular process (GO:0009987);; biological process: single-organism process (GO:0044699);; biological process: response to stimulus (GO:0050896);; biological process: detoxification (GO:0098754);; molecular function: catalytic activity (GO:0003824);; molecular function: antioxidant activity (GO:0016209);; molecular function:…	K19511|0.0e+00|pxy:105386582|K19511 peroxidase [EC:1.11.1.7] | (RefSeq) peroxidase-like	--	[R]	General function prediction only	Animal haem peroxidase	Peroxidase OS=Drosophila melanogaster OX=7227 GN=Pxd PE=2 SV=2	S	Function unknown	PREDICTED: peroxidase-like [Plutella xylostella]
gene-LOC105397154	0.848239	2.34245	1.11032	3.33521	7.83512	2.65364	0.00429684	1.12832	up	--	--	Molecular Function: structural constituent of cuticle (GO:0042302);;	molecular function: structural molecule activity (GO:0005198)	K19720|1.4e-15|nvi:100121101|K19720 collagen type III alpha | (RefSeq) pro-resilin isoform X1	--	--	--	Insect cuticle protein	Pro-resilin OS=Drosophila melanogaster OX=7227 GN=resilin PE=1 SV=1	S	Function unknown	PREDICTED: pro-resilin-like isoform X1 [Plutella xylostella]
gene-LOC105380383	0.185368	0.878442	0.639715	1.26522	0.885041	4.69788	0.00584186	1.125	up	[Q]	Secondary metabolites biosynthesis, transport and catabolism	Biological Process: lipid metabolic process (GO:0006629);; Cellular Component: integral component of membrane (GO:0016021);; Molecular Function: fatty-acyl-CoA reductase (alcohol-forming) activity (GO:0080019);;	biological process: metabolic process (GO:0008152);; biological process: single-organism process (GO:0044699);; cellular component: membrane (GO:0016020);; cellular component: membrane part (GO:0044425);; molecular function: catalytic activity (GO:0003824)	K13356|1.2e-289|pxy:105380383|K13356 alcohol-forming fatty acyl-CoA reductase [EC:1.2.1.84] | (RefSeq) putative fatty acyl-CoA reductase CG5065	Peroxisome (ko04146)	[I]	Lipid transport and metabolism	Male sterility protein	Putative fatty acyl-CoA reductase CG5065 OS=Drosophila melanogaster OX=7227 GN=CG5065 PE=3 SV=1	I	Lipid transport and metabolism	PREDICTED: putative fatty acyl-CoA reductase CG5065 [Plutella xylostella]
Plutella_xylostella_newGene_7054	3.10602	3.13645	5.19541	9.73094	11.5649	6.55361	0.00113242	1.1187	up	--	--	--	--	--	--	--	--	--	--	--	--	--
gene-LOC105380070	2.53238	4.02539	4.48255	8.52631	14.5348	5.3531	0.00236735	1.10958	up	--	--	--	--	K00699|3.4e-56|dpl:KGM_206680|K00699 glucuronosyltransferase [EC:2.4.1.17] | (RefSeq) UDP-glycosyltransferase UGT42B2	Pentose and glucuronate interconversions (ko00040);; Ascorbate and aldarate metabolism (ko00053);; Retinol metabolism (ko00830);; Porphyrin and chlorophyll metabolism (ko00860);; Metabolism of xenobiotics by cytochrome P450 (ko00980);; Drug metabolism - cytochrome P450 (ko00982);; Drug metabolism - other enzymes (ko00983)	--	--	--	--	--	--	PREDICTED: uncharacterized protein LOC105380070 [Plutella xylostella]
gene-LOC105392107	1.7219	2.42738	3.55398	6.29366	8.47869	3.98824	0.00156954	1.10684	up	[I]	Lipid transport and metabolism	Cellular Component: cellular_component (GO:0005575);; Cellular Component: intracellular (GO:0005622);; Cellular Component: cell (GO:0005623);; Cellular Component: cytoplasm (GO:0005737);; Cellular Component: mitochondrion (GO:0005739);; Cellular Component: mitochondrial envelope (GO:0005740);; Cellular Component: mitochondrial intermembrane space (GO:0005758);; Biological Process: generation of p…	cellular component: cell (GO:0005623);; cellular component: cell part (GO:0044464);; cellular component: organelle (GO:0043226);; cellular component: organelle part (GO:0044422);; cellular component: membrane-enclosed lumen (GO:0031974);; biological process: metabolic process (GO:0008152);; biological process: cellular process (GO:0009987);; biological process: single-organism process (GO:0044699…	K04727|5.5e-256|pxy:105392107|K04727 apoptosis-inducing factor 1 [EC:1.-.-.-] | (RefSeq) apoptosis-inducing factor 1, mitochondrial-like	Apoptosis - fly (ko04214)	[T]	Signal transduction mechanisms	Pyridine nucleotide-disulphide oxidoreductase	Putative apoptosis-inducing factor 1, mitochondrial OS=Drosophila melanogaster OX=7227 GN=AIF PE=2 SV=2	T	Signal transduction mechanisms	PREDICTED: apoptosis-inducing factor 1, mitochondrial-like [Plutella xylostella]
gene-LOC105382126	1.28508	5.93797	4.2718	17.4651	8.70731	6.74926	0.00534712	1.09917	up	--	--	--	--	K17563|1.0e-28|dpl:KGM_211383|K17563 coiled-coil-helix-coiled-coil-helix domain-containing protein 3, mitochondrial | (RefSeq) hypothetical protein	--	--	--	--	--	--	--	PREDICTED: uncharacterized protein LOC105382126 [Plutella xylostella]
gene-LOC119693981	0.280089	0.389044	0.807083	1.77527	1.54861	0.733966	0.0046407	1.09846	up	--	--	--	--	--	--	--	--	--	--	--	--	uncharacterized protein PF11_0213-like isoform X1 [Manduca sexta]
gene-LOC105381330	6.89327	7.48294	5.96	7.5159	9.32531	44.5613	0.00379024	1.09749	up	--	--	Molecular Function: metal ion binding (GO:0046872);;	molecular function: binding (GO:0005488)	K23339|1.7e-22|aplc:110981908|K23339 protein yippee-like 5 | (RefSeq) protein yippee-like 5	--	[R]	General function prediction only	Yippee zinc-binding/DNA-binding /Mis18, centromere assembly	Protein yippee-like CG15309 OS=Drosophila melanogaster OX=7227 GN=CG15309 PE=3 SV=1	S	Function unknown	PREDICTED: protein yippee-like CG15309 isoform X2 [Plutella xylostella]
gene-LOC105384564	0	0.402189	0	1.30722	3.55478	1.28607	0.00497172	1.09563	up	--	--	Cellular Component: integral component of membrane (GO:0016021);;	cellular component: membrane (GO:0016020);; cellular component: membrane part (GO:0044425)	--	--	--	--	--	--	--	--	PREDICTED: uncharacterized protein DDB_G0272720-like [Plutella xylostella]
gene-LOC105382742	10.8544	22.6397	18.0807	74.2421	33.3395	23.103	0.00354274	1.09521	up	--	--	--	--	--	--	--	--	--	--	--	--	PREDICTED: uncharacterized protein LOC105382742 isoform X1 [Plutella xylostella]
gene-LOC105392916	97.5317	197.812	85.0995	190.707	161.619	789.875	0.00403444	1.09466	up	--	--	Cellular Component: cellular_component (GO:0005575);; Cellular Component: extracellular region (GO:0005576);;	cellular component: extracellular region (GO:0005576)	--	--	--	--	Haemolymph juvenile hormone binding protein (JHBP)	--	S	Function unknown	PREDICTED: juvenile hormone-binding protein-like isoform X1 [Plutella xylostella]
gene-LOC119690966	1.04879	0.303649	1.32511	2.1655	1.57769	4.93476	0.00591444	1.09452	up	--	--	--	--	K09228|1.6e-36|gja:107122456|K09228 KRAB domain-containing zinc finger protein | (RefSeq) zinc finger protein 208-like	Herpes simplex virus 1 infection (ko05168)	--	--	Domain of unknown function (DUF4371)	--	S	Function unknown	PREDICTED: general transcription factor II-I repeat domain-containing protein 2A-like [Plutella xylostella]
gene-LOC105397976	0.704567	0.675131	0.678897	1.32577	2.3883	1.86603	0.00310764	1.09085	up	[O]	Posttranslational modification, protein turnover, chaperones	Molecular Function: peptidyl-prolyl cis-trans isomerase activity (GO:0003755);;	molecular function: catalytic activity (GO:0003824)	K09564|5.7e-27|api:100574774|K09564 peptidyl-prolyl isomerase E (cyclophilin E) [EC:5.2.1.8] | (RefSeq) peptidyl-prolyl cis-trans isomerase E	Spliceosome (ko03040)	[O]	Posttranslational modification, protein turnover, chaperones	Cyclophilin type peptidyl-prolyl cis-trans isomerase/CLD	Peptidyl-prolyl cis-trans isomerase OS=Hemicentrotus pulcherrimus OX=7650 PE=2 SV=1	O	Posttranslational modification, protein turnover, chaperones	PREDICTED: uncharacterized protein LOC105397976 [Plutella xylostella]
gene-LOC105386370	2.07847	2.84804	1.57959	9.29527	5.0045	2.7404	0.00420746	1.09078	up	--	--	Cellular Component: integral component of membrane (GO:0016021);; Molecular Function: transferase activity, transferring acyl groups other than amino-acyl groups (GO:0016747);;	cellular component: membrane (GO:0016020);; cellular component: membrane part (GO:0044425);; molecular function: catalytic activity (GO:0003824)	K01183|1.5e-27|ags:114122784|K01183 chitinase [EC:3.2.1.14] | (RefSeq) nose resistant to fluoxetine protein 6-like	Amino sugar and nucleotide sugar metabolism (ko00520)	[R]	General function prediction only	Acyltransferase family	Nose resistant to fluoxetine protein 6 OS=Caenorhabditis elegans OX=6239 GN=nrf-6 PE=1 SV=3	S	Function unknown	PREDICTED: nose resistant to fluoxetine protein 6-like [Plutella xylostella]
gene-LOC119693029	2.46336	3.24529	1.18998	5.52864	20.9725	1.72772	0.00816763	1.08845	up	--	--	Cellular Component: integral component of membrane (GO:0016021);;	cellular component: membrane (GO:0016020);; cellular component: membrane part (GO:0044425)	--	--	--	--	Interferon-induced 6-16 family	--	--	--	hypothetical protein B5X24_HaOG212693 [Helicoverpa armigera]
gene-LOC105388674	3.12798	4.65085	5.43617	10.9978	13.9754	6.95853	0.00196565	1.08722	up	--	--	Molecular Function: molecular_function (GO:0003674);; Molecular Function: transporter activity (GO:0005215);; Molecular Function: lipid transporter activity (GO:0005319);; Molecular Function: phospholipid transporter activity (GO:0005548);; Cellular Component: cellular_component (GO:0005575);; Biological Process: transport (GO:0006810);; Biological Process: ion transport (GO:0006811);; Biological…	molecular function: transporter activity (GO:0005215);; biological process: localization (GO:0051179);; biological process: single-organism process (GO:0044699);; biological process: cellular process (GO:0009987);; biological process: cellular component organization or biogenesis (GO:0071840);; biological process: signaling (GO:0023052);; cellular component: membrane (GO:0016020);; biological pro…	--	--	[M]	Cell wall/membrane/envelope biogenesis	Scramblase	--	M	Cell wall/membrane/envelope biogenesis	PREDICTED: phospholipid scramblase 1-like [Plutella xylostella]
gene-LOC119693065	1.60385	3.85935	3.64656	4.5809	12.0881	6.52742	0.00260693	1.08599	up	--	--	--	--	--	--	--	--	--	--	--	--	uncharacterized protein LOC114362342 isoform X2 [Ostrinia furnacalis]
gene-LOC105381103	6.62375	11.5398	6.26285	19.6251	13.9166	23.9302	0.000775021	1.08598	up	--	--	Biological Process: reproduction (GO:0000003);; Cellular Component: cellular_component (GO:0005575);; Cellular Component: extracellular region (GO:0005576);; Cellular Component: extracellular space (GO:0005615);; Biological Process: circadian rhythm (GO:0007623);; Biological Process: biological_process (GO:0008150);; Biological Process: multicellular organismal process (GO:0032501);; Biological P…	biological process: reproduction (GO:0000003);; cellular component: extracellular region (GO:0005576);; cellular component: extracellular region part (GO:0044421);; biological process: rhythmic process (GO:0048511);; biological process: multicellular organismal process (GO:0032501)	--	--	--	--	Haemolymph juvenile hormone binding protein (JHBP)	--	S	Function unknown	PREDICTED: protein takeout [Plutella xylostella]
gene-LOC105394106	12.2568	13.2974	7.70333	10.7697	20.5073	67.3296	0.00402814	1.08555	up	[G]	Carbohydrate transport and metabolism	Molecular Function: hydrolase activity, hydrolyzing O-glycosyl compounds (GO:0004553);; Biological Process: carbohydrate metabolic process (GO:0005975);;	molecular function: catalytic activity (GO:0003824);; biological process: metabolic process (GO:0008152)	K01229|5.0e-131|cqu:CpipJ_CPIJ008529|K01229 lactase-phlorizin hydrolase [EC:3.2.1.108 3.2.1.62] | (RefSeq) lactase-phlorizin hydrolase	Galactose metabolism (ko00052)	[G]	Carbohydrate transport and metabolism	Glycosyl hydrolase family 1	Myrosinase 1 OS=Brevicoryne brassicae OX=69196 PE=1 SV=1	G	Carbohydrate transport and metabolism	PREDICTED: myrosinase 1-like [Plutella xylostella]
gene-LOC119692996	27.4405	30.9512	32.2639	81.8224	105.815	32.2966	0.00242852	1.08542	up	--	--	--	--	--	--	--	--	--	--	--	--	--
gene-LOC105381524	0.887064	1.39914	1.645	2.79426	3.57137	2.66827	0.000838087	1.08266	up	--	--	--	--	--	--	--	--	Protein of unknown function (DUF4497)	--	S	Function unknown	PREDICTED: uncharacterized protein LOC105381524 [Plutella xylostella]
gene-LOC119691861	0.417229	0.484749	2.05362	0.803338	0.758874	16.9087	0.00817816	1.08034	up	--	--	Cellular Component: cellular_component (GO:0005575);; Cellular Component: cell (GO:0005623);; Cellular Component: endomembrane system (GO:0012505);; Cellular Component: integral component of membrane (GO:0016021);; Cellular Component: cell part (GO:0044464);;	cellular component: cell (GO:0005623);; cellular component: cell part (GO:0044464);; cellular component: membrane (GO:0016020);; cellular component: membrane part (GO:0044425)	--	--	[W]	Extracellular structures	FAR-17a/AIG1-like protein	--	W	Extracellular structures	unnamed protein product [Arctia plantaginis]
gene-LOC119690816	1.37266	1.80807	3.06831	3.55534	5.53069	7.67649	0.00274528	1.07704	up	--	--	Molecular Function: structural constituent of cuticle (GO:0042302);;	molecular function: structural molecule activity (GO:0005198)	K13238|4.7e-10|cqu:CpipJ_CPIJ013793|K13238 Delta3-Delta2-enoyl-CoA isomerase [EC:5.3.3.8] | (RefSeq) cuticle protein 8	Fatty acid degradation (ko00071)	--	--	Insect cuticle protein	Cuticle protein 8 OS=Blaberus craniifer OX=6982 PE=1 SV=1	S	Function unknown	larval cuticle protein A2B-like [Trichoplusia ni]
gene-LOC105393982	1.81628	1.59485	2.5116	7.21842	7.80452	2.15358	0.00674677	1.07663	up	--	--	--	--	--	--	--	--	--	--	--	--	PREDICTED: uncharacterized protein LOC105393982 [Plutella xylostella]
gene-LOC105388358	0.919817	1.12439	2.64753	1.56783	2.80128	11.8876	0.0047394	1.07633	up	--	--	Cellular Component: extracellular region (GO:0005576);; Biological Process: carbohydrate metabolic process (GO:0005975);; Molecular Function: chitin binding (GO:0008061);; Molecular Function: hydrolase activity, acting on carbon-nitrogen (but not peptide) bonds (GO:0016810);;	cellular component: extracellular region (GO:0005576);; biological process: metabolic process (GO:0008152);; molecular function: binding (GO:0005488);; molecular function: catalytic activity (GO:0003824)	K01183|3.4e-08|myi:110441884|K01183 chitinase [EC:3.2.1.14] | (RefSeq) uncharacterized protein LOC110441884	Amino sugar and nucleotide sugar metabolism (ko00520)	--	--	Chitin binding Peritrophin-A domain	Chitin deacetylase 8 OS=Bombyx mori OX=7091 GN=CDA8 PE=1 SV=2	S	Function unknown	PREDICTED: mucin-5AC isoform X5 [Papilio xuthus]
gene-LOC105381372	6.00201	18.1071	32.5827	33.1725	45.9569	69.7826	0.00367469	1.07561	up	--	--	Molecular Function: structural constituent of cuticle (GO:0042302);;	molecular function: structural molecule activity (GO:0005198)	K06236|9.1e-15|haw:110376234|K06236 collagen type I alpha | (RefSeq) collagen alpha-1(I) chain-like	ECM-receptor interaction (ko04512)	--	--	Insect cuticle protein	Larval cuticle protein LCP-30 OS=Bombyx mori OX=7091 GN=LCP30 PE=1 SV=2	O	Posttranslational modification, protein turnover, chaperones	PREDICTED: larval cuticle protein LCP-30-like [Plutella xylostella]
gene-LOC119693902	0.584743	0.45706	0.405163	0.418656	0.221417	9.19527	0.00830539	1.07557	up	[IR]	Lipid transport and metabolism;; General function prediction only	Molecular Function: oxidoreductase activity, acting on CH-OH group of donors (GO:0016614);; Molecular Function: flavin adenine dinucleotide binding (GO:0050660);;	biological process: metabolic process (GO:0008152);; biological process: single-organism process (GO:0044699);; molecular function: catalytic activity (GO:0003824);; molecular function: binding (GO:0005488)	K00108|1.8e-269|bmor:101741114|K00108 choline dehydrogenase [EC:1.1.99.1] | (RefSeq) glucose dehydrogenase [FAD, quinone]-like	Glycine, serine and threonine metabolism (ko00260)	[R]	General function prediction only	GMC oxidoreductase	Glucose dehydrogenase [FAD, quinone] OS=Drosophila melanogaster OX=7227 GN=Gld PE=3 SV=3	E	Amino acid transport and metabolism	glucose dehydrogenase [FAD, quinone]-like [Galleria mellonella]
gene-LOC119692733	2.24607	0.929096	2.95768	5.57851	5.77752	4.77937	0.00441739	1.07336	up	--	--	--	--	--	--	--	--	--	--	--	--	--
Plutella_xylostella_newGene_5456	4.55844	8.53758	10.7987	26.5926	30.3438	7.17987	0.00591144	1.07196	up	--	--	Cellular Component: integral component of membrane (GO:0016021);;	cellular component: membrane (GO:0016020);; cellular component: membrane part (GO:0044425)	--	--	--	--	--	--	--	--	unnamed protein product [Arctia plantaginis]
gene-LOC105382409	17.2602	19.3203	21.589	44.3163	67.9509	23.6048	0.00188184	1.07143	up	[M]	Cell wall/membrane/envelope biogenesis	Molecular Function: protein serine/threonine kinase activity (GO:0004674);; Molecular Function: ATP binding (GO:0005524);;	biological process: metabolic process (GO:0008152);; biological process: cellular process (GO:0009987);; molecular function: catalytic activity (GO:0003824);; molecular function: binding (GO:0005488)	K08811|3.0e-183|prap:110997470|K08811 testis-specific serine kinase [EC:2.7.11.1] | (RefSeq) testis-specific serine/threonine-protein kinase 2	--	[T]	Signal transduction mechanisms	Protein kinase domain	Serine/threonine-protein kinase kin-29 OS=Caenorhabditis elegans OX=6239 GN=kin-29 PE=1 SV=2	T	Signal transduction mechanisms	testis-specific serine/threonine-protein kinase 2 [Hyposmocoma kahamanoa]
gene-LOC105398811	8.31116	7.71617	5.8294	27.3305	18.5635	8.64204	0.00407907	1.07099	up	--	--	--	--	--	--	--	--	--	--	--	--	PREDICTED: DNA topoisomerase 1-like [Plutella xylostella]
gene-LOC105382943	25.3815	20.5232	9.0725	18.7208	21.2474	157.976	0.0079846	1.06976	up	--	--	Biological Process: morphogenesis of an epithelium (GO:0002009);; Biological Process: instar larval or pupal development (GO:0002165);; Cellular Component: cellular_component (GO:0005575);; Cellular Component: intracellular (GO:0005622);; Cellular Component: cell (GO:0005623);; Cellular Component: cytoplasm (GO:0005737);; Cellular Component: plasma membrane (GO:0005886);; Cellular Component: cell…	biological process: developmental process (GO:0032502);; biological process: single-organism process (GO:0044699);; biological process: multicellular organismal process (GO:0032501);; cellular component: cell (GO:0005623);; cellular component: cell part (GO:0044464);; cellular component: membrane (GO:0016020);; cellular component: cell junction (GO:0030054);; biological process: metabolic process…	K16673|1.5e-132|bmor:692948|K16673 LIX1-like protein | (RefSeq) Lix1; Lix1 protein	Hippo signaling pathway - fly (ko04391)	--	--	Limb expression 1	Protein limb expression 1 homolog OS=Drosophila melanogaster OX=7227 GN=lft PE=1 SV=1	S	Function unknown	unnamed protein product [Arctia plantaginis]
gene-LOC105392533	0.782867	8.61413	7.72944	32.0182	36.9779	2.69597	0.00949645	1.06723	up	--	--	Cellular Component: extracellular region (GO:0005576);; Biological Process: defense response to bacterium (GO:0042742);;	cellular component: extracellular region (GO:0005576);; biological process: response to stimulus (GO:0050896);; biological process: multi-organism process (GO:0051704)	K13024|2.2e-10|pxy:105390149|K13024 inositol-hexakisphosphate/diphosphoinositol-pentakisphosphate 1-kinase [EC:2.7.4.24] | (RefSeq) inositol hexakisphosphate and diphosphoinositol-pentakisphosphate kinase-like	Phosphatidylinositol signaling system (ko04070)	--	--	Moricin	--	--	--	PREDICTED: uncharacterized protein LOC105392532 [Plutella xylostella]
gene-LOC119694938	0	0.734296	1.11798	0.508048	3.58668	10.4062	0.00796783	1.06692	up	--	--	Molecular Function: structural constituent of cuticle (GO:0042302);;	molecular function: structural molecule activity (GO:0005198)	K10385|3.4e-27|nvl:108569102|K10385 loricrin | (RefSeq) pupal cuticle protein 20-like isoform X1	--	--	--	Insect cuticle protein	Endocuticle structural glycoprotein SgAbd-2 OS=Schistocerca gregaria OX=7010 PE=1 SV=1	S	Function unknown	endocuticle structural glycoprotein SgAbd-2-like [Spodoptera frugiperda]
gene-LOC119691225	49.0343	68.271	66.3772	147.583	193.893	77.5166	0.00157419	1.06664	up	--	--	Molecular Function: GTPase activity (GO:0003924);; Molecular Function: structural constituent of cytoskeleton (GO:0005200);; Molecular Function: GTP binding (GO:0005525);; Cellular Component: cytoplasm (GO:0005737);; Cellular Component: microtubule (GO:0005874);; Biological Process: microtubule-based process (GO:0007017);;	molecular function: catalytic activity (GO:0003824);; molecular function: structural molecule activity (GO:0005198);; molecular function: binding (GO:0005488);; cellular component: cell (GO:0005623);; cellular component: cell part (GO:0044464);; cellular component: organelle (GO:0043226);; cellular component: organelle part (GO:0044422);; cellular component: supramolecular complex (GO:0099080);; …	K07375|4.4e-256|npr:108798203|K07375 tubulin beta | (RefSeq) tubulin beta-4B chain-like isoform X1	Phagosome (ko04145);; Gap junction (ko04540)	[Z]	Cytoskeleton	Tubulin/FtsZ family, GTPase domain	Tubulin beta chain OS=Paracentrotus lividus OX=7656 PE=2 SV=1	Z	Cytoskeleton	tubulin beta-4B chain [Ostrinia furnacalis]
gene-LOC119694574	0.679124	1.15174	1.79491	11.3768	0.938413	1.22895	0.00959368	1.0665	up	--	--	--	--	--	--	--	--	DDE superfamily endonuclease	--	S	Function unknown	PREDICTED: uncharacterized protein LOC105381025 [Plutella xylostella]
gene-LOC105393867	1.46352	1.61153	3.38509	4.55978	5.58462	4.53096	0.00129784	1.066	up	--	--	Molecular Function: ATPase activity, coupled to transmembrane movement of substances (GO:0042626);;	biological process: localization (GO:0051179);; molecular function: catalytic activity (GO:0003824);; molecular function: transporter activity (GO:0005215)	K02149|2.3e-19|tut:107367063|K02149 V-type H+-transporting ATPase subunit D | (RefSeq) V-type proton ATPase subunit D	Oxidative phosphorylation (ko00190);; Phagosome (ko04145);; mTOR signaling pathway (ko04150)	[C]	Energy production and conversion	ATP synthase subunit D	Probable V-type proton ATPase subunit D 2 OS=Drosophila melanogaster OX=7227 GN=Vha36-3 PE=3 SV=1	C	Energy production and conversion	PREDICTED: uncharacterized protein LOC105393867 [Plutella xylostella]
gene-LOC105382641	4.25492	6.48916	8.18647	25.0317	22.4304	4.39714	0.00705181	1.06537	up	--	--	Biological Process: cell redox homeostasis (GO:0045454);;	biological process: cellular process (GO:0009987);; biological process: single-organism process (GO:0044699);; biological process: biological regulation (GO:0065007)	K05360|8.5e-91|pxy:105382641|K05360 protein-disulfide reductase (glutathione) [EC:1.8.4.2] | (RefSeq) thioredoxin domain-containing protein 12-like	Glutathione metabolism (ko00480)	--	--	Thioredoxin-like	--	S	Function unknown	PREDICTED: thioredoxin domain-containing protein 12-like [Plutella xylostella]
gene-LOC105393541	0.306944	0.418666	0.402187	0.565511	2.15916	0.871385	0.00804901	1.06435	up	[C]	Energy production and conversion	Molecular Function: ATP binding (GO:0005524);; Biological Process: ATP synthesis coupled proton transport (GO:0015986);; Cellular Component: proton-transporting ATP synthase complex, catalytic core F(1) (GO:0045261);; Molecular Function: proton-transporting ATP synthase activity, rotational mechanism (GO:0046933);;	molecular function: binding (GO:0005488);; biological process: metabolic process (GO:0008152);; biological process: cellular process (GO:0009987);; biological process: single-organism process (GO:0044699);; biological process: localization (GO:0051179);; cellular component: cell (GO:0005623);; cellular component: membrane (GO:0016020);; cellular component: macromolecular complex (GO:0032991);; ce…	K02133|0.0e+00|pxy:105393541|K02133 F-type H+-transporting ATPase subunit beta [EC:7.1.2.2] | (RefSeq) ATP synthase subunit beta, mitochondrial-like	Oxidative phosphorylation (ko00190)	[C]	Energy production and conversion	ATP synthase alpha/beta family, nucleotide-binding domain	ATP synthase subunit beta, mitochondrial OS=Drosophila melanogaster OX=7227 GN=ATPsynbeta PE=1 SV=3	C	Energy production and conversion	PREDICTED: ATP synthase subunit beta, mitochondrial-like [Plutella xylostella]
gene-LOC105381852	6.75334	8.39816	10.9491	28.3979	23.0559	8.56559	0.0039837	1.06008	up	--	--	--	--	--	--	--	--	Protein of unknown function (DUF4497)	--	S	Function unknown	PREDICTED: uncharacterized protein LOC105381852 isoform X1 [Plutella xylostella]
gene-LOC119693906	0.16736	0.386221	0.217859	0.439593	0.463204	1.77019	0.00872581	1.05931	up	[IR]	Lipid transport and metabolism;; General function prediction only	Molecular Function: oxidoreductase activity, acting on CH-OH group of donors (GO:0016614);; Molecular Function: flavin adenine dinucleotide binding (GO:0050660);;	biological process: metabolic process (GO:0008152);; biological process: single-organism process (GO:0044699);; molecular function: catalytic activity (GO:0003824);; molecular function: binding (GO:0005488)	K00108|1.2e-142|api:100160682|K00108 choline dehydrogenase [EC:1.1.99.1] | (RefSeq) glucose dehydrogenase [FAD, quinone]	Glycine, serine and threonine metabolism (ko00260)	[R]	General function prediction only	GMC oxidoreductase	Glucose dehydrogenase [FAD, quinone] OS=Drosophila pseudoobscura pseudoobscura OX=46245 GN=Gld PE=3 SV=4	E	Amino acid transport and metabolism	glucose dehydrogenase [FAD, quinone]-like [Manduca sexta]
gene-LOC105382769	21.9438	26.0091	43.0589	95.5107	81.5258	37.9588	0.0030866	1.05665	up	--	--	--	--	--	--	--	--	--	--	--	--	PREDICTED: sporozoite surface protein 2-like [Plutella xylostella]
gene-LOC105388269	7.65739	11.56	10.2499	28.3988	33.0289	10.1091	0.00422121	1.05521	up	--	--	--	--	--	--	--	--	--	--	--	--	PREDICTED: uncharacterized protein LOC105385583 isoform X1 [Plutella xylostella]
gene-LOC105381772	1.66015	1.14064	1.94574	2.29448	1.50596	10.4488	0.00662365	1.05489	up	--	--	Molecular Function: transcription regulatory region sequence-specific DNA binding (GO:0000976);; Molecular Function: regulatory region nucleic acid binding (GO:0001067);; Molecular Function: enhancer sequence-specific DNA binding (GO:0001158);; Molecular Function: molecular_function (GO:0003674);; Molecular Function: nucleic acid binding (GO:0003676);; Molecular Function: DNA binding (GO:0003677)…	molecular function: binding (GO:0005488);; cellular component: cell (GO:0005623);; cellular component: cell part (GO:0044464);; cellular component: organelle (GO:0043226);; biological process: biological regulation (GO:0065007)	--	--	--	--	Domain of unknown function (DUF4772)	--	S	Function unknown	PREDICTED: LOW QUALITY PROTEIN: zinc finger protein 395-like [Plutella xylostella]
Plutella_xylostella_newGene_5759	0.491181	0.557199	0.942321	2.76597	2.31455	1.92661	0.0098197	1.05323	up	--	--	Cellular Component: integral component of membrane (GO:0016021);;	cellular component: membrane (GO:0016020);; cellular component: membrane part (GO:0044425)	--	--	--	--	--	--	--	--	unnamed protein product [Arctia plantaginis]
gene-LOC105388809	35.3743	59.0913	32.4832	82.4923	145.052	66.7175	0.00190229	1.05313	up	--	--	Molecular Function: phosphatase activity (GO:0016791);;	molecular function: catalytic activity (GO:0003824)	K03103|8.9e-271|pxy:105388809|K03103 multiple inositol-polyphosphate phosphatase / 2,3-bisphosphoglycerate 3-phosphatase [EC:3.1.3.62 3.1.3.80] | (RefSeq) multiple inositol polyphosphate phosphatase 1-like	Glycolysis / Gluconeogenesis (ko00010);; Inositol phosphate metabolism (ko00562)	[R]	General function prediction only	Histidine phosphatase superfamily (branch 2)	--	S	Function unknown	PREDICTED: multiple inositol polyphosphate phosphatase 1-like [Plutella xylostella]
gene-LOC119691224	57.7586	78.8695	92.6529	158.496	258.694	101.669	0.0017862	1.05257	up	--	--	Molecular Function: GTPase activity (GO:0003924);; Molecular Function: structural constituent of cytoskeleton (GO:0005200);; Molecular Function: GTP binding (GO:0005525);; Cellular Component: cytoplasm (GO:0005737);; Cellular Component: microtubule (GO:0005874);; Biological Process: microtubule-based process (GO:0007017);;	molecular function: catalytic activity (GO:0003824);; molecular function: structural molecule activity (GO:0005198);; molecular function: binding (GO:0005488);; cellular component: cell (GO:0005623);; cellular component: cell part (GO:0044464);; cellular component: organelle (GO:0043226);; cellular component: organelle part (GO:0044422);; cellular component: supramolecular complex (GO:0099080);; …	K07375|4.5e-240|haw:110376594|K07375 tubulin beta | (RefSeq) tubulin beta-4B chain-like	Phagosome (ko04145)	[Z]	Cytoskeleton	Tubulin/FtsZ family, GTPase domain	Tubulin beta chain OS=Paracentrotus lividus OX=7656 PE=2 SV=1	Z	Cytoskeleton	tubulin beta-4B chain-like [Spodoptera litura]
gene-LOC105388771	8.23598	11.6381	13.1247	11.7929	8.00379	93.4221	0.00930705	1.04864	up	--	--	Molecular Function: molecular_function (GO:0003674);; Molecular Function: binding (GO:0005488);; Molecular Function: protein binding (GO:0005515);; Biological Process: transport (GO:0006810);; Biological Process: endocytosis (GO:0006897);; Biological Process: phagocytosis (GO:0006909);; Biological Process: multicellular organism development (GO:0007275);; Biological Process: nervous system develo…	molecular function: binding (GO:0005488);; biological process: localization (GO:0051179);; biological process: single-organism process (GO:0044699);; biological process: multicellular organismal process (GO:0032501);; biological process: developmental process (GO:0032502);; biological process: cellular process (GO:0009987)	K23285|4.9e-300|pxy:105388771|K23285 PTB domain-containing engulfment adapter protein 1 | (RefSeq) PTB domain-containing adapter protein ced-6-like	--	[R]	General function prediction only	Phosphotyrosine interaction domain (PTB/PID)	PTB domain-containing adapter protein ced-6 OS=Drosophila melanogaster OX=7227 GN=ced-6 PE=1 SV=1	S	Function unknown	PREDICTED: PTB domain-containing adapter protein ced-6-like isoform X1 [Plutella xylostella]
gene-LOC105380715	4.05661	6.33472	5.55709	18.0105	14.0446	6.10954	0.00450971	1.04749	up	--	--	--	--	--	--	--	--	Protein of unknown function (DUF2475)	UPF0605 protein CG18335 OS=Drosophila melanogaster OX=7227 GN=CG18335 PE=2 SV=1	S	Function unknown	PREDICTED: UPF0605 protein CG18335-like [Plutella xylostella]
gene-LOC105395639	2.26609	3.20858	4.05689	12.6252	8.28497	3.26763	0.00677506	1.04554	up	--	--	--	--	--	--	--	--	Testicular haploid expressed repeat	--	--	--	PREDICTED: uncharacterized protein LOC105392671 [Plutella xylostella]
gene-LOC105380219	2.22555	1.44269	3.88734	8.42239	7.83928	3.45217	0.00725065	1.04118	up	--	--	--	--	--	--	--	--	Protein of unknown function (DUF3695)	--	S	Function unknown	PREDICTED: uncharacterized protein LOC105380219 [Plutella xylostella]
gene-LOC105398752	3.51822	8.2902	7.62627	18.0267	21.4215	7.7331	0.00524144	1.04008	up	--	--	--	--	--	--	--	--	Sperm-tail PG-rich repeat	--	S	Function unknown	PREDICTED: outer dense fiber protein 3-like protein 2 [Plutella xylostella]
gene-LOC105394452	0	0.294686	0.786342	1.38259	3.01248	1.31078	0.0107223	1.03848	up	--	--	--	--	--	--	--	--	--	--	--	--	PREDICTED: uncharacterized protein LOC105394452 [Plutella xylostella]
gene-LOC105386269	3.55107	2.64259	8.41323	16.7247	16.3865	4.95733	0.00809447	1.03803	up	--	--	--	--	K14736|2.1e-25|pxy:105393257|K14736 transferrin | (RefSeq) transferrin-like	--	--	--	--	--	--	--	PREDICTED: uncharacterized protein LOC105386269 [Plutella xylostella]
gene-LOC105380038	1.3823	1.27401	1.43259	3.48937	4.45716	1.96526	0.00510003	1.03467	up	[M]	Cell wall/membrane/envelope biogenesis	Molecular Function: metallocarboxypeptidase activity (GO:0004181);; Molecular Function: zinc ion binding (GO:0008270);;	biological process: metabolic process (GO:0008152);; molecular function: catalytic activity (GO:0003824);; molecular function: binding (GO:0005488)	K01298|1.4e-102|tnl:113505614|K01298 carboxypeptidase A2 [EC:3.4.17.15] | (RefSeq) carboxypeptidase B-like isoform X1	--	[S]	Function unknown	Zinc carboxypeptidase	Carboxypeptidase B OS=Astacus astacus OX=6715 PE=1 SV=1	O	Posttranslational modification, protein turnover, chaperones	PREDICTED: carboxypeptidase B-like isoform X1 [Plutella xylostella]
gene-LOC105395891	0.879291	1.17899	1.3964	1.31156	2.21675	6.0861	0.00649484	1.0342	up	--	--	--	--	--	--	--	--	--	--	--	--	PREDICTED: extensin-like [Plutella xylostella]
gene-LOC105382911	1.22108	1.70885	1.97519	3.01842	3.83824	3.78013	0.000679204	1.03291	up	--	--	--	--	--	--	--	--	--	--	--	--	PREDICTED: uncharacterized protein LOC105382911 isoform X2 [Plutella xylostella]
Plutella_xylostella_newGene_4402	4.59203	3.90246	2.18837	5.48347	15.1177	5.94829	0.00592731	1.03117	up	--	--	--	--	--	--	--	--	--	--	--	--	--
gene-LOC119692276	37.5438	69.4323	56.8868	141.064	157.5	69.7036	0.00297396	1.0309	up	--	--	Molecular Function: metal ion binding (GO:0046872);;	molecular function: binding (GO:0005488)	--	--	--	--	--	--	--	--	transcription initiation factor TFIID subunit 3-like [Ostrinia furnacalis]
Plutella_xylostella_newGene_6305	0.204937	0.13483	0.980166	2.31175	1.21669	1.05219	0.0123435	1.02903	up	--	--	--	--	--	--	--	--	--	--	--	--	--
gene-LOC105388675	1.26955	1.70817	2.77981	3.32129	8.23303	3.27703	0.00701733	1.02854	up	--	--	Molecular Function: phospholipid scramblase activity (GO:0017128);;	biological process: single-organism process (GO:0044699);; biological process: localization (GO:0051179);; molecular function: transporter activity (GO:0005215)	--	--	[M]	Cell wall/membrane/envelope biogenesis	Scramblase	--	M	Cell wall/membrane/envelope biogenesis	PREDICTED: phospholipid scramblase family member 5-like [Plutella xylostella]
gene-LOC105393274	1.71824	2.2708	4.6581	1.87748	15.6272	5.62161	0.00931912	1.02763	up	[L]	Replication, recombination and repair	Molecular Function: DNA binding (GO:0003677);; Molecular Function: RNA binding (GO:0003723);; Molecular Function: ribonuclease III activity (GO:0004525);; Molecular Function: ATP binding (GO:0005524);; Biological Process: RNA processing (GO:0006396);; Cellular Component: integral component of membrane (GO:0016021);; Biological Process: gene silencing by RNA (GO:0031047);;	molecular function: binding (GO:0005488);; biological process: metabolic process (GO:0008152);; biological process: cellular process (GO:0009987);; molecular function: catalytic activity (GO:0003824);; cellular component: membrane (GO:0016020);; cellular component: membrane part (GO:0044425);; biological process: single-organism process (GO:0044699);; biological process: biological regulation (GO…	K11592|0.0e+00|pxy:105393274|K11592 endoribonuclease Dicer [EC:3.1.26.-] | (RefSeq) endoribonuclease Dicer	--	[A]	RNA processing and modification	Ribonuclease III domain	Endoribonuclease dcr-1 OS=Caenorhabditis elegans OX=6239 GN=dcr-1 PE=1 SV=3	A	RNA processing and modification	PREDICTED: endoribonuclease Dicer [Plutella xylostella]
gene-LOC105394043	8.32789	8.76185	6.2306	20.0031	25.4118	9.54293	0.00453924	1.02707	up	--	--	--	--	--	--	--	--	--	--	--	--	PREDICTED: uncharacterized protein LOC105394043 [Plutella xylostella]
gene-LOC105390606	0.264016	0.297624	0.630561	0.848822	0.666678	1.83848	0.00861215	1.02344	up	[G]	Carbohydrate transport and metabolism	Cellular Component: integral component of membrane (GO:0016021);; Molecular Function: transmembrane transporter activity (GO:0022857);;	cellular component: membrane (GO:0016020);; cellular component: membrane part (GO:0044425);; biological process: localization (GO:0051179);; molecular function: transporter activity (GO:0005215)	K08187|2.3e-181|clec:106662695|K08187 MFS transporter, MCT family, solute carrier family 16 (monocarboxylic acid transporters), member 10 | (RefSeq) monocarboxylate transporter 2-like isoform X1	--	[G]	Carbohydrate transport and metabolism	Major Facilitator Superfamily	--	G	Carbohydrate transport and metabolism	PREDICTED: uncharacterized protein LOC106136933 [Amyelois transitella]
gene-LOC105395651	16.0023	15.6337	9.08989	42.4915	33.5361	17.8042	0.00422575	1.0216	up	--	--	--	--	--	--	--	--	--	Poxin OS=Bombyx mori OX=7091 PE=1 SV=1	--	--	PREDICTED: uncharacterized protein LOC105395651 isoform X1 [Plutella xylostella]
gene-LOC105394747	2.68026	2.4498	4.97467	10.2906	10.4382	3.88407	0.00744408	1.0189	up	--	--	--	--	--	--	--	--	--	--	--	--	PREDICTED: uncharacterized protein LOC105394747, partial [Plutella xylostella]
gene-LOC105388804	4.43215	4.75225	4.48437	10.6352	17.7288	4.86194	0.00666636	1.01702	up	--	--	Cellular Component: integral component of membrane (GO:0016021);;	cellular component: membrane (GO:0016020);; cellular component: membrane part (GO:0044425)	--	--	--	--	--	--	--	--	PREDICTED: LOW QUALITY PROTEIN: uncharacterized protein LOC105388804 [Plutella xylostella]
gene-LOC119691070	4.64248	6.39203	6.83724	13.8937	15.1184	10.3296	0.0025082	1.01697	up	[Q]	Secondary metabolites biosynthesis, transport and catabolism	Molecular Function: oxidoreductase activity (GO:0016491);;	molecular function: catalytic activity (GO:0003824)	K00002|1.9e-61|pxy:105398444|K00002 alcohol dehydrogenase (NADP+) [EC:1.1.1.2] | (RefSeq) alcohol dehydrogenase [NADP(+)]-like	Glycolysis / Gluconeogenesis (ko00010);; Pentose and glucuronate interconversions (ko00040);; Glycerolipid metabolism (ko00561)	[R]	General function prediction only	Aldo/keto reductase family	Aldo-keto reductase AKR2E4 OS=Bombyx mori OX=7091 GN=akr2e PE=1 SV=1	S	Function unknown	PREDICTED: alcohol dehydrogenase [NADP(+)]-like [Plutella xylostella]
gene-LOC105387931	0.866443	0.925051	0.314499	2.28903	2.73211	1.34635	0.0118402	1.01548	up	--	--	Molecular Function: protein binding (GO:0005515);;	molecular function: binding (GO:0005488)	--	--	--	--	SAM domain (Sterile alpha motif)	--	S	Function unknown	PREDICTED: uncharacterized protein LOC105387931 [Plutella xylostella]
gene-LOC105384028	0.715137	0.799881	1.44112	4.18642	2.40809	1.80226	0.00751913	1.01537	up	--	--	--	--	--	--	--	--	--	--	S	Function unknown	PREDICTED: protein PFC0760c-like [Plutella xylostella]
gene-LOC105391679	0.202079	0.348752	0.644081	1.56827	0.996808	0.680562	0.010709	1.01479	up	--	--	--	--	--	--	--	--	--	--	--	--	PREDICTED: uncharacterized protein LOC105391679 isoform X1 [Plutella xylostella]
gene-LOC105384520	1.56564	1.23097	2.64262	6.87426	4.56114	2.54263	0.00981778	1.01451	up	--	--	--	--	--	--	--	--	--	--	--	--	PREDICTED: uncharacterized protein LOC105384520 [Plutella xylostella]
gene-LOC105380465	0.442059	1.07877	0.972785	1.48121	1.26633	4.05529	0.00827993	1.01428	up	[QV]	Secondary metabolites biosynthesis, transport and catabolism;; Defense mechanisms	Molecular Function: monooxygenase activity (GO:0004497);; Molecular Function: iron ion binding (GO:0005506);; Molecular Function: oxidoreductase activity, acting on paired donors, with incorporation or reduction of molecular oxygen (GO:0016705);; Molecular Function: heme binding (GO:0020037);;	biological process: metabolic process (GO:0008152);; biological process: single-organism process (GO:0044699);; molecular function: catalytic activity (GO:0003824);; molecular function: binding (GO:0005488)	K14999|4.6e-289|pxy:105380465|K14999 cytochrome P450 family 6 [EC:1.14.-.-] | (RefSeq) cytochrome P450 6B6-like	--	[Q]	Secondary metabolites biosynthesis, transport and catabolism	Cytochrome P450	Cytochrome P450 6B6 OS=Helicoverpa armigera OX=29058 GN=CYP6B6 PE=2 SV=1	Q	Secondary metabolites biosynthesis, transport and catabolism	P450 CYP6 family protein 11 [Plutella xylostella]
gene-LOC105389915	0.304803	1.32339	1.12742	2.32845	2.31035	1.60663	0.00643828	1.01416	up	--	--	--	--	K20283|4.6e-28|haw:110369613|K20283 golgin subfamily A member 4 | (RefSeq) uncharacterized protein LOC110369613	--	--	--	--	--	--	--	PREDICTED: uncharacterized protein LOC105389915 [Plutella xylostella]
gene-LOC119694230	40.4616	40.7062	47.7439	107.034	132.879	45.7752	0.00365838	1.01317	up	--	--	--	--	--	--	--	--	--	--	--	--	--
gene-LOC119693112	0.35652	1.1578	1.17088	2.30413	2.54366	1.61896	0.00815277	1.01171	up	--	--	--	--	--	--	--	--	--	--	--	--	uncharacterized protein LOC114356312 [Ostrinia furnacalis]
gene-LOC105397985	1.68085	1.49918	2.81047	5.6845	5.82642	2.4987	0.0065302	1.00799	up	--	--	Molecular Function: calcium ion binding (GO:0005509);;	molecular function: binding (GO:0005488)	K16466|4.2e-07|acyg:106047567|K16466 centrin-3 | (RefSeq) CETN3; centrin-3 isoform X1	--	--	--	EF-hand domain pair	--	T	Signal transduction mechanisms	PREDICTED: uncharacterized protein LOC105397432 [Plutella xylostella]
gene-LOC105385433	0.303511	0.572395	0.918992	1.44537	2.59581	1.03661	0.0120228	1.00473	up	[C]	Energy production and conversion	Cellular Component: mitochondrial inner membrane (GO:0005743);; Biological Process: tricarboxylic acid cycle (GO:0006099);; Molecular Function: succinate dehydrogenase (ubiquinone) activity (GO:0008177);; Biological Process: electron transport chain (GO:0022900);; Molecular Function: flavin adenine dinucleotide binding (GO:0050660);;	cellular component: cell (GO:0005623);; cellular component: membrane (GO:0016020);; cellular component: organelle (GO:0043226);; cellular component: organelle part (GO:0044422);; cellular component: cell part (GO:0044464);; biological process: metabolic process (GO:0008152);; biological process: cellular process (GO:0009987);; biological process: single-organism process (GO:0044699);; molecular f…	K00234|2.2e-208|bmor:101739338|K00234 succinate dehydrogenase (ubiquinone) flavoprotein subunit [EC:1.3.5.1] | (RefSeq) succinate dehydrogenase [ubiquinone] flavoprotein subunit, mitochondrial-like	Citrate cycle (TCA cycle) (ko00020);; Oxidative phosphorylation (ko00190);; Carbon metabolism (ko01200)	[C]	Energy production and conversion	FAD binding domain	Succinate dehydrogenase [ubiquinone] flavoprotein subunit, mitochondrial OS=Drosophila melanogaster OX=7227 GN=SdhA PE=2 SV=3	C	Energy production and conversion	PREDICTED: succinate dehydrogenase [ubiquinone] flavoprotein subunit, mitochondrial-like [Amyelois transitella]
gene-LOC105380495	5.35968	8.7975	9.8101	26.6107	28.4447	5.38626	0.0104022	1.00406	up	--	--	Cellular Component: integral component of membrane (GO:0016021);;	cellular component: membrane (GO:0016020);; cellular component: membrane part (GO:0044425)	--	--	--	--	--	--	--	--	PREDICTED: uncharacterized protein LOC105380495 [Plutella xylostella]
gene-LOC105389987	0.472238	0.274515	0.546543	0.827837	0.851461	1.78854	0.00924136	1.00298	up	--	--	--	--	K00029|3.7e-38|dgr:Dgri_GH20613|K00029 malate dehydrogenase (oxaloacetate-decarboxylating)(NADP+) [EC:1.1.1.40] | (RefSeq) GH20613 gene product from transcript GH20613-RA	Pyruvate metabolism (ko00620);; Carbon metabolism (ko01200)	[H]	Coenzyme transport and metabolism	CUB domain	Cubilin homolog OS=Caenorhabditis elegans OX=6239 GN=cubn-1 PE=1 SV=4	H	Coenzyme transport and metabolism	suppressor of lurcher protein 1 [Hyposmocoma kahamanoa]
gene-LOC105380151	0.086507	0.207409	0.20353	0.335133	0.560733	0.713871	0.0132525	1.00256	up	--	--	Cellular Component: axonemal dynein complex (GO:0005858);; Biological Process: axonemal dynein complex assembly (GO:0070286);;	cellular component: cell (GO:0005623);; cellular component: macromolecular complex (GO:0032991);; cellular component: organelle (GO:0043226);; cellular component: organelle part (GO:0044422);; cellular component: cell part (GO:0044464);; biological process: cellular process (GO:0009987);; biological process: cellular component organization or biogenesis (GO:0071840)	K19754|0.0e+00|pxy:105380151|K19754 dynein regulatry complex protein 1 | (RefSeq) dynein regulatory complex protein 1-like	--	--	--	Sperm tail	Dynein regulatory complex protein 1 homolog OS=Drosophila melanogaster OX=7227 GN=CG10958 PE=2 SV=1	S	Function unknown	PREDICTED: dynein regulatory complex protein 1-like [Plutella xylostella]
gene-LOC105391687	2.25953	4.01142	2.54806	6.65292	8.99397	4.55129	0.00496006	1.00204	up	--	--	--	--	--	--	--	--	--	--	P	Inorganic ion transport and metabolism	PREDICTED: uncharacterized protein LOC105391687, partial [Plutella xylostella]
gene-LOC105387369	0.937815	2.79989	3.73219	7.00586	11.8095	2.62693	0.0132551	1.00128	up	--	--	--	--	--	--	--	--	--	--	--	--	PREDICTED: uncharacterized protein LOC105387369 [Plutella xylostella]
Plutella_xylostella_newGene_7009	2.22079	2.31649	3.91661	9.41131	11.0939	2.94846	0.0116463	1.00092	up	--	--	--	--	K02865|5.3e-20|dpl:KGM_208750|K02865 large subunit ribosomal protein L10Ae | (RefSeq) ribosomal protein L10A	Ribosome (ko03010)	--	--	--	--	--	--	PREDICTED: uncharacterized protein LOC105385138 [Plutella xylostella]
gene-LOC105382627	5.05746	7.61218	6.11454	15.2261	23.4106	5.87905	0.00765237	0.99877	up	[S]	Function unknown	--	--	--	--	[T]	Signal transduction mechanisms	TraB family	--	T	Signal transduction mechanisms	PREDICTED: traB domain-containing protein-like isoform X2 [Plutella xylostella]
gene-LOC105384521	0.544699	1.08732	1.16521	2.15617	3.32735	1.60889	0.0099815	0.997998	up	--	--	--	--	--	--	--	--	--	--	--	--	PREDICTED: uncharacterized protein LOC105384521 [Plutella xylostella]
Plutella_xylostella_newGene_2883	0.556217	2.73624	1.97971	6.80609	8.10205	2.07964	0.0150196	0.997498	up	--	--	--	--	--	--	--	--	--	--	--	--	--
gene-LOC105385493	7.17799	10.7537	12.92	22.9104	33.1978	12.1832	0.00472342	0.996858	up	--	--	Molecular Function: metal ion binding (GO:0046872);;	molecular function: binding (GO:0005488)	K09377|8.5e-79|pmac:106721281|K09377 cysteine and glycine-rich protein | (RefSeq) cysteine and glycine-rich protein 3-like	--	--	--	LIM domain	--	--	--	PREDICTED: cysteine and glycine-rich protein 3-like isoform X2 [Plutella xylostella]
gene-LOC105388202	5.74888	5.65823	6.60471	23.4021	20.5392	3.28843	0.0128283	0.993328	up	[O]	Posttranslational modification, protein turnover, chaperones	Molecular Function: molecular_function (GO:0003674);; Molecular Function: protein disulfide isomerase activity (GO:0003756);; Molecular Function: catalytic activity (GO:0003824);; Cellular Component: cellular_component (GO:0005575);; Cellular Component: intracellular (GO:0005622);; Cellular Component: cell (GO:0005623);; Cellular Component: cytoplasm (GO:0005737);; Cellular Component: endoplasmic…	molecular function: catalytic activity (GO:0003824);; cellular component: cell (GO:0005623);; cellular component: cell part (GO:0044464);; cellular component: organelle (GO:0043226);; biological process: cellular process (GO:0009987);; biological process: response to stimulus (GO:0050896);; biological process: single-organism process (GO:0044699);; biological process: biological regulation (GO:00…	K09583|2.5e-35|dpl:KGM_200096|K09583 protein disulfide-isomerase A5 [EC:5.3.4.1] | (RefSeq) hypothetical protein	--	[O]	Posttranslational modification, protein turnover, chaperones	Thioredoxin	Bloodstream-specific protein 2 OS=Trypanosoma brucei brucei OX=5702 GN=BS2 PE=3 SV=1	O	Posttranslational modification, protein turnover, chaperones	PREDICTED: protein disulfide-isomerase A4-like [Plutella xylostella]
gene-LOC105380514	1.64324	2.13137	3.56204	6.67762	5.9398	4.25113	0.00721268	0.991151	up	--	--	--	--	--	--	--	--	Ovarian carcinoma immunoreactive antigen (OCIA)	OCIA domain-containing protein 1 OS=Drosophila pseudoobscura pseudoobscura OX=46245 GN=GA12348 PE=3 SV=1	S	Function unknown	PREDICTED: OCIA domain-containing protein 1-like [Plutella xylostella]
gene-LOC105380119	3.41022	3.34371	3.5136	10.8117	9.59388	3.5961	0.00922687	0.984085	up	--	--	Molecular Function: calcium ion binding (GO:0005509);;	molecular function: binding (GO:0005488)	K02183|2.9e-124|pxy:105380119|K02183 calmodulin | (RefSeq) calmodulin-like	Phosphatidylinositol signaling system (ko04070);; Phototransduction - fly (ko04745)	--	--	--	Calmodulin, flagellar OS=Naegleria gruberi OX=5762 GN=CAM1 PE=2 SV=1	--	--	PREDICTED: calmodulin-like [Plutella xylostella]
gene-LOC105387955	1.19449	4.04868	3.43061	7.29798	10.0023	5.03753	0.0121918	0.983107	up	--	--	--	--	K03938|3.9e-54|pxy:105387955|K03938 NADH dehydrogenase (ubiquinone) Fe-S protein 5 | (RefSeq) NADH dehydrogenase [ubiquinone] iron-sulfur protein 5-like	Oxidative phosphorylation (ko00190)	[C]	Energy production and conversion	NADH:ubiquinone oxidoreductase, NDUFS5-15kDa	--	C	Energy production and conversion	PREDICTED: NADH dehydrogenase [ubiquinone] iron-sulfur protein 5-like [Plutella xylostella]
gene-LOC105389919	0.716833	2.09641	1.54139	1.66756	2.82724	7.6374	0.0120494	0.982931	up	--	--	--	--	--	--	--	--	--	--	--	--	PREDICTED: uncharacterized protein LOC105392882 [Plutella xylostella]
gene-LOC105393311	3.01045	4.70129	6.54016	10.2553	19.3222	4.83308	0.0103067	0.982908	up	--	--	Molecular Function: rRNA (adenine-N6,N6-)-dimethyltransferase activity (GO:0000179);; Biological Process: N-terminal protein amino acid methylation (GO:0006480);;	biological process: metabolic process (GO:0008152);; biological process: cellular process (GO:0009987);; biological process: cellular component organization or biogenesis (GO:0071840);; molecular function: catalytic activity (GO:0003824)	K16219|8.5e-123|pxy:105393311|K16219 protein N-terminal methyltransferase [EC:2.1.1.244] | (RefSeq) N-terminal Xaa-Pro-Lys N-methyltransferase 1-like	--	[R]	General function prediction only	AdoMet dependent proline di-methyltransferase	Alpha N-terminal protein methyltransferase 1 OS=Drosophila melanogaster OX=7227 GN=Ntmt PE=1 SV=1	S	Function unknown	PREDICTED: N-terminal Xaa-Pro-Lys N-methyltransferase 1-like [Plutella xylostella]
gene-LOC105393599	0.407931	0.793861	1.05653	1.85156	0.879818	3.70612	0.0138115	0.981288	up	--	--	Molecular Function: structural constituent of cuticle (GO:0042302);;	molecular function: structural molecule activity (GO:0005198)	K13238|1.6e-16|cqu:CpipJ_CPIJ013793|K13238 Delta3-Delta2-enoyl-CoA isomerase [EC:5.3.3.8] | (RefSeq) cuticle protein 8	Fatty acid degradation (ko00071)	--	--	Insect cuticle protein	Cuticle protein 19 OS=Locusta migratoria OX=7004 PE=1 SV=1	S	Function unknown	cuticle protein 19.8-like [Danaus plexippus plexippus]
gene-LOC105394731	0.401104	0.318549	0.433024	0.3697	0.291412	3.57818	0.0164382	0.98093	up	--	--	Biological Process: reproduction (GO:0000003);; Cellular Component: cellular_component (GO:0005575);; Cellular Component: extracellular region (GO:0005576);; Cellular Component: extracellular space (GO:0005615);; Biological Process: biological_process (GO:0008150);; Biological Process: multicellular organismal process (GO:0032501);; Biological Process: multicellular organism reproduction (GO:0032…	biological process: reproduction (GO:0000003);; cellular component: extracellular region (GO:0005576);; cellular component: extracellular region part (GO:0044421);; biological process: multicellular organismal process (GO:0032501)	K03006|0.0e+00|tnl:113504107|K03006 DNA-directed RNA polymerase II subunit RPB1 [EC:2.7.7.6] | (RefSeq) uncharacterized protein LOC113504107	RNA polymerase (ko03020)	--	--	PAN domain	--	S	Function unknown	PREDICTED: uncharacterized protein LOC105394731 [Plutella xylostella]
gene-LOC105395357	2.08828	8.15334	4.23335	2.9278	11.5949	32.696	0.0157468	0.979903	up	--	--	--	--	--	--	--	--	--	--	--	--	PREDICTED: cuticle protein-like, partial [Plutella xylostella]
gene-LOC105381777	0.804146	0.898603	0.84163	1.03924	1.41091	4.01849	0.00831274	0.97829	up	--	--	Molecular Function: GTPase activity (GO:0003924);; Molecular Function: GTP binding (GO:0005525);; Biological Process: signal transduction (GO:0007165);; Cellular Component: membrane (GO:0016020);;	molecular function: catalytic activity (GO:0003824);; molecular function: binding (GO:0005488);; biological process: cellular process (GO:0009987);; biological process: biological regulation (GO:0065007);; cellular component: membrane (GO:0016020)	K07852|1.9e-104|tnl:113493229|K07852 Ras-like protein family member 11A | (RefSeq) ras-related and estrogen-regulated growth inhibitor-like protein	--	[R]	General function prediction only	Ras family	Ras-like protein RAS2 OS=Hydra vulgaris OX=6087 GN=RAS2 PE=2 SV=1	S	Function unknown	ras-related and estrogen-regulated growth inhibitor-like protein [Trichoplusia ni]
gene-LOC105386887	0.653921	0.827931	1.0651	2.38822	2.74332	1.10904	0.0118948	0.976768	up	[M]	Cell wall/membrane/envelope biogenesis	Molecular Function: carboxypeptidase activity (GO:0004180);; Molecular Function: metallocarboxypeptidase activity (GO:0004181);; Biological Process: proteolysis (GO:0006508);; Molecular Function: zinc ion binding (GO:0008270);;	biological process: metabolic process (GO:0008152);; molecular function: catalytic activity (GO:0003824);; molecular function: binding (GO:0005488)	K01290|3.6e-60|cqu:CpipJ_CPIJ010138|K01290 carboxypeptidase A, invertebrate [EC:3.4.17.-] | (RefSeq) zinc carboxypeptidase A 1	--	[S]	Function unknown	Zinc carboxypeptidase	Zinc carboxypeptidase A 1 OS=Anopheles gambiae OX=7165 GN=AGAP009593 PE=2 SV=3	O	Posttranslational modification, protein turnover, chaperones	PREDICTED: zinc carboxypeptidase A 1-like [Plutella xylostella]
gene-LOC105381418	0.354129	0.322336	0.473625	0.975522	1.07349	0.79885	0.0105142	0.97674	up	--	--	--	--	--	--	--	--	Protein of unknown function (DUF3106)	--	--	--	PREDICTED: uncharacterized protein LOC105381418 [Plutella xylostella]
gene-LOC119690470	2.6085	2.37988	3.97492	7.92176	9.88291	2.85532	0.00946312	0.976469	up	--	--	Cellular Component: nucleosome (GO:0000786);; Molecular Function: DNA binding (GO:0003677);; Biological Process: nucleosome assembly (GO:0006334);; Cellular Component: host cell nucleus (GO:0042025);;	cellular component: cell (GO:0005623);; cellular component: macromolecular complex (GO:0032991);; cellular component: organelle (GO:0043226);; cellular component: organelle part (GO:0044422);; cellular component: cell part (GO:0044464);; molecular function: binding (GO:0005488);; biological process: cellular process (GO:0009987);; biological process: cellular component organization or biogenesis …	--	--	--	--	linker histone H1 and H5 family	--	--	--	uncharacterized protein LOC110384123 [Helicoverpa armigera]
gene-LOC119692515	4.3636	2.28363	2.15175	5.42173	7.91446	6.5591	0.00529356	0.975827	up	--	--	Cellular Component: integral component of membrane (GO:0016021);;	cellular component: membrane (GO:0016020);; cellular component: membrane part (GO:0044425)	--	--	--	--	--	--	--	--	PREDICTED: uncharacterized protein LOC106116608 isoform X2 [Papilio xuthus]
gene-LOC105389083	1.25806	1.23103	1.86024	2.98704	4.44884	2.56066	0.00787732	0.974058	up	--	--	Molecular Function: molecular_function (GO:0003674);; Molecular Function: catalytic activity (GO:0003824);; Cellular Component: cellular_component (GO:0005575);; Cellular Component: intracellular (GO:0005622);; Cellular Component: cell (GO:0005623);; Cellular Component: cytoplasm (GO:0005737);; Cellular Component: Golgi apparatus (GO:0005794);; Cellular Component: Golgi stack (GO:0005795);; Cellu…	molecular function: catalytic activity (GO:0003824);; cellular component: cell (GO:0005623);; cellular component: cell part (GO:0044464);; cellular component: organelle (GO:0043226);; cellular component: organelle part (GO:0044422);; biological process: metabolic process (GO:0008152);; biological process: cellular process (GO:0009987);; biological process: single-organism process (GO:0044699);; c…	K00736|1.6e-219|pxy:105389083|K00736 alpha-1,6-mannosyl-glycoprotein beta-1,2-N-acetylglucosaminyltransferase [EC:2.4.1.143] | (RefSeq) alpha-1,6-mannosyl-glycoprotein 2-beta-N-acetylglucosaminyltransferase-like	N-Glycan biosynthesis (ko00510);; Various types of N-glycan biosynthesis (ko00513)	[G]	Carbohydrate transport and metabolism	N-acetylglucosaminyltransferase II (MGAT2)	--	G	Carbohydrate transport and metabolism	PREDICTED: alpha-1,6-mannosyl-glycoprotein 2-beta-N-acetylglucosaminyltransferase-like [Plutella xylostella]
gene-LOC105383805	2.88559	4.95826	11.6188	15.125	19.1924	11.3679	0.0102118	0.973765	up	--	--	Molecular Function: cytochrome-c oxidase activity (GO:0004129);; Cellular Component: mitochondrial respiratory chain complex IV (GO:0005751);;	biological process: metabolic process (GO:0008152);; biological process: single-organism process (GO:0044699);; biological process: localization (GO:0051179);; molecular function: catalytic activity (GO:0003824);; molecular function: transporter activity (GO:0005215);; molecular function: electron carrier activity (GO:0009055);; cellular component: cell (GO:0005623);; cellular component: membrane…	K02266|1.1e-77|pxy:105383805|K02266 cytochrome c oxidase subunit 6a | (RefSeq) uncharacterized LOC105383805	Oxidative phosphorylation (ko00190)	[C]	Energy production and conversion	Cytochrome c oxidase subunit VIa	--	S	Function unknown	PREDICTED: uncharacterized protein LOC105383805 [Plutella xylostella]
gene-LOC105383436	1.16861	0.944472	1.61312	5.10696	5.79308	0.770162	0.0176314	0.971541	up	--	--	Cellular Component: integral component of membrane (GO:0016021);;	cellular component: membrane (GO:0016020);; cellular component: membrane part (GO:0044425)	--	--	--	--	--	--	--	--	PREDICTED: uncharacterized protein LOC105383436 [Plutella xylostella]
gene-LOC119690296	0.098053	0.079855	0.432204	0.993642	0.966318	0.283247	0.0183817	0.970292	up	[O]	Posttranslational modification, protein turnover, chaperones	Molecular Function: ATP binding (GO:0005524);;	molecular function: binding (GO:0005488)	K03283|0.0e+00|pxy:105381248|K03283 heat shock 70kDa protein 1/2/6/8 | (RefSeq) heat shock protein 68-like	Spliceosome (ko03040);; Protein processing in endoplasmic reticulum (ko04141);; Endocytosis (ko04144);; Longevity regulating pathway - multiple species (ko04213)	[O]	Posttranslational modification, protein turnover, chaperones	Hsp70 protein	Heat shock protein 68 OS=Drosophila melanogaster OX=7227 GN=Hsp68 PE=1 SV=1	O	Posttranslational modification, protein turnover, chaperones	Hsp72-1b [Plutella xylostella]
gene-LOC119692423	55.7393	62.7788	75.3726	157.176	181.484	69.3369	0.00486565	0.969381	up	--	--	--	--	--	--	--	--	--	--	--	--	PREDICTED: uncharacterized protein LOC106135455 [Amyelois transitella]
gene-LOC105381874	6.59063	3.36972	4.4944	9.3794	11.443	10.4099	0.00399223	0.968621	up	--	--	--	--	--	--	--	--	--	--	--	--	PREDICTED: uncharacterized protein LOC105381874 [Plutella xylostella]
gene-LOC119691937	3.45078	5.46614	4.34887	11.889	12.6113	5.55376	0.00922095	0.967441	up	--	--	--	--	--	--	--	--	--	--	--	--	--
gene-LOC105392063	1.02734	0.806046	1.74267	1.93509	2.42246	4.70622	0.0111558	0.966961	up	--	--	Cellular Component: integral component of membrane (GO:0016021);;	cellular component: membrane (GO:0016020);; cellular component: membrane part (GO:0044425)	--	--	--	--	--	--	--	--	PREDICTED: uncharacterized protein LOC105392063 [Plutella xylostella]
gene-LOC105394667	5.91727	8.05992	11.191	17.2147	25.9282	10.5522	0.00525904	0.965556	up	--	--	Biological Process: ubiquitin-dependent protein catabolic process (GO:0006511);; Biological Process: protein deubiquitination (GO:0016579);; Molecular Function: thiol-dependent ubiquitinyl hydrolase activity (GO:0036459);;	biological process: metabolic process (GO:0008152);; biological process: cellular process (GO:0009987);; molecular function: catalytic activity (GO:0003824)	K11838|1.7e-279|tnl:113492020|K11838 ubiquitin carboxyl-terminal hydrolase 7 [EC:3.4.19.12] | (RefSeq) ubiquitin carboxyl-terminal hydrolase 7-like isoform X1	FoxO signaling pathway (ko04068)	[O]	Posttranslational modification, protein turnover, chaperones	Ubiquitin carboxyl-terminal hydrolase	Ubiquitin carboxyl-terminal hydrolase 7 OS=Drosophila melanogaster OX=7227 GN=Usp7 PE=1 SV=1	O	Posttranslational modification, protein turnover, chaperones	ubiquitin carboxyl-terminal hydrolase 7-like isoform X1 [Trichoplusia ni]
gene-LOC105380135	0.564323	0.994528	0.745941	0.664074	8.1043	1.95502	0.0145393	0.965172	up	--	--	Molecular Function: DNA binding (GO:0003677);; Biological Process: DNA recombination (GO:0006310);; Biological Process: DNA integration (GO:0015074);;	molecular function: binding (GO:0005488);; biological process: metabolic process (GO:0008152);; biological process: cellular process (GO:0009987)	--	--	--	--	--	--	--	--	putative reverse transcriptase-7 [Operophtera brumata]
gene-LOC119690911	3.07368	7.96799	14.0505	11.8384	28.7802	18.2965	0.00987856	0.964337	up	--	--	--	--	--	--	--	--	--	--	--	--	--
Plutella_xylostella_newGene_4998	3.92369	6.24453	6.2748	10.5513	24.0618	5.59088	0.0127897	0.964177	up	--	--	--	--	--	--	--	--	--	--	--	--	--
gene-LOC105381012	1.33293	2.70849	3.22299	4.16752	6.59289	4.71877	0.00485955	0.959872	up	--	--	--	--	--	--	--	--	--	--	--	--	PREDICTED: uncharacterized protein LOC105381012 [Plutella xylostella]
gene-LOC105393285	17.1127	29.3306	15.2968	47.104	55.4144	28.5661	0.00529267	0.958757	up	--	--	Molecular Function: structural constituent of cuticle (GO:0042302);;	molecular function: structural molecule activity (GO:0005198)	K10385|1.3e-13|dpl:KGM_205914|K10385 loricrin | (RefSeq) cuticular protein RR-1 motif 8 precursor	--	--	--	Insect cuticle protein	Endocuticle structural glycoprotein SgAbd-2 OS=Schistocerca gregaria OX=7010 PE=1 SV=1	S	Function unknown	PREDICTED: flocculation protein FLO11-like [Plutella xylostella]
gene-LOC105386265	0.82382	2.20353	2.10042	4.07221	5.76329	2.65801	0.0136809	0.956606	up	--	--	--	--	K06910|1.8e-117|pxy:105386265|K06910 phosphatidylethanolamine-binding protein | (RefSeq) protein D2-like	--	[R]	General function prediction only	Phosphatidylethanolamine-binding protein	OV-16 antigen OS=Onchocerca volvulus OX=6282 GN=OV16 PE=2 SV=2	J	Translation, ribosomal structure and biogenesis	PREDICTED: protein D2-like [Plutella xylostella]
Plutella_xylostella_newGene_1292	9.32764	11.853	8.64542	20.2296	43.0003	9.04076	0.0134857	0.955533	up	--	--	--	--	--	--	--	--	--	--	--	--	--
gene-LOC105380980	1.5347	1.34055	2.15071	3.65188	6.3902	1.83311	0.0129021	0.955109	up	--	--	Molecular Function: zinc ion binding (GO:0008270);; Cellular Component: integral component of membrane (GO:0016021);;	molecular function: binding (GO:0005488);; cellular component: membrane (GO:0016020);; cellular component: membrane part (GO:0044425)	K10657|1.7e-238|pxy:105380980|K10657 E3 ubiquitin-protein ligase MARCH2 [EC:2.3.2.27] | (RefSeq) uncharacterized LOC105380980	--	[A]	RNA processing and modification	RING-variant domain	--	A	RNA processing and modification	PREDICTED: uncharacterized protein LOC105380980 [Plutella xylostella]
gene-LOC105390942	1.09201	1.66622	1.72268	2.12863	3.03485	5.46989	0.00909411	0.95371	up	--	--	--	--	K19625|5.8e-42|tnl:113493729|K19625 retinaldehyde-binding protein 1 | (RefSeq) clavesin-1-like	--	[I]	Lipid transport and metabolism	CRAL/TRIO domain	--	I	Lipid transport and metabolism	PREDICTED: alpha-tocopherol transfer protein-like [Plutella xylostella]
gene-LOC105383567	132.824	285.126	184.065	755.843	323.012	205.375	0.0125291	0.952958	up	--	--	--	--	--	--	--	--	Haemolymph juvenile hormone binding protein (JHBP)	--	--	--	PREDICTED: uncharacterized protein LOC105383567 isoform X11 [Plutella xylostella]
gene-LOC105387602	1.92525	2.67927	2.68791	2.33611	2.35666	17.199	0.0176154	0.952274	up	[G]	Carbohydrate transport and metabolism	Biological Process: carbohydrate metabolic process (GO:0005975);; Biological Process: N-acetylglucosamine metabolic process (GO:0006044);; Molecular Function: N-acetylglucosamine-6-phosphate deacetylase activity (GO:0008448);; Molecular Function: metal ion binding (GO:0046872);; Molecular Function: N-acetylgalactosamine-6-phosphate deacetylase activity (GO:0047419);;	biological process: metabolic process (GO:0008152);; molecular function: catalytic activity (GO:0003824);; molecular function: binding (GO:0005488)	K01443|3.8e-230|pxy:105387602|K01443 N-acetylglucosamine-6-phosphate deacetylase [EC:3.5.1.25] | (RefSeq) putative N-acetylglucosamine-6-phosphate deacetylase	Amino sugar and nucleotide sugar metabolism (ko00520)	[G]	Carbohydrate transport and metabolism	Amidohydrolase family	N-acetylglucosamine-6-phosphate deacetylase OS=Drosophila melanogaster OX=7227 GN=CG17065 PE=2 SV=1	G	Carbohydrate transport and metabolism	PREDICTED: putative N-acetylglucosamine-6-phosphate deacetylase [Plutella xylostella]
gene-LOC105395436	0.033696	0.127805	0.174445	0.247499	0.339812	0.286172	0.0167081	0.951503	up	--	--	--	--	--	--	--	--	--	--	--	--	PREDICTED: uncharacterized protein LOC105395436 [Plutella xylostella]
gene-LOC105388691	3.70096	1.31111	2.11394	3.07523	10.0877	4.40151	0.0122573	0.9508	up	--	--	Cellular Component: nucleus (GO:0005634);; Biological Process: ubiquitin-dependent protein catabolic process (GO:0006511);; Biological Process: multicellular organism development (GO:0007275);; Molecular Function: zinc ion binding (GO:0008270);; Biological Process: protein ubiquitination (GO:0016567);; Cellular Component: host cell nucleus (GO:0042025);;	cellular component: cell (GO:0005623);; cellular component: organelle (GO:0043226);; cellular component: cell part (GO:0044464);; biological process: metabolic process (GO:0008152);; biological process: cellular process (GO:0009987);; biological process: multicellular organismal process (GO:0032501);; biological process: developmental process (GO:0032502);; biological process: single-organism pro…	K04506|4.9e-181|pxy:105388691|K04506 E3 ubiquitin-protein ligase SIAH1 [EC:2.3.2.27] | (RefSeq) E3 ubiquitin-protein ligase siah-1-like	MAPK signaling pathway - fly (ko04013);; Ubiquitin mediated proteolysis (ko04120);; Wnt signaling pathway (ko04310)	--	--	Seven in absentia protein family	--	S	Function unknown	PREDICTED: E3 ubiquitin-protein ligase siah-1-like [Plutella xylostella]
gene-LOC105391269	0.680916	2.04161	1.52729	3.58336	4.58643	1.77179	0.0132284	0.950738	up	--	--	--	--	--	--	--	--	--	--	--	--	PREDICTED: uncharacterized protein LOC105391269 [Plutella xylostella]
gene-LOC105391235	2.93957	2.74767	3.75864	9.05773	8.24893	4.48561	0.0119778	0.950599	up	--	--	Molecular Function: RNA-directed DNA polymerase activity (GO:0003964);; Molecular Function: endonuclease activity (GO:0004519);;	biological process: metabolic process (GO:0008152);; biological process: cellular process (GO:0009987);; molecular function: catalytic activity (GO:0003824)	--	--	--	--	--	--	--	--	PREDICTED: uncharacterized protein LOC105391235 [Plutella xylostella]
gene-LOC105386390	3.42333	3.93226	5.44244	6.25077	10.3439	9.32747	0.00151593	0.950525	up	--	--	Molecular Function: transporter activity (GO:0005215);; Cellular Component: membrane (GO:0016020);; Cellular Component: integral component of membrane (GO:0016021);; Biological Process: transmembrane transport (GO:0055085);;	molecular function: transporter activity (GO:0005215);; cellular component: membrane (GO:0016020);; cellular component: membrane part (GO:0044425);; biological process: localization (GO:0051179)	K14353|1.1e-17|ame:726470|K14353 solute carrier organic anion transporter family, member 3A | (RefSeq) solute carrier organic anion transporter family member 1A5 isoform X2	--	--	--	Organic Anion Transporter Polypeptide (OATP) family	--	Q	Secondary metabolites biosynthesis, transport and catabolism	PREDICTED: putative solute carrier organic anion transporter family member 1B7 [Plutella xylostella]
gene-LOC105391219	0.388599	0.554426	1.21131	1.36142	2.18238	1.68708	0.0135017	0.949712	up	[T]	Signal transduction mechanisms	--	--	K04351|1.4e-06|ags:114131920|K04351 Rap guanine nucleotide exchange factor 4 | (RefSeq) rap guanine nucleotide exchange factor 4 isoform X1	--	--	--	Cyclic nucleotide-binding domain	--	S	Function unknown	PREDICTED: potassium channel KAT3-like [Plutella xylostella]
gene-LOC105390858	1.55771	2.13171	2.8047	4.38072	9.12692	2.35178	0.0153011	0.948713	up	--	--	Cellular Component: integral component of membrane (GO:0016021);;	cellular component: membrane (GO:0016020);; cellular component: membrane part (GO:0044425)	K17986|3.5e-98|pxy:105390858|K17986 FUN14 domain-containing protein 1 | (RefSeq) FUN14 domain-containing protein 1-like	Mitophagy - animal (ko04137)	[S]	Function unknown	FUN14 family	--	S	Function unknown	PREDICTED: uncharacterized protein LOC105390858 isoform X1 [Plutella xylostella]
gene-LOC105384602	0.463074	0.613029	1.11751	1.44555	2.67631	1.17285	0.0142446	0.948672	up	[E]	Amino acid transport and metabolism	Molecular Function: nucleotide binding (GO:0000166);; Biological Process: cellular amino acid metabolic process (GO:0006520);; Molecular Function: oxidoreductase activity, acting on the CH-NH2 group of donors, NAD or NADP as acceptor (GO:0016639);;	molecular function: binding (GO:0005488);; biological process: metabolic process (GO:0008152);; biological process: cellular process (GO:0009987);; biological process: single-organism process (GO:0044699);; molecular function: catalytic activity (GO:0003824)	K00261|8.5e-310|pxy:105384602|K00261 glutamate dehydrogenase (NAD(P)+) [EC:1.4.1.3] | (RefSeq) glutamate dehydrogenase, mitochondrial-like	Arginine biosynthesis (ko00220);; Alanine, aspartate and glutamate metabolism (ko00250);; D-Glutamine and D-glutamate metabolism (ko00471);; Nitrogen metabolism (ko00910);; Carbon metabolism (ko01200)	[E]	Amino acid transport and metabolism	Glu/Leu/Phe/Val dehydrogenase, dimerisation domain	Glutamate dehydrogenase, mitochondrial OS=Drosophila melanogaster OX=7227 GN=Gdh PE=1 SV=2	E	Amino acid transport and metabolism	PREDICTED: glutamate dehydrogenase, mitochondrial-like [Plutella xylostella]
gene-LOC119690374	4.6413	9.33649	7.65921	6.51463	10.4656	39.1023	0.0128032	0.948119	up	--	--	Molecular Function: nucleic acid binding (GO:0003676);; Molecular Function: exonuclease activity (GO:0004527);;	molecular function: binding (GO:0005488);; biological process: metabolic process (GO:0008152);; biological process: cellular process (GO:0009987);; molecular function: catalytic activity (GO:0003824)	K14570|3.7e-190|tnl:113498650|K14570 RNA exonuclease 1 [EC:3.1.-.-] | (RefSeq) exonuclease GOR-like isoform X1	Ribosome biogenesis in eukaryotes (ko03008)	[L]	Replication, recombination and repair	--	--	L	Replication, recombination and repair	exonuclease GOR-like isoform X1 [Trichoplusia ni]
gene-LOC105383839	1.14818	1.04961	1.23771	3.05136	2.41989	1.87829	0.0103625	0.94808	up	--	--	--	--	--	--	--	--	--	--	--	--	--
Plutella_xylostella_newGene_650	3.38019	12.7988	14.3979	28.3318	24.5535	16.8161	0.0123956	0.946292	up	--	--	--	--	--	--	--	--	--	--	--	--	--
gene-LOC105394316	7.55146	6.45807	3.16697	8.86264	12.4872	17.503	0.00621791	0.945883	up	--	--	--	--	--	--	--	--	Protein of unknown function (DUF3421)	--	S	Function unknown	PREDICTED: leukocyte receptor cluster member 8 homolog isoform X2 [Plutella xylostella]
gene-LOC105384158	3.68953	5.97338	8.14702	10.4477	20.1223	7.98004	0.00851435	0.94542	up	[E]	Amino acid transport and metabolism	Molecular Function: glutamate-ammonia ligase activity (GO:0004356);; Biological Process: glutamine biosynthetic process (GO:0006542);;	molecular function: catalytic activity (GO:0003824);; biological process: metabolic process (GO:0008152);; biological process: cellular process (GO:0009987);; biological process: single-organism process (GO:0044699)	K01915|2.6e-222|pxy:105384158|K01915 glutamine synthetase [EC:6.3.1.2] | (RefSeq) glutamine synthetase 2 cytoplasmic-like	Arginine biosynthesis (ko00220);; Alanine, aspartate and glutamate metabolism (ko00250);; Glyoxylate and dicarboxylate metabolism (ko00630);; Nitrogen metabolism (ko00910);; Biosynthesis of amino acids (ko01230)	[E]	Amino acid transport and metabolism	Glutamine synthetase, catalytic domain	Glutamine synthetase 2 cytoplasmic OS=Drosophila melanogaster OX=7227 GN=Gs2 PE=2 SV=3	E	Amino acid transport and metabolism	PREDICTED: glutamine synthetase 2 cytoplasmic-like [Plutella xylostella]
gene-LOC105395100	0.593767	0.744802	1.27865	1.75616	2.35933	1.33894	0.00594967	0.945315	up	--	--	--	--	--	--	--	--	Protein of unknown function (DUF3421)	--	--	--	PREDICTED: uncharacterized protein LOC105395100 [Plutella xylostella]
gene-LOC105394105	0.795794	0.48278	0.28577	1.58923	1.92144	0.754188	0.0190566	0.944534	up	[E]	Amino acid transport and metabolism	--	--	K00274|2.2e-140|bmor:101737288|K00274 monoamine oxidase [EC:1.4.3.4] | (RefSeq) uncharacterized LOC101737288	Glycine, serine and threonine metabolism (ko00260);; Arginine and proline metabolism (ko00330);; Histidine metabolism (ko00340);; Tyrosine metabolism (ko00350);; Phenylalanine metabolism (ko00360);; Tryptophan metabolism (ko00380);; Drug metabolism - cytochrome P450 (ko00982)	--	--	--	--	I	Lipid transport and metabolism	PREDICTED: uncharacterized protein LOC105394105 [Plutella xylostella]
gene-LOC105398294	2.6048	6.31097	6.38152	14.4727	13.6173	6.01016	0.0127597	0.940899	up	--	--	--	--	--	--	--	--	--	--	--	--	PREDICTED: uncharacterized protein LOC105398294 [Plutella xylostella]
gene-LOC105385620	1.11179	7.30504	6.88881	16.1611	10.9286	11.5431	0.017844	0.940555	up	--	--	Molecular Function: structural constituent of cuticle (GO:0042302);;	molecular function: structural molecule activity (GO:0005198)	K19720|1.5e-06|mdl:103571939|K19720 collagen type III alpha | (RefSeq) pro-resilin	--	--	--	Insect cuticle protein	--	S	Function unknown	PREDICTED: cuticle protein 10.9-like [Plutella xylostella]
gene-LOC105387530	211.354	302.122	225.854	721.313	601.219	230.991	0.00912192	0.938434	up	--	--	Molecular Function: triglyceride lipase activity (GO:0004806);; Cellular Component: extracellular region (GO:0005576);;	molecular function: catalytic activity (GO:0003824);; cellular component: extracellular region (GO:0005576)	K14073|7.1e-162|pxy:105387530|K14073 pancreatic triacylglycerol lipase [EC:3.1.1.3] | (RefSeq) pancreatic triacylglycerol lipase-like	Glycerolipid metabolism (ko00561)	--	--	Lipase	--	O	Posttranslational modification, protein turnover, chaperones	PREDICTED: pancreatic triacylglycerol lipase-like [Plutella xylostella]
gene-LOC105398477	3.57121	3.49541	4.11345	9.55768	13.9706	3.31994	0.0165953	0.936205	up	--	--	--	--	--	--	--	--	--	--	--	--	PREDICTED: uncharacterized protein LOC105398477 [Plutella xylostella]
gene-LOC105389845	2.59932	3.10203	2.5135	7.07472	10.4752	2.03682	0.0167858	0.933526	up	--	--	Molecular Function: molecular_function (GO:0003674);; Molecular Function: binding (GO:0005488);; Cellular Component: cellular_component (GO:0005575);; Cellular Component: intracellular (GO:0005622);; Cellular Component: cell (GO:0005623);; Cellular Component: cytoplasm (GO:0005737);; Cellular Component: mitochondrion (GO:0005739);; Cellular Component: mitochondrial envelope (GO:0005740);; Cellula…	molecular function: binding (GO:0005488);; cellular component: cell (GO:0005623);; cellular component: cell part (GO:0044464);; cellular component: organelle (GO:0043226);; cellular component: organelle part (GO:0044422);; cellular component: membrane (GO:0016020);; biological process: cellular process (GO:0009987);; biological process: cellular component organization or biogenesis (GO:0071840);;…	--	--	--	--	--	--	S	Function unknown	PREDICTED: uncharacterized protein LOC105389845 [Plutella xylostella]
gene-LOC105388982	4.37962	9.39307	9.65059	16.8166	20.1001	11.2765	0.00662244	0.932693	up	--	--	Molecular Function: serine-type endopeptidase activity (GO:0004252);;	biological process: metabolic process (GO:0008152);; molecular function: catalytic activity (GO:0003824)	K01353|1.4e-07|bbub:102399824|K01353 granzyme B [EC:3.4.21.79] | (RefSeq) duodenase-1	Apoptosis (ko04210);; Natural killer cell mediated cytotoxicity (ko04650);; Type I diabetes mellitus (ko04940);; Transcriptional misregulation in cancer (ko05202);; Autoimmune thyroid disease (ko05320);; Allograft rejection (ko05330);; Graft-versus-host disease (ko05332)	--	--	Trypsin	--	O	Posttranslational modification, protein turnover, chaperones	PREDICTED: snake venom serine proteinase 4a-like [Plutella xylostella]
gene-LOC105397361	1.2109	4.25889	2.66044	8.24716	6.77134	4.18953	0.0166421	0.932158	up	--	--	Biological Process: mitochondrial fission (GO:0000266);; Cellular Component: cellular_component (GO:0005575);; Cellular Component: intracellular (GO:0005622);; Cellular Component: cell (GO:0005623);; Cellular Component: cytoplasm (GO:0005737);; Cellular Component: mitochondrion (GO:0005739);; Cellular Component: mitochondrial envelope (GO:0005740);; Cellular Component: mitochondrial inner membran…	biological process: cellular process (GO:0009987);; biological process: cellular component organization or biogenesis (GO:0071840);; cellular component: cell (GO:0005623);; cellular component: cell part (GO:0044464);; cellular component: organelle (GO:0043226);; cellular component: organelle part (GO:0044422);; cellular component: membrane (GO:0016020);; cellular component: membrane part (GO:0044…	K17981|2.7e-48|pxy:105382232|K17981 mitochondrial fission process protein 1 | (RefSeq) mitochondrial fission process protein 1-like	--	[S]	Function unknown	Mitochondrial 18 KDa protein (MTP18)	--	S	Function unknown	PREDICTED: mitochondrial fission process protein 1-like [Plutella xylostella]
gene-LOC105383675	1.51525	1.31483	1.70599	3.71046	3.52518	2.39097	0.00891602	0.932099	up	--	--	Molecular Function: GTPase activity (GO:0003924);; Molecular Function: GTP binding (GO:0005525);; Biological Process: G-protein coupled receptor signaling pathway (GO:0007186);; Molecular Function: G-protein beta/gamma-subunit complex binding (GO:0031683);;	molecular function: catalytic activity (GO:0003824);; molecular function: binding (GO:0005488);; biological process: cellular process (GO:0009987);; biological process: signaling (GO:0023052);; biological process: single-organism process (GO:0044699);; biological process: response to stimulus (GO:0050896);; biological process: biological regulation (GO:0065007)	K04640|2.2e-222|pxy:105383675|K04640 guanine nucleotide-binding protein subunit alpha, other | (RefSeq) guanine nucleotide-binding protein G(f) subunit alpha-like	--	[T]	Signal transduction mechanisms	G-protein alpha subunit	Guanine nucleotide-binding protein G(f) subunit alpha OS=Drosophila melanogaster OX=7227 GN=Galphaf PE=2 SV=1	T	Signal transduction mechanisms	PREDICTED: guanine nucleotide-binding protein G(f) subunit alpha-like [Plutella xylostella]
gene-LOC105387991	0.384572	0.562828	0.937154	1.30123	1.46516	1.22655	0.00826815	0.930661	up	--	--	--	--	--	--	--	--	--	--	--	--	PREDICTED: uncharacterized protein LOC105387991 isoform X2 [Plutella xylostella]
gene-LOC105384744	7.94655	12.7495	9.44678	23.0792	20.2138	16.6698	0.00354393	0.930402	up	--	--	--	--	--	--	--	--	Mucin-like	--	--	--	PREDICTED: keratin, type I cytoskeletal 10 [Plutella xylostella]
gene-LOC105391432	10.0844	15.3404	18.2884	28.1709	49.2365	15.4472	0.00962313	0.930269	up	[M]	Cell wall/membrane/envelope biogenesis	Molecular Function: protein serine/threonine kinase activity (GO:0004674);; Molecular Function: ATP binding (GO:0005524);;	biological process: metabolic process (GO:0008152);; biological process: cellular process (GO:0009987);; molecular function: catalytic activity (GO:0003824);; molecular function: binding (GO:0005488)	K08811|2.6e-192|pxy:105391432|K08811 testis-specific serine kinase [EC:2.7.11.1] | (RefSeq) testis-specific serine/threonine-protein kinase 3	--	[T]	Signal transduction mechanisms	Protein kinase domain	Probable serine/threonine-protein kinase MARK-A OS=Dictyostelium discoideum OX=44689 GN=mrkA PE=3 SV=1	T	Signal transduction mechanisms	PREDICTED: testis-specific serine/threonine-protein kinase 3 isoform X1 [Plutella xylostella]
gene-LOC105384006	17.3105	16.7637	20.5928	41.2775	53.2409	18.1878	0.00812512	0.927744	up	--	--	--	--	--	--	[I]	Lipid transport and metabolism	CRAL/TRIO domain	--	I	Lipid transport and metabolism	PREDICTED: alpha-tocopherol transfer protein-like [Plutella xylostella]
gene-LOC105385957	0.616588	1.94062	2.35691	4.14445	5.02825	2.61408	0.0182074	0.927155	up	--	--	Molecular Function: calcium ion binding (GO:0005509);;	molecular function: binding (GO:0005488)	K13338|5.1e-27|cfa:475227|K13338 peroxin-1 | (RefSeq) PEX1; peroxisome biogenesis factor 1 isoform X1	Peroxisome (ko04146)	[T]	Signal transduction mechanisms	EF-hand domain pair	Neurocalcin OS=Aplysia californica OX=6500 PE=2 SV=2	T	Signal transduction mechanisms	PREDICTED: EF-hand calcium-binding domain-containing protein 1-like [Plutella xylostella]
gene-LOC105398115	0.844027	1.67505	1.94649	4.45009	4.2352	1.7751	0.0176891	0.926918	up	--	--	--	--	K10840|9.6e-68|tnl:113497684|K10840 centrin-2 | (RefSeq) calmodulin-like	Nucleotide excision repair (ko03420)	--	--	--	--	--	--	PREDICTED: myosin light chain 6B-like [Plutella xylostella]
gene-LOC105389361	173.703	160.768	129.619	513.208	252.283	190.098	0.00924091	0.926759	up	--	--	Molecular Function: metal ion binding (GO:0046872);;	molecular function: binding (GO:0005488)	K05760|7.8e-34|mze:101481805|K05760 paxillin | (RefSeq) nascent polypeptide-associated complex subunit alpha, muscle-specific form isoform X1	VEGF signaling pathway (ko04370);; Focal adhesion (ko04510);; Regulation of actin cytoskeleton (ko04810)	[TZ]	Signal transduction mechanisms;; Cytoskeleton	LIM domain	LIM domain-containing protein DDB_G0271356 OS=Dictyostelium discoideum OX=44689 GN=DDB_G0271356 PE=4 SV=1	--	--	PREDICTED: transforming growth factor beta-1-induced transcript 1 protein [Plutella xylostella]
gene-LOC105384322	0.142522	1.55087	0.869625	4.06602	3.8787	1.04034	0.0244094	0.925811	up	--	--	Cellular Component: integral component of membrane (GO:0016021);;	cellular component: membrane (GO:0016020);; cellular component: membrane part (GO:0044425)	--	--	--	--	--	--	--	--	PREDICTED: uncharacterized protein LOC105384322 [Plutella xylostella]
gene-LOC105380460	0.409757	0.536715	1.2919	1.12038	2.38439	1.57024	0.0138698	0.925309	up	[M]	Cell wall/membrane/envelope biogenesis	Molecular Function: protein binding (GO:0005515);;	molecular function: binding (GO:0005488)	K10443|2.0e-32|myi:110443828|K10443 kelch-like protein 2/3 | (RefSeq) kelch-like protein 3	--	--	--	Kelch motif	Beta-scruin OS=Limulus polyphemus OX=6850 PE=2 SV=1	T	Signal transduction mechanisms	PREDICTED: uncharacterized protein LOC105380460 [Plutella xylostella]
gene-LOC105386862	23.2098	17.0167	18.0584	48.9869	37.1921	29.1751	0.00425554	0.924794	up	--	--	Cellular Component: integral component of membrane (GO:0016021);;	cellular component: membrane (GO:0016020);; cellular component: membrane part (GO:0044425)	--	--	--	--	--	--	--	--	PREDICTED: uncharacterized protein LOC105386862 [Plutella xylostella]
gene-LOC105380983	0.294284	0.497857	0.661669	1.12181	1.50756	0.611389	0.014421	0.92412	up	--	--	Molecular Function: metal ion binding (GO:0046872);;	molecular function: binding (GO:0005488)	K12169|0.0e+00|pxy:105380983|K12169 Kip1 ubiquitination-promoting complex protein 1 [EC:2.3.2.27] | (RefSeq) uncharacterized LOC105380983	--	[O]	Posttranslational modification, protein turnover, chaperones	SPRY domain	--	S	Function unknown	PREDICTED: uncharacterized protein LOC105380983 [Plutella xylostella]
gene-LOC119693120	5.85685	7.99132	6.58022	10.6656	26.6411	9.08376	0.0135393	0.922704	up	--	--	--	--	--	--	--	--	--	--	--	--	--
gene-LOC105395219	25.1931	35.7977	28.5018	51.974	109.247	31.0256	0.0110823	0.921311	up	--	--	Molecular Function: metal ion binding (GO:0046872);;	molecular function: binding (GO:0005488)	K09542|1.9e-93|pxy:105395219|K09542 crystallin, alpha B | (RefSeq) protein lethal(2)essential for life-like	Protein processing in endoplasmic reticulum (ko04141);; Longevity regulating pathway - multiple species (ko04213)	[O]	Posttranslational modification, protein turnover, chaperones	Hsp20/alpha crystallin family	Protein lethal(2)essential for life OS=Drosophila melanogaster OX=7227 GN=l(2)efl PE=1 SV=1	O	Posttranslational modification, protein turnover, chaperones	protein lethal(2)essential for life-like [Plutella xylostella]
gene-LOC105382795	0.528015	1.02022	0.483095	2.78783	1.67374	0.870151	0.0232679	0.919528	up	--	--	--	--	--	--	--	--	Uncharacterised protein family UPF0728	--	--	--	PREDICTED: UPF0728 protein v1g117062-like [Plutella xylostella]
gene-LOC105386362	0.33662	0.412312	0.619954	0.687002	0.442195	1.06333	0.0106503	0.918383	up	--	--	Molecular Function: motor activity (GO:0003774);; Molecular Function: protein kinase activity (GO:0004672);; Molecular Function: ATP binding (GO:0005524);; Biological Process: cell adhesion (GO:0007155);; Cellular Component: myosin complex (GO:0016459);; Molecular Function: actin filament binding (GO:0051015);;	molecular function: catalytic activity (GO:0003824);; biological process: metabolic process (GO:0008152);; biological process: cellular process (GO:0009987);; molecular function: binding (GO:0005488);; biological process: biological adhesion (GO:0022610);; cellular component: cell (GO:0005623);; cellular component: macromolecular complex (GO:0032991);; cellular component: organelle (GO:0043226);;…	K14712|2.3e-106|oaa:100083193|K14712 solute carrier family 39 (zinc transporter), member 6 | (RefSeq) uncharacterized protein LOC100083193 isoform X1	--	[W]	Extracellular structures	Vinculin family	Catenin alpha OS=Drosophila melanogaster OX=7227 GN=alpha-Cat PE=1 SV=2	W	Extracellular structures	PREDICTED: alpha-catulin, partial [Plutella xylostella]
gene-LOC105387357	0.553625	1.59275	0.551343	2.72766	3.12883	1.49908	0.0234337	0.918338	up	--	--	Cellular Component: integral component of membrane (GO:0016021);;	cellular component: membrane (GO:0016020);; cellular component: membrane part (GO:0044425)	--	--	--	--	--	--	--	--	PREDICTED: uncharacterized protein LOC105387357 isoform X1 [Plutella xylostella]
gene-LOC119690643	2.03192	0.75788	0.823816	0.742178	0.967757	13.8002	0.0254842	0.918252	up	[S]	Function unknown	Molecular Function: hydrolase activity, hydrolyzing O-glycosyl compounds (GO:0004553);; Biological Process: carbohydrate metabolic process (GO:0005975);;	molecular function: catalytic activity (GO:0003824);; biological process: metabolic process (GO:0008152)	K01189|5.0e-257|pxy:105390698|K01189 alpha-galactosidase [EC:3.2.1.22] | (RefSeq) alpha-N-acetylgalactosaminidase	Galactose metabolism (ko00052);; Glycerolipid metabolism (ko00561);; Sphingolipid metabolism (ko00600);; Glycosphingolipid biosynthesis - globo and isoglobo series (ko00603);; Lysosome (ko04142)	[G]	Carbohydrate transport and metabolism	Alpha galactosidase A	Probable alpha-galactosidase OS=Dictyostelium discoideum OX=44689 GN=melA PE=3 SV=1	G	Carbohydrate transport and metabolism	PREDICTED: alpha-N-acetylgalactosaminidase isoform X1 [Plutella xylostella]
gene-LOC105391436	9.7748	16.3749	23.1723	31.3534	51.7634	19.5881	0.0101678	0.917584	up	--	--	Molecular Function: microtubule binding (GO:0008017);;	molecular function: binding (GO:0005488)	--	--	--	--	--	--	--	--	PREDICTED: protein FAM154A [Plutella xylostella]
gene-LOC105391626	8.80654	12.8508	13.1932	21.6808	33.9167	14.4769	0.00648658	0.916348	up	--	--	--	--	--	--	--	--	--	--	--	--	PREDICTED: uncharacterized protein LOC105391626 [Plutella xylostella]
gene-LOC105391680	3.24586	5.16205	9.17778	13.7576	14.8307	7.69637	0.0106641	0.916254	up	--	--	Cellular Component: motile cilium (GO:0031514);;	cellular component: cell (GO:0005623);; cellular component: organelle (GO:0043226);; cellular component: cell part (GO:0044464)	K11162|1.6e-18|dqu:106749759|K11162 retinol dehydrogenase 14 [EC:1.1.1.-] | (RefSeq) retinol dehydrogenase 14 isoform X1	--	--	--	CH-like domain in sperm protein	--	S	Function unknown	PREDICTED: uncharacterized protein LOC105391680 [Plutella xylostella]
gene-LOC105394487	5.21586	5.31063	6.21802	17.4797	7.5318	9.0809	0.00953235	0.914716	up	--	--	Biological Process: protein folding (GO:0006457);; Cellular Component: prefoldin complex (GO:0016272);; Molecular Function: unfolded protein binding (GO:0051082);;	biological process: cellular process (GO:0009987);; cellular component: macromolecular complex (GO:0032991);; molecular function: binding (GO:0005488)	K09549|1.9e-73|pxy:105394487|K09549 prefoldin subunit 2 | (RefSeq) prefoldin subunit 2	--	[O]	Posttranslational modification, protein turnover, chaperones	Prefoldin subunit	Probable prefoldin subunit 2 OS=Drosophila melanogaster OX=7227 GN=Pfdn2 PE=2 SV=1	O	Posttranslational modification, protein turnover, chaperones	PREDICTED: prefoldin subunit 2 [Plutella xylostella]
gene-LOC105384017	0.844887	3.23479	1.68166	2.89923	8.5457	3.44321	0.0221636	0.913942	up	--	--	--	--	--	--	--	--	--	--	--	--	PREDICTED: uncharacterized protein LOC105384017 [Plutella xylostella]
gene-LOC105385610	0.826871	0.983113	1.44567	1.99752	3.31169	1.43941	0.00948473	0.91329	up	--	--	Cellular Component: integral component of membrane (GO:0016021);;	cellular component: membrane (GO:0016020);; cellular component: membrane part (GO:0044425)	--	--	--	--	--	--	--	--	PREDICTED: uncharacterized protein LOC105385610 isoform X2 [Plutella xylostella]
gene-LOC119693309	2.79262	3.87921	3.68667	11.9378	7.80694	2.92972	0.0173774	0.912216	up	--	--	--	--	--	--	--	--	--	--	--	--	hypothetical protein evm_000267 [Chilo suppressalis]
gene-LOC105388275	0.03292	0.034867	0.138965	0.206057	0.31735	0.179765	0.0267372	0.911913	up	--	--	--	--	--	--	--	--	--	--	--	--	PREDICTED: uncharacterized protein LOC105388275 [Plutella xylostella]
gene-LOC105382789	0.655613	0.930805	1.20615	1.93177	3.10152	1.43694	0.0185699	0.911777	up	[C]	Energy production and conversion	Molecular Function: ATPase activity, coupled to transmembrane movement of substances (GO:0042626);;	biological process: localization (GO:0051179);; molecular function: catalytic activity (GO:0003824);; molecular function: transporter activity (GO:0005215)	K02149|2.9e-117|pxy:105382789|K02149 V-type H+-transporting ATPase subunit D | (RefSeq) V-type proton ATPase subunit D-like	Oxidative phosphorylation (ko00190);; Phagosome (ko04145);; mTOR signaling pathway (ko04150)	[C]	Energy production and conversion	ATP synthase subunit D	V-type proton ATPase subunit D OS=Suberites domuncula OX=55567 GN=VATPD PE=2 SV=1	C	Energy production and conversion	PREDICTED: V-type proton ATPase subunit D-like isoform X2 [Plutella xylostella]
gene-LOC105391051	3.30729	3.47718	4.49545	7.58883	11.6072	4.30431	0.0109493	0.911276	up	--	--	Molecular Function: zinc ion binding (GO:0008270);; Cellular Component: integral component of membrane (GO:0016021);;	molecular function: binding (GO:0005488);; cellular component: membrane (GO:0016020);; cellular component: membrane part (GO:0044425)	K10657|1.7e-200|pxy:105391051|K10657 E3 ubiquitin-protein ligase MARCH2 [EC:2.3.2.27] | (RefSeq) uncharacterized LOC105391051	--	[A]	RNA processing and modification	RING-variant domain	--	A	RNA processing and modification	PREDICTED: uncharacterized protein LOC105391051 [Plutella xylostella]
gene-LOC105392075	8.98106	13.9875	20.5503	25.9478	36.0224	23.5517	0.00502064	0.910192	up	--	--	--	--	--	--	--	--	--	--	--	--	--
gene-LOC119692498	2.27726	4.96317	5.7875	12.1799	7.97247	6.78784	0.0122404	0.909442	up	--	--	Cellular Component: Golgi membrane (GO:0000139);; Biological Process: protein glycosylation (GO:0006486);; Cellular Component: integral component of membrane (GO:0016021);; Molecular Function: transferase activity, transferring glycosyl groups (GO:0016757);;	cellular component: cell (GO:0005623);; cellular component: membrane (GO:0016020);; cellular component: organelle (GO:0043226);; cellular component: organelle part (GO:0044422);; cellular component: cell part (GO:0044464);; biological process: metabolic process (GO:0008152);; biological process: cellular process (GO:0009987);; biological process: single-organism process (GO:0044699);; cellular co…	K03877|3.1e-103|tnl:113499563|K03877 beta-1,3-galactosyltransferase 5 [EC:2.4.1.-] | (RefSeq) beta-1,3-galactosyltransferase 4-like	Glycosphingolipid biosynthesis - lacto and neolacto series (ko00601);; Glycosphingolipid biosynthesis - globo and isoglobo series (ko00603)	[G]	Carbohydrate transport and metabolism	Galactosyltransferase	Beta-1,3-galactosyltransferase bre-2 OS=Caenorhabditis elegans OX=6239 GN=bre-2 PE=1 SV=1	G	Carbohydrate transport and metabolism	PREDICTED: beta-1,3-galactosyltransferase 5-like [Plutella xylostella]
gene-LOC105381566	0.640155	0.919208	1.6274	2.26086	3.02958	1.44108	0.0129634	0.908422	up	--	--	--	--	--	--	--	--	Protein of unknown function (DUF4497)	--	S	Function unknown	PREDICTED: uncharacterized protein LOC105381566 [Plutella xylostella]
gene-LOC105384111	21.034	25.3817	10.9301	22.9881	15.7604	117.751	0.0216246	0.908115	up	--	--	Molecular Function: growth factor activity (GO:0008083);;	molecular function: binding (GO:0005488)	K16642|2.1e-72|pxy:105384111|K16642 pleiotrophin | (RefSeq) uncharacterized LOC105384111	--	--	--	PTN/MK heparin-binding protein family, C-terminal domain	--	S	Function unknown	PREDICTED: uncharacterized protein LOC105384111 [Plutella xylostella]
gene-LOC105384257	1.16921	0.888908	1.62787	2.919	1.40029	4.6548	0.0193956	0.90808	up	--	--	--	--	--	--	--	--	--	--	--	--	PREDICTED: uncharacterized protein LOC105384257 [Plutella xylostella]
Plutella_xylostella_newGene_1428	4.10496	5.36813	3.88304	12.6375	13.3325	3.83924	0.0180487	0.906897	up	--	--	--	--	--	--	--	--	--	--	--	--	--
gene-LOC119692540	0.830699	1.25572	0.915319	2.63978	2.62119	1.61592	0.0181486	0.90577	up	--	--	Molecular Function: serine-type endopeptidase activity (GO:0004252);; Biological Process: proteolysis (GO:0006508);; Cellular Component: integral component of membrane (GO:0016021);;	biological process: metabolic process (GO:0008152);; molecular function: catalytic activity (GO:0003824);; cellular component: membrane (GO:0016020);; cellular component: membrane part (GO:0044425)	K01324|6.5e-53|pxy:105393232|K01324 plasma kallikrein [EC:3.4.21.34] | (RefSeq) chymotrypsin-2-like	--	--	--	Trypsin	--	O	Posttranslational modification, protein turnover, chaperones	PREDICTED: chymotrypsin-2-like [Plutella xylostella]
gene-LOC105389121	3.43823	4.67558	5.92457	9.84925	12.5132	5.75488	0.00872879	0.904585	up	--	--	Cellular Component: microtubule cytoskeleton (GO:0015630);; Cellular Component: motile cilium (GO:0031514);; Biological Process: cilium assembly (GO:0060271);; Biological Process: cilium movement involved in cell motility (GO:0060294);;	cellular component: cell (GO:0005623);; cellular component: organelle (GO:0043226);; cellular component: cell part (GO:0044464);; biological process: cellular process (GO:0009987);; biological process: single-organism process (GO:0044699);; biological process: cellular component organization or biogenesis (GO:0071840)	K18631|1.9e-290|pxy:105387675|K18631 tektin-4 | (RefSeq) tektin-4-like	--	[Z]	Cytoskeleton	Tektin family	Tektin-B1 OS=Strongylocentrotus purpuratus OX=7668 PE=1 SV=1	Z	Cytoskeleton	PREDICTED: tektin-4-like [Plutella xylostella]
gene-LOC105393476	28.8015	74.8606	73.0954	217.655	60.4931	100.216	0.0173295	0.904219	up	[I]	Lipid transport and metabolism	Biological Process: lipid metabolic process (GO:0006629);;	biological process: metabolic process (GO:0008152);; biological process: single-organism process (GO:0044699)	K01052|3.7e-255|pxy:105393476|K01052 lysosomal acid lipase/cholesteryl ester hydrolase [EC:3.1.1.13] | (RefSeq) lipase 3-like	Steroid biosynthesis (ko00100);; Lysosome (ko04142)	[I]	Lipid transport and metabolism	Partial alpha/beta-hydrolase lipase region	Lipase 1 OS=Drosophila melanogaster OX=7227 GN=Lip1 PE=2 SV=2	G	Carbohydrate transport and metabolism	PREDICTED: lipase 3-like [Plutella xylostella]
gene-LOC105384413	1.33809	1.3519	1.72561	3.55283	4.10355	1.55566	0.0135775	0.902518	up	--	--	--	--	K19720|6.3e-79|haw:110379002|K19720 collagen type III alpha | (RefSeq) uncharacterized protein LOC110379002	--	--	--	Domain of unknown function (DUF4795)	--	S	Function unknown	PREDICTED: myosin-11-like isoform X1 [Plutella xylostella]
gene-LOC105392545	9.37839	10.456	6.76628	25.7143	16.029	11.6349	0.00981061	0.901965	up	--	--	Biological Process: lipid metabolic process (GO:0006629);; Molecular Function: phosphoric diester hydrolase activity (GO:0008081);;	biological process: metabolic process (GO:0008152);; biological process: single-organism process (GO:0044699);; molecular function: catalytic activity (GO:0003824)	K19882|1.2e-65|zne:110838925|K19882 O-palmitoleoyl-L-serine hydrolase [EC:3.1.1.98] | (RefSeq) uncharacterized protein LOC110838925	Wnt signaling pathway (ko04310)	--	--	--	Variant-surface-glycoprotein phospholipase C OS=Trypanosoma cruzi OX=5693 PE=3 SV=1	T	Signal transduction mechanisms	PREDICTED: PI-PLC X domain-containing protein 1-like, partial [Plutella xylostella]
gene-LOC105381039	5.31966	6.1628	14.1209	18.8895	15.6452	16.2395	0.00782012	0.901666	up	[G]	Carbohydrate transport and metabolism	Molecular Function: hydrolase activity, hydrolyzing O-glycosyl compounds (GO:0004553);; Biological Process: carbohydrate metabolic process (GO:0005975);;	molecular function: catalytic activity (GO:0003824);; biological process: metabolic process (GO:0008152)	K12316|5.3e-19|pmaj:107212383|K12316 lysosomal alpha-glucosidase [EC:3.2.1.20] | (RefSeq) GAA; lysosomal alpha-glucosidase	Galactose metabolism (ko00052);; Starch and sucrose metabolism (ko00500);; Lysosome (ko04142)	[G]	Carbohydrate transport and metabolism	Glycosyl hydrolases family 31	--	G	Carbohydrate transport and metabolism	PREDICTED: uncharacterized family 31 glucosidase KIAA1161-like isoform X1 [Plutella xylostella]
gene-LOC105389148	0.274534	0.55021	0.685255	0.983206	1.47554	1.23986	0.0222176	0.900258	up	--	--	Molecular Function: transmembrane signaling receptor activity (GO:0004888);; Cellular Component: integral component of membrane (GO:0016021);; Molecular Function: acetylcholine-gated cation-selective channel activity (GO:0022848);; Cellular Component: postsynaptic membrane (GO:0045211);;	biological process: cellular process (GO:0009987);; biological process: signaling (GO:0023052);; biological process: single-organism process (GO:0044699);; biological process: response to stimulus (GO:0050896);; biological process: biological regulation (GO:0065007);; molecular function: signal transducer activity (GO:0004871);; molecular function: molecular transducer activity (GO:0060089);; cel…	K05312|1.4e-288|pxy:105389148|K05312 nicotinic acetylcholine receptor, invertebrate | (RefSeq) acetylcholine receptor subunit beta-like 1	--	[T]	Signal transduction mechanisms	Neurotransmitter-gated ion-channel ligand binding domain	Acetylcholine receptor subunit beta-like 1 OS=Drosophila melanogaster OX=7227 GN=nAChRbeta1 PE=2 SV=1	T	Signal transduction mechanisms	acetylcholine receptor subunit beta-like 1 precursor [Plutella xylostella]
gene-LOC105382043	20.7186	22.9785	14.7687	71.398	39.1491	15.9065	0.0185375	0.900128	up	--	--	--	--	--	--	--	--	--	--	--	--	PREDICTED: neuropeptide F isoform X2 [Plutella xylostella]
gene-LOC105384513	3.7926	9.12332	6.41099	5.78179	8.65868	34.3457	0.019618	0.899772	up	--	--	Cellular Component: integral component of membrane (GO:0016021);;	cellular component: membrane (GO:0016020);; cellular component: membrane part (GO:0044425)	K23789|1.3e-89|mpha:105837627|K23789 RING finger protein 145 [EC:2.3.2.27] | (RefSeq) uncharacterized protein LOC105837627	--	[O]	Posttranslational modification, protein turnover, chaperones	Zinc finger, C3HC4 type (RING finger)	--	O	Posttranslational modification, protein turnover, chaperones	PREDICTED: uncharacterized protein LOC105384513 [Plutella xylostella]
gene-LOC105392650	0.267377	0.103886	0.525659	1.17245	0.94588	0.371566	0.0286355	0.898291	up	--	--	Molecular Function: protein binding (GO:0005515);;	molecular function: binding (GO:0005488)	K10448|2.5e-271|pxy:105392650|K10448 kelch-like protein 10 | (RefSeq) kelch-like protein 10	--	[TR]	Signal transduction mechanisms;; General function prediction only	Kelch motif	Kelch-like protein diablo OS=Anopheles gambiae OX=7165 GN=dbo PE=3 SV=4	T	Signal transduction mechanisms	PREDICTED: kelch-like protein 10 [Plutella xylostella]
gene-LOC105385485	1.16569	1.37591	1.1149	3.6738	1.93253	2.05735	0.0138675	0.897918	up	[I]	Lipid transport and metabolism	Biological Process: lipid metabolic process (GO:0006629);; Molecular Function: hydrolase activity, acting on ester bonds (GO:0016788);;	biological process: metabolic process (GO:0008152);; biological process: single-organism process (GO:0044699);; molecular function: catalytic activity (GO:0003824)	K01052|2.7e-256|pxy:105385485|K01052 lysosomal acid lipase/cholesteryl ester hydrolase [EC:3.1.1.13] | (RefSeq) lipase 3	Steroid biosynthesis (ko00100);; Lysosome (ko04142)	[I]	Lipid transport and metabolism	Partial alpha/beta-hydrolase lipase region	Lipase 1 OS=Drosophila melanogaster OX=7227 GN=Lip1 PE=2 SV=2	I	Lipid transport and metabolism	PREDICTED: lipase 3 [Plutella xylostella]
gene-LOC105394696	8.38503	6.82285	10.388	14.9005	24.9108	11.1959	0.00791682	0.896718	up	--	--	Biological Process: regulation of protein phosphorylation (GO:0001932);; Biological Process: desensitization of G-protein coupled receptor protein signaling pathway (GO:0002029);; Biological Process: G-protein coupled receptor internalization (GO:0002031);; Cellular Component: cellular_component (GO:0005575);; Cellular Component: intracellular (GO:0005622);; Cellular Component: cell (GO:0005623);…	biological process: biological regulation (GO:0065007);; biological process: metabolic process (GO:0008152);; biological process: cellular process (GO:0009987);; biological process: single-organism process (GO:0044699);; biological process: localization (GO:0051179);; cellular component: cell (GO:0005623);; cellular component: cell part (GO:0044464);; cellular component: membrane (GO:0016020);; b…	--	--	--	--	Arrestin (or S-antigen), N-terminal domain	--	E	Amino acid transport and metabolism	PREDICTED: uncharacterized protein LOC105394696 [Plutella xylostella]
gene-LOC105393924	0.338378	1.38613	1.5074	3.29683	3.78763	1.18424	0.0275054	0.89571	up	--	--	Molecular Function: carbohydrate binding (GO:0030246);;	molecular function: binding (GO:0005488)	K10091|4.1e-176|pxy:105393924|K10091 galectin-4 | (RefSeq) uncharacterized LOC105393924	--	--	--	Galactoside-binding lectin	--	S	Function unknown	PREDICTED: uncharacterized protein LOC105393924 [Plutella xylostella]
gene-LOC105397938	0.362438	0.600616	0.799898	1.61009	1.41952	0.658791	0.0164862	0.894235	up	--	--	--	--	K20283|0.0e+00|pxy:105397938|K20283 golgin subfamily A member 4 | (RefSeq) putative leucine-rich repeat-containing protein DDB_G0290503	--	--	--	--	--	S	Function unknown	PREDICTED: putative leucine-rich repeat-containing protein DDB_G0290503 [Plutella xylostella]
gene-LOC105390675	0.637979	1.32239	2.2521	3.32508	4.18247	1.78611	0.0205828	0.893785	up	--	--	--	--	--	--	--	--	--	--	--	--	PREDICTED: uncharacterized protein LOC105390675 [Plutella xylostella]
gene-LOC105384293	0.579357	0.138435	0.297821	0.996014	0.990877	1.02554	0.0292442	0.892729	up	[R]	General function prediction only	Molecular Function: molecular_function (GO:0003674);; Molecular Function: catalytic activity (GO:0003824);; Molecular Function: polypeptide N-acetylgalactosaminyltransferase activity (GO:0004653);; Cellular Component: cellular_component (GO:0005575);; Cellular Component: intracellular (GO:0005622);; Cellular Component: cell (GO:0005623);; Cellular Component: cytoplasm (GO:0005737);; Cellular Comp…	molecular function: catalytic activity (GO:0003824);; cellular component: cell (GO:0005623);; cellular component: cell part (GO:0044464);; cellular component: organelle (GO:0043226);; cellular component: organelle part (GO:0044422);; biological process: metabolic process (GO:0008152);; biological process: cellular process (GO:0009987);; biological process: single-organism process (GO:0044699);; c…	K00710|5.6e-242|pxy:105390602|K00710 polypeptide N-acetylgalactosaminyltransferase [EC:2.4.1.41] | (RefSeq) polypeptide N-acetylgalactosaminyltransferase 1-like	Mucin type O-glycan biosynthesis (ko00512);; Other types of O-glycan biosynthesis (ko00514)	[O]	Posttranslational modification, protein turnover, chaperones	Ricin-type beta-trefoil lectin domain	Polypeptide N-acetylgalactosaminyltransferase 1 OS=Drosophila melanogaster OX=7227 GN=Pgant1 PE=1 SV=2	O	Posttranslational modification, protein turnover, chaperones	PREDICTED: polypeptide N-acetylgalactosaminyltransferase 1-like [Plutella xylostella]
gene-LOC119690568	5.23597	9.52272	7.33663	23.9842	12.5212	7.45545	0.0169002	0.892222	up	[R]	General function prediction only	Molecular Function: metal ion binding (GO:0046872);;	molecular function: binding (GO:0005488)	K12035|1.9e-170|pxy:105387528|K12035 tripartite motif-containing protein 71 [EC:2.3.2.27] | (RefSeq) RING finger protein nhl-1-like	--	--	--	NHL repeat	--	O	Posttranslational modification, protein turnover, chaperones	PREDICTED: RING finger protein nhl-1-like [Plutella xylostella]
gene-LOC119691988	2.16338	4.60431	5.03709	10.7772	11.2904	3.3369	0.0198537	0.891473	up	--	--	Cellular Component: integral component of membrane (GO:0016021);;	cellular component: membrane (GO:0016020);; cellular component: membrane part (GO:0044425)	K18631|2.5e-199|bmor:105842615|K18631 tektin-4 | (RefSeq) tektin-4-like	--	[Z]	Cytoskeleton	Tektin family	Tektin-B1 OS=Strongylocentrotus purpuratus OX=7668 PE=1 SV=1	Z	Cytoskeleton	PREDICTED: tektin-4 [Amyelois transitella]
gene-LOC105398314	2.64202	3.68175	6.16197	9.83713	11.442	4.47693	0.0158016	0.89008	up	--	--	Cellular Component: nucleus (GO:0005634);; Molecular Function: zinc ion binding (GO:0008270);;	cellular component: cell (GO:0005623);; cellular component: organelle (GO:0043226);; cellular component: cell part (GO:0044464);; molecular function: binding (GO:0005488)	K09228|3.2e-09|aag:5564375|K09228 KRAB domain-containing zinc finger protein | (RefSeq) transcription factor grauzone	--	--	--	Zinc-finger associated domain (zf-AD)	--	S	Function unknown	PREDICTED: zinc finger protein weckle-like [Plutella xylostella]
gene-LOC105383178	0.455118	0.436144	0.656003	0.567669	0.568321	3.6479	0.0295168	0.889206	up	--	--	Cellular Component: integral component of membrane (GO:0016021);;	cellular component: membrane (GO:0016020);; cellular component: membrane part (GO:0044425)	K15144|2.7e-26|lhu:105672372|K15144 mediator of RNA polymerase II transcription subunit 1 | (RefSeq) LOW QUALITY PROTEIN: mediator of RNA polymerase II transcription subunit 1	--	[OT]	Posttranslational modification, protein turnover, chaperones;; Signal transduction mechanisms	XK-related protein	Cell death abnormality protein 8 OS=Caenorhabditis elegans OX=6239 GN=ced-8 PE=1 SV=2	S	Function unknown	PREDICTED: XK-related protein 6-like [Plutella xylostella]
gene-LOC105387108	2.48876	3.38171	4.63559	6.74661	11.6829	3.4616	0.0157868	0.888508	up	--	--	Molecular Function: nucleoside transmembrane transporter activity (GO:0005337);; Cellular Component: integral component of membrane (GO:0016021);;	biological process: single-organism process (GO:0044699);; biological process: localization (GO:0051179);; molecular function: transporter activity (GO:0005215);; cellular component: membrane (GO:0016020);; cellular component: membrane part (GO:0044425)	--	--	--	--	--	--	--	--	PREDICTED: uncharacterized protein LOC105387108 [Plutella xylostella]
gene-LOC105387410	0.361475	0.637576	0.506518	1.51657	1.60428	0.565483	0.0269024	0.887402	up	--	--	Biological Process: system process (GO:0003008);; Biological Process: sensory perception (GO:0007600);; Biological Process: biological_process (GO:0008150);; Biological Process: sensory perception of pain (GO:0019233);; Biological Process: multicellular organismal process (GO:0032501);; Biological Process: nervous system process (GO:0050877);;	biological process: multicellular organismal process (GO:0032501)	--	--	--	--	MYCBP-associated protein family	--	S	Function unknown	PREDICTED: MYCBP-associated protein-like [Plutella xylostella]
gene-LOC105398015	5.74637	8.10221	11.9062	14.3732	25.4913	11.4524	0.010214	0.886482	up	[M]	Cell wall/membrane/envelope biogenesis	Molecular Function: protein kinase activity (GO:0004672);; Molecular Function: ATP binding (GO:0005524);;	biological process: metabolic process (GO:0008152);; biological process: cellular process (GO:0009987);; molecular function: catalytic activity (GO:0003824);; molecular function: binding (GO:0005488)	K08811|8.3e-219|pxy:105398015|K08811 testis-specific serine kinase [EC:2.7.11.1] | (RefSeq) testis-specific serine/threonine-protein kinase 3-like	--	[T]	Signal transduction mechanisms	Protein kinase domain	Myosin light chain kinase A OS=Dictyostelium discoideum OX=44689 GN=mlkA PE=1 SV=2	T	Signal transduction mechanisms	PREDICTED: testis-specific serine/threonine-protein kinase 1-like isoform X1 [Plutella xylostella]
gene-LOC105387766	2.08568	2.88548	3.02102	6.03337	5.99306	3.64753	0.0092088	0.885808	up	--	--	--	--	--	--	--	--	--	--	--	--	PREDICTED: uncharacterized protein LOC105387766 [Plutella xylostella]
gene-LOC105397567	3.56118	2.53819	2.15671	6.11558	11.8049	2.62626	0.027363	0.885714	up	--	--	Cellular Component: mitochondrion (GO:0005739);; Biological Process: negative regulation of ATPase activity (GO:0032780);; Molecular Function: ATPase inhibitor activity (GO:0042030);;	cellular component: cell (GO:0005623);; cellular component: organelle (GO:0043226);; cellular component: cell part (GO:0044464);; biological process: biological regulation (GO:0065007);; molecular function: molecular function regulator (GO:0098772)	K22255|1.8e-47|pxy:105397567|K22255 ATPase inhibitor, mitochondrial | (RefSeq) ATPase inhibitor mai-1, mitochondrial-like	--	--	--	Mitochondrial ATPase inhibitor, IATP	--	--	--	PREDICTED: ATPase inhibitor mai-1, mitochondrial-like [Plutella xylostella]
Plutella_xylostella_newGene_4080	1.44938	1.21491	1.56654	2.88205	1.76559	3.75805	0.00999645	0.885028	up	--	--	--	--	--	--	--	--	--	--	--	--	--
gene-LOC105382507	6.99645	7.16237	13.9662	19.4303	22.8924	12.2082	0.0089691	0.884699	up	--	--	--	--	--	--	--	--	--	--	--	--	PREDICTED: transcription factor SPT20 homolog [Plutella xylostella]
gene-LOC105385043	0.668275	1.34949	0.913664	2.07015	3.09605	1.47414	0.0224074	0.884518	up	--	--	Molecular Function: ATP binding (GO:0005524);; Biological Process: protein polyglutamylation (GO:0018095);;	molecular function: binding (GO:0005488);; biological process: metabolic process (GO:0008152);; biological process: cellular process (GO:0009987)	K16599|1.4e-171|haw:110377590|K16599 tubulin polyglutamylase TTLL1 [EC:6.-.-.-] | (RefSeq) probable tubulin polyglutamylase TTLL1	--	[O]	Posttranslational modification, protein turnover, chaperones	Tubulin-tyrosine ligase family	Probable alpha-tubulin polyglutamylase Ttll1 OS=Tetrahymena thermophila (strain SB210) OX=312017 GN=Ttll1 PE=3 SV=2	O	Posttranslational modification, protein turnover, chaperones	probable tubulin polyglutamylase TTLL1 [Spodoptera frugiperda]
gene-LOC105380303	0.034228	0.27303	0.444764	0.732775	0.571646	0.678019	0.0303852	0.882123	up	--	--	--	--	--	--	--	--	--	--	--	--	uncharacterized protein LOC114354534 [Ostrinia furnacalis]
gene-LOC105386532	0.744392	0.442289	1.3656	2.90338	2.3095	1.30738	0.0303382	0.880706	up	--	--	--	--	K18180|5.0e-16|dqu:106746160|K18180 cytochrome c oxidase assembly factor 7 | (RefSeq) uncharacterized protein LOC106746160	--	--	--	Gamma interferon inducible lysosomal thiol reductase (GILT)	--	O	Posttranslational modification, protein turnover, chaperones	PREDICTED: GILT-like protein F37H8.5 [Plutella xylostella]
gene-LOC119693685	1.14275	1.13498	0.789728	1.94332	1.51945	4.70115	0.0283446	0.877573	up	--	--	Cellular Component: integral component of membrane (GO:0016021);;	cellular component: membrane (GO:0016020);; cellular component: membrane part (GO:0044425)	--	--	--	--	--	Protein singles bar OS=Drosophila melanogaster OX=7227 GN=sing PE=1 SV=1	--	--	hypothetical protein B5V51_1450 [Heliothis virescens]
gene-LOC119694357	6.43738	6.80072	8.97008	21.7748	6.09513	16.5184	0.0151789	0.875914	up	--	--	--	--	--	--	--	--	Domain of unknown function (DUF4695)	--	--	--	--
gene-LOC119692449	1.4318	2.30884	3.23034	2.52617	8.69607	4.71048	0.0229605	0.875586	up	--	--	--	--	--	--	--	--	--	--	--	--	hypothetical protein evm_004844 [Chilo suppressalis]
Plutella_xylostella_newGene_1481	343.423	506.315	585.399	814.893	1306.76	614.25	0.00732371	0.873472	up	--	--	--	--	--	--	--	--	--	--	--	--	--
gene-LOC105394553	1.04486	1.30467	1.41007	1.71963	4.02125	2.08291	0.0151458	0.873265	up	[E]	Amino acid transport and metabolism	Molecular Function: oxidoreductase activity (GO:0016491);;	molecular function: catalytic activity (GO:0003824)	K01278|8.2e-196|dpl:KGM_214132|K01278 dipeptidyl-peptidase 4 [EC:3.4.14.5] | (RefSeq) spermine oxidase like protein	--	[H]	Coenzyme transport and metabolism	Flavin containing amine oxidoreductase	Protein anon-37Cs OS=Drosophila lebanonensis OX=7225 GN=anon-37Cs PE=3 SV=1	O	Posttranslational modification, protein turnover, chaperones	PREDICTED: spermine oxidase-like [Plutella xylostella]
gene-LOC105394617	2.62299	5.15194	7.4163	10.8865	15.4572	5.21084	0.0201904	0.8714	up	--	--	--	--	--	--	--	--	--	--	--	--	PREDICTED: uncharacterized protein LOC105391960 [Plutella xylostella]
gene-LOC105395717	0.225949	0.188853	0.165875	0.264888	0.569831	0.590159	0.0257726	0.871136	up	[QV]	Secondary metabolites biosynthesis, transport and catabolism;; Defense mechanisms	Molecular Function: iron ion binding (GO:0005506);; Molecular Function: oxidoreductase activity, acting on paired donors, with incorporation or reduction of molecular oxygen (GO:0016705);; Molecular Function: heme binding (GO:0020037);;	molecular function: binding (GO:0005488);; biological process: metabolic process (GO:0008152);; biological process: single-organism process (GO:0044699);; molecular function: catalytic activity (GO:0003824)	K14999|0.0e+00|pxy:105395717|K14999 cytochrome P450 family 6 [EC:1.14.-.-] | (RefSeq) probable cytochrome P450 6a13	--	[Q]	Secondary metabolites biosynthesis, transport and catabolism	Cytochrome P450	Cytochrome P450 6a2 OS=Drosophila melanogaster OX=7227 GN=Cyp6a2 PE=2 SV=2	Q	Secondary metabolites biosynthesis, transport and catabolism	PREDICTED: probable cytochrome P450 6a13 [Plutella xylostella]
gene-LOC105389139	0.73059	0.704518	2.01	0.705253	0.811025	10.7992	0.0336928	0.871099	up	[M]	Cell wall/membrane/envelope biogenesis	Molecular Function: calcium ion binding (GO:0005509);; Cellular Component: integral component of membrane (GO:0016021);;	molecular function: binding (GO:0005488);; cellular component: membrane (GO:0016020);; cellular component: membrane part (GO:0044425)	K23664|0.0e+00|acs:100554918|K23664 multipile epidermal growth factor-like domains protein 8 | (RefSeq) multiple epidermal growth factor-like domains protein 8	Hedgehog signaling pathway (ko04340)	[TV]	Signal transduction mechanisms;; Defense mechanisms	Galactose oxidase, central domain	Putative protein tag-53 OS=Caenorhabditis elegans OX=6239 GN=tag-53 PE=1 SV=3	T	Signal transduction mechanisms	multiple epidermal growth factor-like domains protein 8 [Ostrinia furnacalis]
gene-LOC105386384	2.02056	2.94668	2.30994	6.28954	4.81233	5.70903	0.0244108	0.870945	up	--	--	Molecular Function: hormone activity (GO:0005179);; Cellular Component: extracellular region (GO:0005576);;	molecular function: binding (GO:0005488);; cellular component: extracellular region (GO:0005576)	--	--	--	--	Adipokinetic hormone	Adipokinetic prohormone type 1 OS=Agrotis ipsilon OX=56364 PE=1 SV=1	G	Carbohydrate transport and metabolism	PREDICTED: adipokinetic prohormone [Plutella xylostella]
gene-LOC119694747	4.37826	9.10009	5.13601	12.9935	20.5027	6.38382	0.021453	0.870642	up	--	--	--	--	--	--	--	--	--	--	--	--	--
gene-LOC105386963	512.098	801.916	466.324	2471.66	1004.3	379.718	0.0270264	0.87064	up	--	--	Molecular Function: triglyceride lipase activity (GO:0004806);; Cellular Component: extracellular region (GO:0005576);; Biological Process: lipid metabolic process (GO:0006629);;	molecular function: catalytic activity (GO:0003824);; cellular component: extracellular region (GO:0005576);; biological process: metabolic process (GO:0008152);; biological process: single-organism process (GO:0044699)	K14073|8.8e-81|pxy:105387526|K14073 pancreatic triacylglycerol lipase [EC:3.1.1.3] | (RefSeq) pancreatic triacylglycerol lipase-like	Glycerolipid metabolism (ko00561)	--	--	Lipase	Phospholipase A1 1 (Fragment) OS=Dolichovespula maculata OX=7441 PE=1 SV=1	O	Posttranslational modification, protein turnover, chaperones	PREDICTED: pancreatic triacylglycerol lipase-like, partial [Plutella xylostella]
gene-LOC105397840	2.72554	2.86117	4.69956	5.48115	9.4051	5.09948	0.00913187	0.870453	up	--	--	--	--	--	--	--	--	--	--	--	--	PREDICTED: pre-mRNA-splicing factor 38B-like, partial [Plutella xylostella]
gene-LOC119694860	0.525229	0.437079	0.588453	1.12652	1.59461	0.669741	0.0226381	0.870261	up	--	--	Molecular Function: ATP binding (GO:0005524);;	molecular function: binding (GO:0005488)	K00665|2.7e-42|tca:658978|K00665 fatty acid synthase, animal type [EC:2.3.1.85] | (RefSeq) IQ and AAA domain-containing protein 1	Fatty acid biosynthesis (ko00061);; Fatty acid metabolism (ko01212)	[O]	Posttranslational modification, protein turnover, chaperones	ATPase family associated with various cellular activities (AAA)	--	O	Posttranslational modification, protein turnover, chaperones	IQ and AAA domain-containing protein 1-like [Bombyx mandarina]
gene-LOC105381853	4.01011	5.57256	5.16195	13.3297	9.71753	5.52007	0.0132121	0.869419	up	[JU]	Translation, ribosomal structure and biogenesis;; Intracellular trafficking, secretion, and vesicular transport	Molecular Function: asparaginase activity (GO:0004067);; Biological Process: cellular amino acid metabolic process (GO:0006520);;	molecular function: catalytic activity (GO:0003824);; biological process: metabolic process (GO:0008152);; biological process: cellular process (GO:0009987);; biological process: single-organism process (GO:0044699)	K13278|0.0e+00|pxy:105381853|K13278 60kDa lysophospholipase [EC:3.1.1.5 3.1.1.47 3.5.1.1] | (RefSeq) L-asparaginase-like	--	[E]	Amino acid transport and metabolism	Asparaginase, N-terminal	L-asparaginase OS=Dirofilaria immitis OX=6287 PE=1 SV=1	E	Amino acid transport and metabolism	PREDICTED: L-asparaginase-like [Plutella xylostella]
gene-LOC105397906	2.29763	2.23037	1.85861	3.82496	6.59136	2.7036	0.0162016	0.868277	up	--	--	--	--	--	--	--	--	--	--	--	--	PREDICTED: uncharacterized protein LOC105397906 [Plutella xylostella]
gene-LOC105384262	0.747	0.462854	0.60735	1.33783	2.58743	0.632179	0.0322414	0.867978	up	--	--	Molecular Function: protein binding (GO:0005515);;	molecular function: binding (GO:0005488)	--	--	--	--	IQ calmodulin-binding motif	--	S	Function unknown	PREDICTED: IQ domain-containing protein G [Plutella xylostella]
gene-LOC105392891	0.615078	0.687243	0.778407	1.61792	1.29922	1.09264	0.0101578	0.867564	up	--	--	Cellular Component: integral component of membrane (GO:0016021);;	cellular component: membrane (GO:0016020);; cellular component: membrane part (GO:0044425)	--	--	--	--	--	--	--	--	PREDICTED: uncharacterized protein LOC105392891 [Plutella xylostella]
gene-LOC105385655	10.1937	18.9609	13.9983	34.9043	34.292	15.9104	0.0148611	0.867095	up	--	--	--	--	--	--	--	--	--	--	--	--	PREDICTED: uncharacterized protein LOC105385655 [Plutella xylostella]
gene-LOC105392382	0.752919	0.560053	0.074362	0.308564	0.416933	5.8622	0.0331268	0.866521	up	--	--	Cellular Component: integral component of membrane (GO:0016021);;	cellular component: membrane (GO:0016020);; cellular component: membrane part (GO:0044425)	K13885|0.0e+00|pxy:105392382|K13885 scavenger receptor class B, member 1 | (RefSeq) scavenger receptor class B member 1-like	Phagosome (ko04145)	[T]	Signal transduction mechanisms	CD36 family	Sensory neuron membrane protein 2 OS=Manduca sexta OX=7130 PE=2 SV=1	T	Signal transduction mechanisms	PREDICTED: scavenger receptor class B member 1-like [Plutella xylostella]
gene-LOC119692558	0	2.32571	5.7314	18.2856	18.3518	1.66875	0.0294459	0.865709	up	--	--	Cellular Component: extracellular region (GO:0005576);; Biological Process: defense response to bacterium (GO:0042742);;	cellular component: extracellular region (GO:0005576);; biological process: response to stimulus (GO:0050896);; biological process: multi-organism process (GO:0051704)	K13024|2.8e-10|pxy:105390149|K13024 inositol-hexakisphosphate/diphosphoinositol-pentakisphosphate 1-kinase [EC:2.7.4.24] | (RefSeq) inositol hexakisphosphate and diphosphoinositol-pentakisphosphate kinase-like	Phosphatidylinositol signaling system (ko04070)	--	--	Moricin	--	--	--	PREDICTED: uncharacterized protein LOC105392533 [Plutella xylostella]
gene-LOC105386961	1.06133	0.923348	1.2529	3.30362	3.28519	1.13838	0.0312317	0.864801	up	--	--	--	--	--	--	--	--	--	--	--	--	PREDICTED: uncharacterized protein LOC105386961 [Plutella xylostella]
gene-LOC105398810	8.2044	14.1482	13.1443	24.1078	34.9216	12.8702	0.0146763	0.863189	up	--	--	--	--	--	--	--	--	Protein of unknown function (DUF745)	--	--	--	PREDICTED: uncharacterized protein LOC105398810 isoform X1 [Plutella xylostella]
gene-LOC105382805	0.338431	1.05168	3.00163	6.77276	3.97393	1.35282	0.0356564	0.862756	up	--	--	Molecular Function: transmembrane receptor protein serine/threonine kinase activity (GO:0004675);; Cellular Component: membrane (GO:0016020);;	biological process: metabolic process (GO:0008152);; biological process: cellular process (GO:0009987);; biological process: signaling (GO:0023052);; biological process: single-organism process (GO:0044699);; biological process: response to stimulus (GO:0050896);; biological process: biological regulation (GO:0065007);; molecular function: catalytic activity (GO:0003824);; molecular function: sig…	--	--	--	--	Sleepless protein	--	--	--	PREDICTED: uncharacterized protein LOC105382805 isoform X2 [Plutella xylostella]
gene-LOC105381670	4.8035	6.64998	9.48439	12.3037	24.4721	7.24918	0.0219744	0.861102	up	--	--	Cellular Component: cellular_component (GO:0005575);; Cellular Component: intracellular (GO:0005622);; Cellular Component: cell (GO:0005623);; Cellular Component: cytoplasm (GO:0005737);; Cellular Component: mitochondrion (GO:0005739);; Biological Process: organelle organization (GO:0006996);; Biological Process: mitochondrion organization (GO:0007005);; Biological Process: biological_process (GO…	cellular component: cell (GO:0005623);; cellular component: cell part (GO:0044464);; cellular component: organelle (GO:0043226);; biological process: cellular process (GO:0009987);; biological process: cellular component organization or biogenesis (GO:0071840)	K22758|1.4e-46|pxy:105381670|K22758 coiled-coil-helix-coiled-coil-helix domain-containing protein 2 | (RefSeq) coiled-coil-helix-coiled-coil-helix domain-containing protein 10, mitochondrial-like	--	--	--	--	--	S	Function unknown	PREDICTED: coiled-coil-helix-coiled-coil-helix domain-containing protein 10, mitochondrial-like isoform X2 [Plutella xylostella]
gene-LOC105385482	0.308986	1.35779	1.55422	2.28757	3.20551	1.94213	0.0301331	0.859296	up	--	--	Molecular Function: protein binding (GO:0005515);;	molecular function: binding (GO:0005488)	K14963|4.1e-43|lgi:LOTGIDRAFT_231596|K14963 COMPASS component SWD3 | (RefSeq) hypothetical protein	--	--	--	WD domain, G-beta repeat	--	S	Function unknown	PREDICTED: vegetative incompatibility protein HET-E-1-like [Plutella xylostella]
gene-LOC105382571	1.32462	1.64489	2.62259	3.17015	6.49397	2.35688	0.0246622	0.858261	up	--	--	Molecular Function: carbohydrate binding (GO:0030246);;	molecular function: binding (GO:0005488)	K10091|1.4e-145|pxy:105382571|K10091 galectin-4 | (RefSeq) galectin-4-like	--	[W]	Extracellular structures	Galactoside-binding lectin	32 kDa beta-galactoside-binding lectin OS=Haemonchus contortus OX=6289 GN=GAL-1 PE=1 SV=1	W	Extracellular structures	PREDICTED: galectin-4-like [Plutella xylostella]
gene-LOC105386263	20.5736	18.0633	8.56514	48.0542	31.9467	16.9953	0.0223753	0.856755	up	--	--	Cellular Component: integral component of membrane (GO:0016021);;	cellular component: membrane (GO:0016020);; cellular component: membrane part (GO:0044425)	--	--	--	--	--	--	S	Function unknown	PREDICTED: probable serine hydrolase [Plutella xylostella]
gene-LOC105380077	2.0152	1.71304	2.51134	1.09404	1.84121	15.136	0.0352314	0.856499	up	--	--	Cellular Component: integral component of membrane (GO:0016021);;	cellular component: membrane (GO:0016020);; cellular component: membrane part (GO:0044425)	K15701|5.7e-51|nfu:107381123|K15701 E3 ubiquitin-protein ligase RNF130 [EC:2.3.2.27] | (RefSeq) rnf130; E3 ubiquitin-protein ligase RNF130	--	[O]	Posttranslational modification, protein turnover, chaperones	Ring finger domain	Protein goliath OS=Drosophila melanogaster OX=7227 GN=gol PE=2 SV=3	O	Posttranslational modification, protein turnover, chaperones	PREDICTED: protein goliath [Plutella xylostella]
gene-LOC105383390	0.946242	1.64223	1.05425	1.38473	1.72741	5.51748	0.0253948	0.854038	up	[G]	Carbohydrate transport and metabolism	Cellular Component: integral component of membrane (GO:0016021);; Molecular Function: transmembrane transporter activity (GO:0022857);;	cellular component: membrane (GO:0016020);; cellular component: membrane part (GO:0044425);; biological process: localization (GO:0051179);; molecular function: transporter activity (GO:0005215)	K14258|1.7e-57|prap:110997741|K14258 facilitated trehalose transporter | (RefSeq) facilitated trehalose transporter Tret1-like isoform X1	--	[R]	General function prediction only	Sugar (and other) transporter	Facilitated trehalose transporter Tret1 OS=Drosophila virilis OX=7244 GN=Tret1 PE=3 SV=2	P	Inorganic ion transport and metabolism	PREDICTED: facilitated trehalose transporter Tret1-like [Plutella xylostella]
gene-LOC105388029	7.22224	8.69547	9.00492	14.6268	10.2183	22.7074	0.00570028	0.852526	up	[M]	Cell wall/membrane/envelope biogenesis	Molecular Function: UDP-glucose 4-epimerase activity (GO:0003978);; Biological Process: galactose metabolic process (GO:0006012);;	molecular function: catalytic activity (GO:0003824);; biological process: metabolic process (GO:0008152);; biological process: single-organism process (GO:0044699)	K01784|6.5e-208|pxy:105388029|K01784 UDP-glucose 4-epimerase [EC:5.1.3.2] | (RefSeq) UDP-glucose 4-epimerase-like	Galactose metabolism (ko00052);; Amino sugar and nucleotide sugar metabolism (ko00520)	[M]	Cell wall/membrane/envelope biogenesis	GDP-mannose 4,6 dehydratase	UDP-glucose 4-epimerase OS=Drosophila melanogaster OX=7227 GN=Gale PE=1 SV=1	M	Cell wall/membrane/envelope biogenesis	PREDICTED: UDP-glucose 4-epimerase-like [Plutella xylostella]
gene-LOC105386668	1182.62	1454.46	1016.44	3843.78	2205.95	1132.21	0.0196289	0.852316	up	--	--	Molecular Function: calcium ion binding (GO:0005509);;	molecular function: binding (GO:0005488)	K02183|1.2e-59|daz:108615512|K02183 calmodulin | (RefSeq) troponin C isoform X1	Phosphatidylinositol signaling system (ko04070);; Phototransduction - fly (ko04745)	[T]	Signal transduction mechanisms	EF hand	Troponin C, isoallergen Bla g 6.0101 OS=Blattella germanica OX=6973 PE=1 SV=1	T	Signal transduction mechanisms	troponin C, isoform 1-like [Plutella xylostella]
gene-LOC105391102	0.329927	0.838715	0.79013	1.6596	1.18704	1.34505	0.0249922	0.852227	up	--	--	Cellular Component: integral component of membrane (GO:0016021);;	cellular component: membrane (GO:0016020);; cellular component: membrane part (GO:0044425)	--	--	--	--	--	--	--	--	PREDICTED: uncharacterized protein LOC105391102 [Plutella xylostella]
gene-LOC105390555	0.625283	0.852388	1.27964	1.51132	2.29036	1.46871	0.0111493	0.851321	up	--	--	Cellular Component: integral component of membrane (GO:0016021);; Molecular Function: protein dimerization activity (GO:0046983);;	cellular component: membrane (GO:0016020);; cellular component: membrane part (GO:0044425);; molecular function: binding (GO:0005488)	K19499|6.9e-29|mde:101900553|K19499 anoctamin-4 | (RefSeq) anoctamin-5	--	--	--	Calcium-activated chloride channel	--	U	Intracellular trafficking, secretion, and vesicular transport	PREDICTED: anoctamin-4-like [Plutella xylostella]
gene-LOC119691302	0.541602	1.13058	1.19883	2.91226	1.8338	1.39992	0.0279558	0.851008	up	--	--	Molecular Function: nucleic acid binding (GO:0003676);; Biological Process: DNA integration (GO:0015074);;	molecular function: binding (GO:0005488);; biological process: metabolic process (GO:0008152);; biological process: cellular process (GO:0009987)	K13356|5.2e-69|nvi:100117878|K13356 alcohol-forming fatty acyl-CoA reductase [EC:1.2.1.84] | (RefSeq) putative fatty acyl-CoA reductase CG5065 isoform X1	Peroxisome (ko04146)	[R]	General function prediction only	Family of unknown function (DUF5641)	--	S	Function unknown	hypothetical protein evm_011140 [Chilo suppressalis]
gene-LOC105381034	0.98386	2.76391	1.93766	4.40111	7.02642	2.09278	0.034252	0.850134	up	--	--	--	--	--	--	--	--	--	--	--	--	PREDICTED: uncharacterized protein LOC105381034 [Plutella xylostella]
gene-LOC105382466	2.06663	1.98745	1.51298	2.97509	3.45584	4.14586	0.00572838	0.849826	up	[G]	Carbohydrate transport and metabolism	Cellular Component: integral component of membrane (GO:0016021);; Molecular Function: transmembrane transporter activity (GO:0022857);;	cellular component: membrane (GO:0016020);; cellular component: membrane part (GO:0044425);; biological process: localization (GO:0051179);; molecular function: transporter activity (GO:0005215)	K08155|2.3e-10|bmy:Bm1_40865|K08155 MFS transporter, DHA1 family, solute carrier family 18 (vesicular amine transporter), member 1/2 | (RefSeq) Abnormal catecholamine distribution protein 1, isoform a	--	[U]	Intracellular trafficking, secretion, and vesicular transport	Major Facilitator Superfamily	--	U	Intracellular trafficking, secretion, and vesicular transport	PREDICTED: MFS-type transporter SLC18B1-like [Plutella xylostella]
gene-LOC105398383	0.39381	0.67034	0.845046	0.17954	0.680887	6.36092	0.0386223	0.84965	up	--	--	Cellular Component: integral component of membrane (GO:0016021);;	cellular component: membrane (GO:0016020);; cellular component: membrane part (GO:0044425)	--	--	--	--	PAN domain	--	S	Function unknown	PREDICTED: uncharacterized protein LOC105398383 [Plutella xylostella]
gene-LOC105396373	8.26895	8.42801	8.27211	10.6608	10.7812	28.4574	0.00835446	0.848789	up	[O]	Posttranslational modification, protein turnover, chaperones	Molecular Function: metalloendopeptidase activity (GO:0004222);; Molecular Function: zinc ion binding (GO:0008270);; Cellular Component: extracellular matrix (GO:0031012);;	biological process: metabolic process (GO:0008152);; molecular function: catalytic activity (GO:0003824);; molecular function: binding (GO:0005488);; cellular component: extracellular region (GO:0005576);; cellular component: extracellular region part (GO:0044421)	K07763|3.0e-257|pxy:105396373|K07763 matrix metalloproteinase-14 (membrane-inserted) [EC:3.4.24.80] | (RefSeq) matrix metalloproteinase-14-like	--	[OW]	Posttranslational modification, protein turnover, chaperones;; Extracellular structures	Matrixin	50 kDa hatching enzyme OS=Hemicentrotus pulcherrimus OX=7650 PE=1 SV=1	O	Posttranslational modification, protein turnover, chaperones	PREDICTED: LOW QUALITY PROTEIN: matrix metalloproteinase-14-like [Plutella xylostella]
gene-LOC119693066	1.71148	2.40643	2.29912	6.58656	6.46074	1.43239	0.0334539	0.848377	up	--	--	--	--	--	--	--	--	--	--	--	--	--
gene-LOC105389311	62.4745	24.0106	24.4099	38.7479	55.9985	162.318	0.0248911	0.848117	up	--	--	--	--	--	--	--	--	--	--	--	--	PREDICTED: uncharacterized protein LOC105389311 [Plutella xylostella]
gene-LOC105386518	2.31002	4.37636	2.88518	10.0598	7.44568	2.77936	0.0291773	0.847856	up	--	--	--	--	--	--	--	--	--	--	--	--	PREDICTED: uncharacterized protein LOC105386518 [Plutella xylostella]
gene-LOC105381934	357.259	255.182	350.994	1256.88	489.049	225.989	0.0289673	0.847261	up	[O]	Posttranslational modification, protein turnover, chaperones	Molecular Function: serine-type endopeptidase activity (GO:0004252);;	biological process: metabolic process (GO:0008152);; molecular function: catalytic activity (GO:0003824)	K01312|1.9e-156|pxy:105381934|K01312 trypsin [EC:3.4.21.4] | (RefSeq) trypsin CFT-1-like	Neuroactive ligand-receptor interaction (ko04080)	[E]	Amino acid transport and metabolism	Trypsin	Trypsin CFT-1 OS=Choristoneura fumiferana OX=7141 PE=1 SV=1	O	Posttranslational modification, protein turnover, chaperones	PREDICTED: trypsin CFT-1-like [Plutella xylostella]
gene-LOC105389994	0.865131	0.339472	0.300117	0.361782	0.83582	4.11044	0.0399158	0.84598	up	--	--	Molecular Function: triglyceride lipase activity (GO:0004806);; Cellular Component: extracellular region (GO:0005576);; Biological Process: lipid metabolic process (GO:0006629);;	molecular function: catalytic activity (GO:0003824);; cellular component: extracellular region (GO:0005576);; biological process: metabolic process (GO:0008152);; biological process: single-organism process (GO:0044699)	K19404|6.3e-213|pxy:105389994|K19404 phosphatidic acid-selective phospholipase A1 [EC:3.1.1.-] | (RefSeq) phospholipase A1 1-like	--	--	--	Lipase	--	O	Posttranslational modification, protein turnover, chaperones	PREDICTED: phospholipase A1 1-like [Plutella xylostella]
gene-LOC119693861	5.50492	7.66358	6.80287	22.7165	11.5825	5.86758	0.0261219	0.845567	up	--	--	--	--	K19625|2.3e-09|pmac:106714564|K19625 retinaldehyde-binding protein 1 | (RefSeq) uncharacterized protein LOC106714564	--	--	--	CRAL/TRIO domain	--	I	Lipid transport and metabolism	PREDICTED: uncharacterized protein LOC105397754 [Plutella xylostella]
gene-LOC105391953	1.4922	4.03306	2.93956	5.91323	9.278	2.97892	0.029589	0.844249	up	--	--	Molecular Function: sodium channel activity (GO:0005272);; Cellular Component: integral component of membrane (GO:0016021);;	biological process: localization (GO:0051179);; molecular function: transporter activity (GO:0005215);; cellular component: membrane (GO:0016020);; cellular component: membrane part (GO:0044425)	K19179|1.2e-101|dpl:KGM_211507|K19179 glycerophosphoinositol glycerophosphodiesterase [EC:3.1.4.44] | (RefSeq) glycerophosphodiester phosphodiesterase 1 like protein	--	[PT]	Inorganic ion transport and metabolism;; Signal transduction mechanisms	Amiloride-sensitive sodium channel	--	C	Energy production and conversion	PREDICTED: uncharacterized protein LOC105391953 [Plutella xylostella]
gene-LOC105386548	11.0406	15.495	30.6388	31.8132	41.9929	34.153	0.0111707	0.844181	up	--	--	Cellular Component: extracellular region (GO:0005576);; Molecular Function: chitin binding (GO:0008061);;	cellular component: extracellular region (GO:0005576);; molecular function: binding (GO:0005488)	K15174|2.6e-55|clec:106668192|K15174 RNA polymerase II-associated factor 1 | (RefSeq) RNA polymerase II-associated factor 1 homolog isoform X2	--	--	--	Chitin binding Peritrophin-A domain	--	S	Function unknown	PREDICTED: uncharacterized protein LOC105386548 [Plutella xylostella]
gene-LOC105387071	4.40323	8.05709	8.2522	15.5916	16.7924	7.12311	0.0167301	0.843916	up	[G]	Carbohydrate transport and metabolism	Molecular Function: beta-fructofuranosidase activity (GO:0004564);; Cellular Component: cytoplasm (GO:0005737);; Biological Process: carbohydrate metabolic process (GO:0005975);;	molecular function: catalytic activity (GO:0003824);; cellular component: cell (GO:0005623);; cellular component: cell part (GO:0044464);; biological process: metabolic process (GO:0008152)	K01193|2.7e-96|pxy:105395320|K01193 beta-fructofuranosidase [EC:3.2.1.26] | (RefSeq) beta-fructofuranosidase, cell wall isozyme-like	Galactose metabolism (ko00052);; Starch and sucrose metabolism (ko00500)	[G]	Carbohydrate transport and metabolism	Glycosyl hydrolases family 32 N-terminal domain	--	G	Carbohydrate transport and metabolism	PREDICTED: uncharacterized protein LOC105387071 [Plutella xylostella]
gene-LOC105397645	7.8619	9.90497	6.21257	16.1129	25.0162	7.33829	0.0222641	0.843639	up	--	--	Cellular Component: integral component of membrane (GO:0016021);; Molecular Function: oligopeptide transmembrane transporter activity (GO:0035673);;	cellular component: membrane (GO:0016020);; cellular component: membrane part (GO:0044425);; biological process: localization (GO:0051179);; molecular function: transporter activity (GO:0005215)	--	--	--	--	--	Protein rolling stone OS=Drosophila melanogaster OX=7227 GN=rost PE=2 SV=2	S	Function unknown	PREDICTED: protein rolling stone-like [Plutella xylostella]
Plutella_xylostella_newGene_1808	108.778	101.802	100.634	139.025	220.002	205.227	0.00168286	0.842343	up	--	--	--	--	--	--	--	--	--	--	--	--	hypothetical protein RR48_07455 [Papilio machaon]
gene-LOC105392138	2.90761	5.17556	3.86698	8.48861	14.3475	3.26571	0.0318293	0.842152	up	--	--	Molecular Function: molecular_function (GO:0003674);; Molecular Function: catalytic activity (GO:0003824);; Molecular Function: glutathione transferase activity (GO:0004364);; Cellular Component: cellular_component (GO:0005575);; Cellular Component: intracellular (GO:0005622);; Cellular Component: cell (GO:0005623);; Cellular Component: cytoplasm (GO:0005737);; Cellular Component: mitochondrion (…	molecular function: catalytic activity (GO:0003824);; cellular component: cell (GO:0005623);; cellular component: cell part (GO:0044464);; cellular component: organelle (GO:0043226);; cellular component: organelle part (GO:0044422);; cellular component: membrane (GO:0016020);; cellular component: membrane part (GO:0044425)	K00799|1.4e-67|pxy:105392138|K00799 glutathione S-transferase [EC:2.5.1.18] | (RefSeq) microsomal glutathione S-transferase 1-like	Glutathione metabolism (ko00480);; Metabolism of xenobiotics by cytochrome P450 (ko00980);; Drug metabolism - cytochrome P450 (ko00982);; Drug metabolism - other enzymes (ko00983)	--	--	--	--	I	Lipid transport and metabolism	PREDICTED: microsomal glutathione S-transferase 1-like [Plutella xylostella]
gene-LOC119692261	0.078316	0.255782	0.244366	0.702496	0.477447	0.316059	0.0395626	0.841475	up	--	--	--	--	--	--	--	--	--	--	--	--	PREDICTED: uncharacterized protein LOC105392518 [Plutella xylostella]
gene-LOC105380210	0	0.242955	0.282434	0.649764	0.845608	0.500576	0.0386158	0.841404	up	--	--	Biological Process: microtubule cytoskeleton organization (GO:0000226);; Biological Process: microtubule bundle formation (GO:0001578);; Biological Process: system process (GO:0003008);; Biological Process: cilium movement (GO:0003341);; Molecular Function: molecular_function (GO:0003674);; Molecular Function: binding (GO:0005488);; Molecular Function: protein binding (GO:0005515);; Cellular Comp…	biological process: cellular process (GO:0009987);; biological process: cellular component organization or biogenesis (GO:0071840);; biological process: multicellular organismal process (GO:0032501);; biological process: single-organism process (GO:0044699);; molecular function: binding (GO:0005488);; cellular component: cell (GO:0005623);; cellular component: cell part (GO:0044464);; cellular co…	K10409|0.0e+00|pxy:105380210|K10409 dynein intermediate chain 1, axonemal | (RefSeq) dynein intermediate chain 2, ciliary-like	--	[Z]	Cytoskeleton	WD domain, G-beta repeat	Dynein intermediate chain 2, ciliary OS=Heliocidaris crassispina OX=1043166 PE=2 SV=1	Z	Cytoskeleton	PREDICTED: dynein intermediate chain 2, ciliary-like [Plutella xylostella]
gene-LOC105398753	3.39076	3.08823	2.11522	7.46282	7.41071	3.07933	0.027258	0.841309	up	--	--	Cellular Component: ribosome (GO:0005840);;	cellular component: cell (GO:0005623);; cellular component: macromolecular complex (GO:0032991);; cellular component: organelle (GO:0043226);; cellular component: cell part (GO:0044464)	K17435|1.1e-67|pxy:105398753|K17435 large subunit ribosomal protein L54 | (RefSeq) 39S ribosomal protein L54, mitochondrial	--	[J]	Translation, ribosomal structure and biogenesis	Mitochondrial ribosomal protein L37	--	J	Translation, ribosomal structure and biogenesis	PREDICTED: 39S ribosomal protein L54, mitochondrial [Plutella xylostella]
gene-LOC119691679	0.438449	0.512284	1.28798	1.97574	2.92033	0.82836	0.0403275	0.839658	up	[F]	Nucleotide transport and metabolism	Molecular Function: AMP deaminase activity (GO:0003876);; Biological Process: IMP salvage (GO:0032264);; Molecular Function: metal ion binding (GO:0046872);;	molecular function: catalytic activity (GO:0003824);; biological process: metabolic process (GO:0008152);; biological process: cellular process (GO:0009987);; biological process: single-organism process (GO:0044699);; molecular function: binding (GO:0005488)	K01490|1.2e-181|pxy:105384216|K01490 AMP deaminase [EC:3.5.4.6] | (RefSeq) AMP deaminase 2-like	Purine metabolism (ko00230)	[F]	Nucleotide transport and metabolism	Adenosine/AMP deaminase	AMP deaminase OS=Dictyostelium discoideum OX=44689 GN=amdA PE=1 SV=1	F	Nucleotide transport and metabolism	PREDICTED: AMP deaminase 2-like isoform X2 [Plutella xylostella]
gene-LOC105391649	0.647966	0.638567	1.37879	1.89942	2.02249	1.48503	0.0235715	0.839158	up	[O]	Posttranslational modification, protein turnover, chaperones	Molecular Function: protein kinase activity (GO:0004672);; Molecular Function: ATP binding (GO:0005524);;	biological process: metabolic process (GO:0008152);; biological process: cellular process (GO:0009987);; molecular function: catalytic activity (GO:0003824);; molecular function: binding (GO:0005488)	K08824|1.1e-298|pxy:105391649|K08824 cyclin-dependent kinase-like [EC:2.7.11.22] | (RefSeq) cyclin-dependent kinase-like 1	--	[R]	General function prediction only	Protein kinase domain	Cyclin-dependent kinase-like 1 OS=Caenorhabditis elegans OX=6239 GN=cdkl-1 PE=1 SV=1	T	Signal transduction mechanisms	PREDICTED: cyclin-dependent kinase-like 1 [Plutella xylostella]
gene-LOC105381025	0.245075	0.727326	1.11317	3.99306	0.693821	0.777446	0.0415387	0.838946	up	--	--	--	--	--	--	--	--	DDE superfamily endonuclease	--	S	Function unknown	PREDICTED: uncharacterized protein LOC105381025 [Plutella xylostella]
gene-LOC105381312	286.807	342.099	255.494	775.945	527.371	336.286	0.0136209	0.838084	up	--	--	Cellular Component: nascent polypeptide-associated complex (GO:0005854);;	cellular component: cell (GO:0005623);; cellular component: macromolecular complex (GO:0032991);; cellular component: cell part (GO:0044464)	K11662|6.3e-75|pxy:105385117|K11662 actin-related protein 6 | (RefSeq) nascent polypeptide-associated complex subunit alpha-like	--	[K]	Transcription	NAC domain	Nascent polypeptide-associated complex subunit alpha OS=Drosophila melanogaster OX=7227 GN=Nacalpha PE=1 SV=2	K	Transcription	PREDICTED: nascent polypeptide-associated complex subunit alpha [Plutella xylostella]
Plutella_xylostella_newGene_2148	2.77131	2.08022	1.79941	5.53802	5.41064	3.24581	0.0294478	0.837975	up	--	--	--	--	--	--	--	--	--	--	--	--	--
gene-LOC119694709	7.71519	12.6207	15.1301	25.9671	34.7044	9.87148	0.0247615	0.837377	up	--	--	--	--	--	--	--	--	--	--	--	--	--
gene-LOC105391233	0.593849	0.644407	0.91897	2.71343	1.91524	0.520011	0.0395229	0.837031	up	--	--	--	--	K19477|8.9e-08|gga:100859181|K19477 cGMP-dependent protein kinase 2 [EC:2.7.11.12] | (RefSeq) PRKACA; cGMP-dependent protein kinase 1-like isoform X2	Gap junction (ko04540)	--	--	Cyclic nucleotide-binding domain	--	S	Function unknown	PREDICTED: uncharacterized protein LOC105391233 [Plutella xylostella]
gene-LOC105385457	1.9518	2.42031	5.50163	5.26025	9.69006	4.64735	0.0224098	0.83568	up	--	--	Cellular Component: integral component of membrane (GO:0016021);;	cellular component: membrane (GO:0016020);; cellular component: membrane part (GO:0044425)	--	--	--	--	--	--	--	--	PREDICTED: uncharacterized protein LOC105385457 [Plutella xylostella]
gene-LOC105393866	0.317469	0.248713	0.286512	0.544617	0.654546	0.461827	0.0169909	0.834712	up	--	--	--	--	--	--	--	--	--	--	--	--	PREDICTED: uncharacterized protein LOC105393866 isoform X1 [Plutella xylostella]
gene-LOC105384123	5.58733	6.80077	8.33578	17.9553	15.7576	5.99574	0.021632	0.833537	up	[G]	Carbohydrate transport and metabolism	Biological Process: carbohydrate metabolic process (GO:0005975);; Molecular Function: isomerase activity (GO:0016853);; Molecular Function: carbohydrate binding (GO:0030246);;	biological process: metabolic process (GO:0008152);; molecular function: catalytic activity (GO:0003824);; molecular function: binding (GO:0005488)	K01785|6.0e-303|pxy:105384123|K01785 aldose 1-epimerase [EC:5.1.3.3] | (RefSeq) aldose 1-epimerase-like	Glycolysis / Gluconeogenesis (ko00010);; Galactose metabolism (ko00052)	[G]	Carbohydrate transport and metabolism	Aldose 1-epimerase	--	G	Carbohydrate transport and metabolism	PREDICTED: aldose 1-epimerase-like isoform X1 [Plutella xylostella]
gene-LOC119693125	0.133848	0.824025	0.375626	1.94371	1.39804	0.500309	0.0431382	0.832699	up	--	--	Molecular Function: calcium ion binding (GO:0005509);;	molecular function: binding (GO:0005488)	K19638|4.8e-125|tnl:113503388|K19638 collagen and calcium-binding EGF domain-containing protein 1 | (RefSeq) collagen and calcium-binding EGF domain-containing protein 1-like isoform X1	--	[T]	Signal transduction mechanisms	Coagulation Factor Xa inhibitory site	Dorsal-ventral patterning protein tolloid OS=Drosophila melanogaster OX=7227 GN=tld PE=2 SV=2	T	Signal transduction mechanisms	collagen and calcium-binding EGF domain-containing protein 1-like isoform X1 [Spodoptera litura]
gene-LOC119694839	1.09672	1.88433	3.915	4.59488	8.14305	2.57165	0.0363864	0.832692	up	--	--	Cellular Component: mitochondrial proton-transporting ATP synthase complex, coupling factor F(o) (GO:0000276);; Cellular Component: cellular_component (GO:0005575);; Cellular Component: intracellular (GO:0005622);; Cellular Component: cell (GO:0005623);; Cellular Component: cytoplasm (GO:0005737);; Cellular Component: mitochondrion (GO:0005739);; Cellular Component: mitochondrial envelope (GO:000…	cellular component: cell (GO:0005623);; cellular component: membrane (GO:0016020);; cellular component: macromolecular complex (GO:0032991);; cellular component: organelle (GO:0043226);; cellular component: organelle part (GO:0044422);; cellular component: membrane part (GO:0044425);; cellular component: cell part (GO:0044464);; biological process: metabolic process (GO:0008152);; biological proc…	K02127|3.1e-50|prap:111003377|K02127 F-type H+-transporting ATPase subunit b | (RefSeq) ATP synthase subunit b, mitochondrial-like	Oxidative phosphorylation (ko00190)	[C]	Energy production and conversion	Mitochondrial ATP synthase B chain precursor (ATP-synt_B)	ATP synthase subunit b, mitochondrial OS=Drosophila melanogaster OX=7227 GN=ATPsynB PE=2 SV=2	C	Energy production and conversion	ATP synthase subunit b, mitochondrial-like [Galleria mellonella]
gene-LOC119692988	2.23768	2.04935	3.4228	6.76651	6.6106	1.97976	0.0318819	0.83129	up	--	--	--	--	--	--	--	--	--	--	--	--	PREDICTED: uncharacterized protein LOC105382523 [Plutella xylostella]
gene-LOC105386232	507.997	708.761	325.858	1227.88	1128.21	586.81	0.0180436	0.831286	up	--	--	Molecular Function: structural constituent of ribosome (GO:0003735);; Cellular Component: ribosome (GO:0005840);; Biological Process: translation (GO:0006412);;	molecular function: structural molecule activity (GO:0005198);; cellular component: cell (GO:0005623);; cellular component: macromolecular complex (GO:0032991);; cellular component: organelle (GO:0043226);; cellular component: cell part (GO:0044464);; biological process: metabolic process (GO:0008152);; biological process: cellular process (GO:0009987)	K02923|1.0e-29|dpl:KGM_209352|K02923 large subunit ribosomal protein L38e | (RefSeq) Ribosomal protein L38	Ribosome (ko03010)	[J]	Translation, ribosomal structure and biogenesis	Ribosomal L38e protein family	60S ribosomal protein L38 OS=Plutella xylostella OX=51655 GN=RpL38 PE=3 SV=1	J	Translation, ribosomal structure and biogenesis	unnamed protein product [Arctia plantaginis]
gene-LOC105398458	2.56062	5.43016	7.03507	12.4941	11.6023	5.45897	0.0259049	0.830745	up	--	--	--	--	--	--	--	--	--	--	--	--	PREDICTED: uncharacterized protein LOC105398458 [Plutella xylostella]
Plutella_xylostella_newGene_2453	2.04703	2.06241	3.52151	1.76133	17.7789	2.12617	0.0435809	0.830259	up	--	--	--	--	--	--	--	--	--	--	--	--	--
gene-LOC105384472	4.32218	6.77326	3.30952	9.67924	13.0744	6.32208	0.0244999	0.829341	up	--	--	--	--	--	--	--	--	--	--	--	--	PREDICTED: uncharacterized protein LOC105384472 [Plutella xylostella]
gene-LOC105390650	0.777349	0.616676	1.79977	2.21573	2.99318	1.61436	0.0339036	0.827856	up	--	--	Cellular Component: microtubule cytoskeleton (GO:0015630);; Cellular Component: motile cilium (GO:0031514);; Biological Process: cilium assembly (GO:0060271);; Biological Process: cilium movement involved in cell motility (GO:0060294);;	cellular component: cell (GO:0005623);; cellular component: organelle (GO:0043226);; cellular component: cell part (GO:0044464);; biological process: cellular process (GO:0009987);; biological process: single-organism process (GO:0044699);; biological process: cellular component organization or biogenesis (GO:0071840)	K18629|1.0e-233|pxy:105390650|K18629 tektin-2 | (RefSeq) tektin-2-like	--	[Z]	Cytoskeleton	Tektin family	--	Z	Cytoskeleton	PREDICTED: tektin-2-like [Plutella xylostella]
gene-LOC105386923	1.75326	1.65888	0.675191	1.34574	0.896318	10.2637	0.0438205	0.827654	up	[E]	Amino acid transport and metabolism	Molecular Function: serine-type carboxypeptidase activity (GO:0004185);;	biological process: metabolic process (GO:0008152);; molecular function: catalytic activity (GO:0003824)	K09645|5.6e-292|pxy:105386923|K09645 vitellogenic carboxypeptidase-like protein [EC:3.4.16.-] | (RefSeq) venom serine carboxypeptidase-like	--	[OE]	Posttranslational modification, protein turnover, chaperones;; Amino acid transport and metabolism	Serine carboxypeptidase	Venom serine carboxypeptidase OS=Apis mellifera OX=7460 PE=2 SV=1	E	Amino acid transport and metabolism	PREDICTED: venom serine carboxypeptidase-like [Plutella xylostella]
Plutella_xylostella_newGene_603	5.2987	10.6848	7.7808	12.3773	29.9762	7.74717	0.0314827	0.826561	up	--	--	--	--	--	--	--	--	--	--	--	--	PREDICTED: uncharacterized protein LOC105394224 [Plutella xylostella]
gene-LOC105385619	0.667782	0.634698	0.582172	1.05674	1.54145	1.42718	0.0287702	0.82656	up	--	--	Cellular Component: axonemal dynein complex (GO:0005858);; Biological Process: axonemal dynein complex assembly (GO:0070286);;	cellular component: cell (GO:0005623);; cellular component: macromolecular complex (GO:0032991);; cellular component: organelle (GO:0043226);; cellular component: organelle part (GO:0044422);; cellular component: cell part (GO:0044464);; biological process: cellular process (GO:0009987);; biological process: cellular component organization or biogenesis (GO:0071840)	--	--	--	--	--	--	S	Function unknown	PREDICTED: coiled-coil domain-containing protein 65 [Plutella xylostella]
gene-LOC105393225	1.95246	3.33091	2.70033	4.40802	6.23904	4.64275	0.0157711	0.826403	up	[O]	Posttranslational modification, protein turnover, chaperones	Molecular Function: serine-type endopeptidase activity (GO:0004252);; Biological Process: proteolysis (GO:0006508);;	biological process: metabolic process (GO:0008152);; molecular function: catalytic activity (GO:0003824)	K01324|1.3e-37|pxy:105393232|K01324 plasma kallikrein [EC:3.4.21.34] | (RefSeq) chymotrypsin-2-like	--	[E]	Amino acid transport and metabolism	Trypsin	CUB and peptidase domain-containing protein 1 (Fragment) OS=Acropora millepora OX=45264 PE=1 SV=1	O	Posttranslational modification, protein turnover, chaperones	PREDICTED: transmembrane protease serine 9-like [Plutella xylostella]
gene-LOC105384661	2.93184	2.76387	3.62132	2.43903	2.72259	18.746	0.0386585	0.826062	up	--	--	Biological Process: cell communication (GO:0007154);; Biological Process: cell-cell signaling (GO:0007267);; Biological Process: biological_process (GO:0008150);; Biological Process: cellular process (GO:0009987);; Biological Process: signaling (GO:0023052);; Biological Process: cell differentiation (GO:0030154);; Biological Process: developmental process (GO:0032502);; Biological Process: cell f…	biological process: cellular process (GO:0009987);; biological process: signaling (GO:0023052);; biological process: single-organism process (GO:0044699);; biological process: developmental process (GO:0032502)	K19625|2.7e-27|ola:101170080|K19625 retinaldehyde-binding protein 1 | (RefSeq) retinaldehyde-binding protein 1-like	--	[I]	Lipid transport and metabolism	CRAL/TRIO domain	--	I	Lipid transport and metabolism	PREDICTED: clavesin-2-like [Plutella xylostella]
gene-LOC105389379	0.183804	0.394992	1.26934	0.265498	10.501	27.6285	0.0213252	0.82477	up	--	--	Cellular Component: integral component of membrane (GO:0016021);; Molecular Function: structural constituent of cuticle (GO:0042302);;	cellular component: membrane (GO:0016020);; cellular component: membrane part (GO:0044425);; molecular function: structural molecule activity (GO:0005198)	K13238|4.4e-19|cqu:CpipJ_CPIJ013793|K13238 Delta3-Delta2-enoyl-CoA isomerase [EC:5.3.3.8] | (RefSeq) cuticle protein 8	Fatty acid degradation (ko00071)	--	--	Insect cuticle protein	Larval/pupal rigid cuticle protein 66 OS=Hyalophora cecropia OX=7123 GN=CP66 PE=1 SV=1	S	Function unknown	PREDICTED: cuticle protein-like [Papilio xuthus]
gene-LOC119692565	0.300588	0.655533	0.760875	0.936154	1.27479	1.1508	0.0204058	0.822371	up	--	--	--	--	--	--	--	--	--	--	--	--	--
gene-LOC105382577	1.29427	1.90166	1.50486	5.9989	2.20946	2.55571	0.0422053	0.819655	up	--	--	--	--	--	--	--	--	Domain of unknown function (DUF4790)	--	S	Function unknown	PREDICTED: uncharacterized protein LOC105382577 [Plutella xylostella]
gene-LOC105393080	0.835567	1.20588	1.36464	3.29013	2.6655	0.928097	0.0340065	0.819142	up	--	--	Molecular Function: molecular_function (GO:0003674);; Molecular Function: GTPase activator activity (GO:0005096);; Cellular Component: cellular_component (GO:0005575);; Cellular Component: intracellular (GO:0005622);; Cellular Component: cell (GO:0005623);; Cellular Component: centrosome (GO:0005813);; Cellular Component: microtubule organizing center (GO:0005815);; Cellular Component: cytoskelet…	biological process: biological regulation (GO:0065007);; molecular function: molecular function regulator (GO:0098772);; cellular component: cell (GO:0005623);; cellular component: cell part (GO:0044464);; cellular component: organelle (GO:0043226);; cellular component: organelle part (GO:0044422)	--	--	[R]	General function prediction only	Rab-GTPase-TBC domain	--	S	Function unknown	PREDICTED: TBC1 domain family member 31 [Plutella xylostella]
gene-LOC105383442	0.824642	1.84295	2.25892	4.56902	2.84203	3.39862	0.0381631	0.818891	up	--	--	Molecular Function: calcium-dependent protein kinase C activity (GO:0004698);; Molecular Function: ATP binding (GO:0005524);; Biological Process: establishment or maintenance of cell polarity (GO:0007163);; Biological Process: intracellular signal transduction (GO:0035556);; Molecular Function: metal ion binding (GO:0046872);;	biological process: metabolic process (GO:0008152);; biological process: cellular process (GO:0009987);; molecular function: catalytic activity (GO:0003824);; molecular function: binding (GO:0005488);; biological process: single-organism process (GO:0044699);; biological process: signaling (GO:0023052);; biological process: response to stimulus (GO:0050896);; biological process: biological regula…	K06069|3.2e-44|bmor:692468|K06069 atypical protein kinase C iota type [EC:2.7.11.13] | (RefSeq) Apkc; atypical protein kinase C	Endocytosis (ko04144);; Hippo signaling pathway - fly (ko04391)	[T]	Signal transduction mechanisms	PB1 domain	Atypical protein kinase C OS=Drosophila melanogaster OX=7227 GN=aPKC PE=1 SV=1	T	Signal transduction mechanisms	PREDICTED: atypical protein kinase C-like [Plutella xylostella]
gene-LOC105388109	1.24391	2.78561	12.4344	11.1923	14.9402	12.7461	0.043433	0.818633	up	--	--	--	--	--	--	--	--	--	--	--	--	PREDICTED: uncharacterized protein LOC105388109 [Plutella xylostella]
gene-LOC105382016	15.0604	20.0776	12.0508	25.0279	37.0476	25.0894	0.0105894	0.818347	up	--	--	Molecular Function: transcription coactivator activity (GO:0003713);; Biological Process: regulation of transcription, DNA-templated (GO:0006355);;	biological process: biological regulation (GO:0065007);; molecular function: transcription factor activity, protein binding (GO:0000988)	K00934|7.7e-12|dan:6501321|K00934 arginine kinase [EC:2.7.3.3] | (RefSeq) arginine kinase	Arginine and proline metabolism (ko00330)	--	--	--	c-Myc-binding protein homolog OS=Dictyostelium discoideum OX=44689 GN=mycbp PE=3 SV=1	--	--	PREDICTED: C-Myc-binding protein homolog [Plutella xylostella]
gene-LOC119693186	16.2961	22.8432	15.0892	44.5778	39.463	17.7208	0.0211441	0.818068	up	--	--	Molecular Function: flavin-linked sulfhydryl oxidase activity (GO:0016971);;	biological process: metabolic process (GO:0008152);; biological process: single-organism process (GO:0044699);; molecular function: catalytic activity (GO:0003824)	K17783|4.5e-62|tnl:113498105|K17783 mitochondrial FAD-linked sulfhydryl oxidase [EC:1.8.3.2] | (RefSeq) FAD-linked sulfhydryl oxidase ALR	--	[O]	Posttranslational modification, protein turnover, chaperones	Erv1 / Alr family	--	O	Posttranslational modification, protein turnover, chaperones	unnamed protein product [Leptidea sinapis]
gene-LOC105389318	3.0365	7.46176	5.83581	9.28	7.52423	12.9784	0.0128435	0.816561	up	--	--	Biological Process: cytokine production (GO:0001816);; Biological Process: regulation of cytokine production (GO:0001817);; Biological Process: immune effector process (GO:0002252);; Biological Process: immune system process (GO:0002376);; Biological Process: regulation of immune system process (GO:0002682);; Biological Process: negative regulation of immune system process (GO:0002683);; Biologic…	biological process: multicellular organismal process (GO:0032501);; biological process: single-organism process (GO:0044699);; biological process: biological regulation (GO:0065007);; biological process: immune system process (GO:0002376);; biological process: localization (GO:0051179);; molecular function: catalytic activity (GO:0003824);; cellular component: extracellular region (GO:0005576);; …	K12475|4.0e-07|phu:Phum_PHUM404590|K12475 disabled homolog 2 | (RefSeq) hypothetical protein	Endocytosis (ko04144)	--	--	--	--	I	Lipid transport and metabolism	PREDICTED: uncharacterized protein LOC105389318 [Plutella xylostella]
gene-LOC105382131	10.2841	23.3711	21.5818	40.4468	42.0807	20.3121	0.0204474	0.81647	up	[G]	Carbohydrate transport and metabolism	Molecular Function: glucuronosyltransferase activity (GO:0015020);; Cellular Component: integral component of membrane (GO:0016021);;	molecular function: catalytic activity (GO:0003824);; cellular component: membrane (GO:0016020);; cellular component: membrane part (GO:0044425)	K00699|8.5e-174|pxy:105393144|K00699 glucuronosyltransferase [EC:2.4.1.17] | (RefSeq) UDP-glucuronosyltransferase 2B7-like	Pentose and glucuronate interconversions (ko00040);; Ascorbate and aldarate metabolism (ko00053);; Retinol metabolism (ko00830);; Porphyrin and chlorophyll metabolism (ko00860);; Metabolism of xenobiotics by cytochrome P450 (ko00980);; Drug metabolism - cytochrome P450 (ko00982);; Drug metabolism - other enzymes (ko00983)	[GC]	Carbohydrate transport and metabolism;; Energy production and conversion	UDP-glucoronosyl and UDP-glucosyl transferase	UDP-glucosyltransferase 2 OS=Dactylopius coccus OX=765876 GN=UTG2 PE=1 SV=1	G	Carbohydrate transport and metabolism	UDP-glucuronosyltransferase [Plutella xylostella]
gene-LOC105381657	3.30331	9.44916	2.22412	14.5656	11.7407	6.89173	0.0403196	0.814735	up	[C]	Energy production and conversion	Molecular Function: acylphosphatase activity (GO:0003998);;	molecular function: catalytic activity (GO:0003824)	K01512|6.1e-52|pxy:105381657|K01512 acylphosphatase [EC:3.6.1.7] | (RefSeq) acylphosphatase-1-like	Pyruvate metabolism (ko00620)	[C]	Energy production and conversion	Acylphosphatase	Acylphosphatase-2 OS=Drosophila melanogaster OX=7227 GN=Acyp2 PE=1 SV=1	C	Energy production and conversion	PREDICTED: acylphosphatase-1-like [Plutella xylostella]
gene-LOC105394016	158.823	98.3072	73.2954	337.139	102.519	211.87	0.0277368	0.814233	up	--	--	Molecular Function: lipid binding (GO:0008289);;	molecular function: binding (GO:0005488)	K08752|6.2e-65|pxy:105394016|K08752 fatty acid-binding protein 3, muscle and heart | (RefSeq) fatty acid-binding protein 1-like	--	--	--	--	Fatty acid-binding protein 1 OS=Manduca sexta OX=7130 GN=MFB1 PE=2 SV=1	S	Function unknown	PREDICTED: fatty acid-binding protein 1-like [Plutella xylostella]
gene-LOC105382956	3.49039	2.9638	7.47476	6.39149	8.31607	11.7011	0.0146822	0.813352	up	--	--	Molecular Function: catalytic activity (GO:0003824);;	molecular function: catalytic activity (GO:0003824)	--	--	--	--	Protein of unknown function (DUF229)	--	S	Function unknown	uncharacterized protein LOC110994632 [Pieris rapae]
gene-LOC105390351	1.27101	2.02602	0.985875	4.73905	1.3381	3.02822	0.0380004	0.81228	up	[HC]	Coenzyme transport and metabolism;; Energy production and conversion	Molecular Function: nucleotide binding (GO:0000166);; Molecular Function: molecular_function (GO:0003674);; Molecular Function: catalytic activity (GO:0003824);; Molecular Function: monooxygenase activity (GO:0004497);; Molecular Function: kynurenine 3-monooxygenase activity (GO:0004502);; Molecular Function: binding (GO:0005488);; Cellular Component: cellular_component (GO:0005575);; Cellular Co…	molecular function: binding (GO:0005488);; molecular function: catalytic activity (GO:0003824);; biological process: metabolic process (GO:0008152);; biological process: single-organism process (GO:0044699);; cellular component: cell (GO:0005623);; cellular component: cell part (GO:0044464);; cellular component: organelle (GO:0043226);; cellular component: organelle part (GO:0044422);; cellular c…	K00486|1.0e-263|pxy:105390351|K00486 kynurenine 3-monooxygenase [EC:1.14.13.9] | (RefSeq) kynurenine 3-monooxygenase-like	Tryptophan metabolism (ko00380)	[CR]	Energy production and conversion;; General function prediction only	FAD binding domain	Kynurenine 3-monooxygenase OS=Aedes aegypti OX=7159 GN=kh PE=1 SV=2	C	Energy production and conversion	PREDICTED: kynurenine 3-monooxygenase-like [Plutella xylostella]
gene-LOC105381614	1.34179	1.03376	1.21651	2.39754	2.38079	2.38618	0.0262311	0.811221	up	--	--	Molecular Function: metal ion binding (GO:0046872);;	molecular function: binding (GO:0005488)	K13127|6.6e-161|pxy:105381614|K13127 RING finger protein 113A | (RefSeq) RING finger protein 113A-like	--	[O]	Posttranslational modification, protein turnover, chaperones	Zinc finger C-x8-C-x5-C-x3-H type (and similar)	Probable E3 ubiquitin-protein ligase rnf113 OS=Caenorhabditis elegans OX=6239 GN=rnf-113 PE=2 SV=2	O	Posttranslational modification, protein turnover, chaperones	PREDICTED: RING finger protein 113A-like isoform X3 [Plutella xylostella]
gene-LOC105385162	46.4311	32.0908	42.2865	114.148	75.0802	36.4028	0.0249937	0.811214	up	[F]	Nucleotide transport and metabolism	Molecular Function: ATP binding (GO:0005524);; Biological Process: nucleobase-containing compound metabolic process (GO:0006139);; Molecular Function: nucleobase-containing compound kinase activity (GO:0019205);;	molecular function: binding (GO:0005488);; biological process: metabolic process (GO:0008152);; biological process: cellular process (GO:0009987);; molecular function: catalytic activity (GO:0003824)	K00939|4.4e-122|pxy:105385162|K00939 adenylate kinase [EC:2.7.4.3] | (RefSeq) adenylate kinase isoenzyme 1-like	Purine metabolism (ko00230);; Thiamine metabolism (ko00730)	[F]	Nucleotide transport and metabolism	Adenylate kinase	Adenylate kinase isoenzyme 1 OS=Caenorhabditis elegans OX=6239 GN=F38B2.4 PE=2 SV=1	F	Nucleotide transport and metabolism	PREDICTED: adenylate kinase isoenzyme 1-like isoform X1 [Plutella xylostella]
gene-LOC105398827	5.70995	8.55871	3.5855	18.3274	11.2383	5.82999	0.0330787	0.810982	up	--	--	Molecular Function: nucleic acid binding (GO:0003676);; Molecular Function: endonuclease activity (GO:0004519);; Molecular Function: metal ion binding (GO:0046872);;	molecular function: binding (GO:0005488);; biological process: metabolic process (GO:0008152);; biological process: cellular process (GO:0009987);; molecular function: catalytic activity (GO:0003824)	--	--	--	--	DNA/RNA non-specific endonuclease	--	G	Carbohydrate transport and metabolism	PREDICTED: uncharacterized protein LOC105398827 [Plutella xylostella]
gene-LOC105380091	1.14145	2.39398	3.21355	3.84101	6.81214	2.56837	0.0288738	0.810812	up	[M]	Cell wall/membrane/envelope biogenesis	Molecular Function: carboxypeptidase activity (GO:0004180);; Molecular Function: metallocarboxypeptidase activity (GO:0004181);; Biological Process: proteolysis (GO:0006508);; Molecular Function: zinc ion binding (GO:0008270);;	biological process: metabolic process (GO:0008152);; molecular function: catalytic activity (GO:0003824);; molecular function: binding (GO:0005488)	K01298|1.1e-104|tnl:113505614|K01298 carboxypeptidase A2 [EC:3.4.17.15] | (RefSeq) carboxypeptidase B-like isoform X1	--	[S]	Function unknown	Zinc carboxypeptidase	Carboxypeptidase B OS=Astacus astacus OX=6715 PE=1 SV=1	O	Posttranslational modification, protein turnover, chaperones	PREDICTED: uncharacterized protein LOC105380091 [Plutella xylostella]
gene-LOC105385506	1.13795	1.84963	2.00886	2.90046	5.15838	2.10067	0.0326143	0.810588	up	[E]	Amino acid transport and metabolism	Biological Process: cellular amino acid metabolic process (GO:0006520);; Molecular Function: amino acid binding (GO:0016597);; Molecular Function: carboxyl- or carbamoyltransferase activity (GO:0016743);;	biological process: metabolic process (GO:0008152);; biological process: cellular process (GO:0009987);; biological process: single-organism process (GO:0044699);; molecular function: binding (GO:0005488);; molecular function: catalytic activity (GO:0003824)	K00611|3.3e-91|bmor:101738188|K00611 ornithine carbamoyltransferase [EC:2.1.3.3] | (RefSeq) uncharacterized LOC101738188	Arginine biosynthesis (ko00220);; Biosynthesis of amino acids (ko01230)	--	--	--	--	E	Amino acid transport and metabolism	PREDICTED: ornithine carbamoyltransferase, mitochondrial-like [Plutella xylostella]
gene-LOC105384320	4.18351	7.70589	9.31532	15.8805	20.1548	5.22551	0.0352924	0.810062	up	--	--	Cellular Component: integral component of membrane (GO:0016021);;	cellular component: membrane (GO:0016020);; cellular component: membrane part (GO:0044425)	--	--	--	--	--	--	--	--	PREDICTED: uncharacterized protein LOC105384320 [Plutella xylostella]
gene-LOC105384356	1.70943	4.40953	4.31025	6.21361	10.5518	3.99703	0.0328069	0.809771	up	--	--	Molecular Function: ATP binding (GO:0005524);; Biological Process: nucleobase-containing compound metabolic process (GO:0006139);; Molecular Function: nucleobase-containing compound kinase activity (GO:0019205);;	molecular function: binding (GO:0005488);; biological process: metabolic process (GO:0008152);; biological process: cellular process (GO:0009987);; molecular function: catalytic activity (GO:0003824)	K00939|3.4e-08|ccan:109686787|K00939 adenylate kinase [EC:2.7.4.3] | (RefSeq) Ak1; adenylate kinase isoenzyme 1	Purine metabolism (ko00230);; Thiamine metabolism (ko00730)	[F]	Nucleotide transport and metabolism	Adenylate kinase	--	--	--	PREDICTED: uncharacterized protein LOC105384356 isoform X1 [Plutella xylostella]
gene-LOC119692712	0.926835	1.15986	0.540126	1.55728	3.19441	1.52672	0.0448948	0.808887	up	--	--	Biological Process: reproduction (GO:0000003);; Biological Process: very long-chain fatty acid metabolic process (GO:0000038);; Biological Process: meiotic spindle organization (GO:0000212);; Biological Process: microtubule cytoskeleton organization (GO:0000226);; Biological Process: nuclear division (GO:0000280);; Biological Process: cytokinesis (GO:0000910);; Biological Process: assembly of act…	biological process: reproduction (GO:0000003);; biological process: metabolic process (GO:0008152);; biological process: cellular process (GO:0009987);; biological process: single-organism process (GO:0044699);; biological process: reproductive process (GO:0022414);; biological process: cellular component organization or biogenesis (GO:0071840);; molecular function: catalytic activity (GO:0003824…	K10249|2.6e-44|bmor:101744268|K10249 elongation of very long chain fatty acids protein 4 [EC:2.3.1.199] | (RefSeq) elongation of very long chain fatty acids protein 4-like	Fatty acid elongation (ko00062);; Biosynthesis of unsaturated fatty acids (ko01040);; Fatty acid metabolism (ko01212)	[I]	Lipid transport and metabolism	GNS1/SUR4 family	--	I	Lipid transport and metabolism	elongation of very long chain fatty acids protein 4-like [Ostrinia furnacalis]
gene-LOC105381910	0.931348	0.959634	0.668286	1.46535	2.20582	1.66945	0.0327016	0.807817	up	--	--	Cellular Component: integral component of membrane (GO:0016021);;	cellular component: membrane (GO:0016020);; cellular component: membrane part (GO:0044425)	--	--	--	--	--	--	--	--	PREDICTED: putative uncharacterized protein DDB_G0271982 [Plutella xylostella]
gene-LOC105381098	53.7254	69.5855	50.1707	139.782	131.228	50.8986	0.0231349	0.807374	up	--	--	Cellular Component: dynactin complex (GO:0005869);; Biological Process: cytoskeleton-dependent cytokinesis (GO:0061640);;	cellular component: cell (GO:0005623);; cellular component: macromolecular complex (GO:0032991);; cellular component: organelle (GO:0043226);; cellular component: organelle part (GO:0044422);; cellular component: cell part (GO:0044464);; biological process: cellular process (GO:0009987);; biological process: single-organism process (GO:0044699)	K10425|6.9e-65|prap:110995282|K10425 dynactin 3 | (RefSeq) uncharacterized protein LOC110995282	--	--	--	Dynactin subunit p22	--	S	Function unknown	PREDICTED: uncharacterized protein LOC105381098 [Plutella xylostella]
gene-LOC105388767	1.44813	1.80145	1.75186	3.24295	4.0164	1.79949	0.0159316	0.806445	up	--	--	--	--	--	--	--	--	--	--	--	--	PREDICTED: uncharacterized protein LOC105388767 isoform X1 [Plutella xylostella]
gene-LOC105386988	4.29671	4.83102	4.50024	8.92519	12.3519	4.75541	0.0255213	0.806216	up	--	--	Cellular Component: MICOS complex (GO:0061617);;	cellular component: cell (GO:0005623);; cellular component: membrane (GO:0016020);; cellular component: macromolecular complex (GO:0032991);; cellular component: organelle (GO:0043226);; cellular component: organelle part (GO:0044422);; cellular component: membrane part (GO:0044425);; cellular component: cell part (GO:0044464)	--	--	--	--	MICOS complex subunit MIC13, QIL1	--	S	Function unknown	PREDICTED: uncharacterized protein LOC105386988 [Plutella xylostella]
gene-LOC105380940	5.68903	7.65893	7.5431	16.0936	10.7187	10.5295	0.0131929	0.805763	up	[G]	Carbohydrate transport and metabolism	Molecular Function: aldose 1-epimerase activity (GO:0004034);; Biological Process: hexose metabolic process (GO:0019318);; Molecular Function: carbohydrate binding (GO:0030246);;	molecular function: catalytic activity (GO:0003824);; biological process: metabolic process (GO:0008152);; biological process: single-organism process (GO:0044699);; molecular function: binding (GO:0005488)	K01785|4.9e-205|pxy:105380940|K01785 aldose 1-epimerase [EC:5.1.3.3] | (RefSeq) aldose 1-epimerase-like	Glycolysis / Gluconeogenesis (ko00010);; Galactose metabolism (ko00052)	[G]	Carbohydrate transport and metabolism	Aldose 1-epimerase	--	G	Carbohydrate transport and metabolism	PREDICTED: aldose 1-epimerase-like [Plutella xylostella]
gene-LOC105389537	12.9149	24.6305	25.4551	55.4464	48.8858	15.7373	0.0317231	0.80491	up	[O]	Posttranslational modification, protein turnover, chaperones	Molecular Function: molecular_function (GO:0003674);; Molecular Function: catalytic activity (GO:0003824);; Molecular Function: glutathione transferase activity (GO:0004364);; Molecular Function: peroxidase activity (GO:0004601);; Molecular Function: glutathione peroxidase activity (GO:0004602);; Molecular Function: protein binding (GO:0005515);; Cellular Component: cellular_component (GO:0005575…	molecular function: catalytic activity (GO:0003824);; biological process: metabolic process (GO:0008152);; biological process: cellular process (GO:0009987);; biological process: single-organism process (GO:0044699);; biological process: response to stimulus (GO:0050896);; biological process: detoxification (GO:0098754);; molecular function: antioxidant activity (GO:0016209);; molecular function:…	K00799|6.3e-126|pxy:105389537|K00799 glutathione S-transferase [EC:2.5.1.18] | (RefSeq) glutathione S-transferase 1-like	Glutathione metabolism (ko00480);; Metabolism of xenobiotics by cytochrome P450 (ko00980);; Drug metabolism - cytochrome P450 (ko00982);; Drug metabolism - other enzymes (ko00983)	[O]	Posttranslational modification, protein turnover, chaperones	Glutathione S-transferase, N-terminal domain	Glutathione S-transferase 1 OS=Musca domestica OX=7370 GN=Gst1 PE=1 SV=1	O	Posttranslational modification, protein turnover, chaperones	PREDICTED: glutathione S-transferase 1-like [Plutella xylostella]
gene-LOC105382456	3.8972	14.2466	6.35635	15.0445	25.7009	9.11529	0.0358865	0.803565	up	--	--	--	--	--	--	--	--	--	--	--	--	PREDICTED: uncharacterized protein LOC105387446 [Plutella xylostella]
gene-LOC105381641	2.30875	2.21022	1.72988	7.80445	3.24157	2.09751	0.0421787	0.803202	up	--	--	--	--	--	--	--	--	--	Allatostatin OS=Spodoptera frugiperda OX=7108 GN=ast PE=2 SV=1	--	--	allatostatin precursor [Plutella xylostella]
gene-LOC105392259	1.89892	2.55599	4.58512	3.3917	9.43426	5.55603	0.0329131	0.802517	up	[T]	Signal transduction mechanisms	Molecular Function: protein tyrosine phosphatase activity (GO:0004725);; Molecular Function: protein tyrosine/serine/threonine phosphatase activity (GO:0008138);; Cellular Component: integral component of membrane (GO:0016021);;	biological process: metabolic process (GO:0008152);; biological process: cellular process (GO:0009987);; molecular function: catalytic activity (GO:0003824);; cellular component: membrane (GO:0016020);; cellular component: membrane part (GO:0044425)	K14819|4.9e-121|pxy:105392259|K14819 dual specificity phosphatase 12 [EC:3.1.3.16 3.1.3.48] | (RefSeq) dual specificity protein phosphatase 1B-like	--	[V]	Defense mechanisms	Dual specificity phosphatase, catalytic domain	Dual specificity protein phosphatase MPK-4 OS=Drosophila melanogaster OX=7227 GN=MKP-4 PE=1 SV=1	V	Defense mechanisms	PREDICTED: dual specificity protein phosphatase 1B-like [Plutella xylostella]
gene-LOC105391876	0.317112	0.463738	0.413648	0.597058	0.373952	1.62867	0.0349775	0.802015	up	--	--	Cellular Component: extracellular region (GO:0005576);; Biological Process: carbohydrate metabolic process (GO:0005975);; Molecular Function: chitin binding (GO:0008061);;	cellular component: extracellular region (GO:0005576);; biological process: metabolic process (GO:0008152);; molecular function: binding (GO:0005488)	K01183|8.1e-16|dmo:Dmoj_GI18975|K01183 chitinase [EC:3.2.1.14] | (RefSeq) uncharacterized protein	Amino sugar and nucleotide sugar metabolism (ko00520)	--	--	Chitin binding Peritrophin-A domain	--	G	Carbohydrate transport and metabolism	chitinase 3 [Plutella xylostella]
gene-LOC105384606	2.71728	3.55984	6.38917	10.1764	14.9602	2.25147	0.0459721	0.800842	up	--	--	--	--	--	--	--	--	--	--	--	--	PREDICTED: uncharacterized protein LOC105384606 isoform X2 [Plutella xylostella]
gene-LOC105397331	5.49041	7.32192	8.59482	13.3508	20.1911	7.82396	0.0301506	0.800772	up	--	--	Cellular Component: mitochondrion (GO:0005739);;	cellular component: cell (GO:0005623);; cellular component: organelle (GO:0043226);; cellular component: cell part (GO:0044464)	K02267|3.9e-43|pxy:105397331|K02267 cytochrome c oxidase subunit 6b | (RefSeq) cytochrome c oxidase subunit 6b-2-like	Oxidative phosphorylation (ko00190)	[C]	Energy production and conversion	Cytochrome oxidase c subunit VIb	--	C	Energy production and conversion	PREDICTED: cytochrome c oxidase subunit 6b-2-like [Plutella xylostella]
gene-LOC105392204	0.307306	0.602182	0.721533	1.07952	1.64331	0.935467	0.0442477	0.800757	up	--	--	--	--	--	--	--	--	--	--	--	--	PREDICTED: uncharacterized protein LOC105392204 [Plutella xylostella]
gene-LOC105393957	1.47064	2.17284	3.76298	5.43344	6.4925	2.46487	0.034208	0.800411	up	--	--	--	--	--	--	--	--	--	--	--	--	PREDICTED: uncharacterized protein LOC105393957 [Plutella xylostella]
gene-LOC105384202	1.28076	1.14665	1.5535	1.02616	1.1188	8.34175	0.0484608	0.799712	up	[G]	Carbohydrate transport and metabolism	Cellular Component: integral component of membrane (GO:0016021);; Molecular Function: transmembrane transporter activity (GO:0022857);; Biological Process: transmembrane transport (GO:0055085);;	cellular component: membrane (GO:0016020);; cellular component: membrane part (GO:0044425);; biological process: localization (GO:0051179);; molecular function: transporter activity (GO:0005215)	K14258|2.5e-268|pxy:105384202|K14258 facilitated trehalose transporter | (RefSeq) facilitated trehalose transporter Tret1-like	--	[R]	General function prediction only	Sugar (and other) transporter	Facilitated trehalose transporter Tret1-2 homolog OS=Drosophila sechellia OX=7238 GN=Tret1-2 PE=3 SV=1	U	Intracellular trafficking, secretion, and vesicular transport	PREDICTED: facilitated trehalose transporter Tret1-like [Plutella xylostella]
gene-LOC105392934	12.7384	12.7178	9.99796	23.4234	23.8558	16.9469	0.0146821	0.798361	up	--	--	Molecular Function: DNA binding (GO:0003677);; Molecular Function: DNA-directed 5'-3' RNA polymerase activity (GO:0003899);; Biological Process: transcription, DNA-templated (GO:0006351);; Molecular Function: protein dimerization activity (GO:0046983);;	molecular function: binding (GO:0005488);; molecular function: catalytic activity (GO:0003824);; biological process: metabolic process (GO:0008152);; biological process: cellular process (GO:0009987)	K03020|3.3e-50|pxy:105392934|K03020 DNA-directed RNA polymerases I and III subunit RPAC2 | (RefSeq) probable DNA-directed RNA polymerases I and III subunit RPAC2	RNA polymerase (ko03020)	[K]	Transcription	RNA polymerase Rpb3/Rpb11 dimerisation domain	Probable DNA-directed RNA polymerases I and III subunit RPAC2 OS=Drosophila melanogaster OX=7227 GN=l(2)37Cg PE=1 SV=1	K	Transcription	PREDICTED: probable DNA-directed RNA polymerases I and III subunit RPAC2 [Plutella xylostella]
gene-LOC105392787	34.6783	49.8492	41.8673	92.8031	88.5645	44.0996	0.0174141	0.797806	up	--	--	Molecular Function: nucleotide binding (GO:0000166);; Cellular Component: extrinsic component of vacuolar membrane (GO:0000306);; Cellular Component: lytic vacuole (GO:0000323);; Biological Process: sister chromatid segregation (GO:0000819);; Biological Process: response to hypoxia (GO:0001666);; Molecular Function: nucleoside binding (GO:0001882);; Molecular Function: purine nucleoside binding (…	molecular function: binding (GO:0005488);; cellular component: cell (GO:0005623);; cellular component: membrane (GO:0016020);; cellular component: organelle (GO:0043226);; cellular component: organelle part (GO:0044422);; cellular component: membrane part (GO:0044425);; cellular component: cell part (GO:0044464);; biological process: cellular process (GO:0009987);; biological process: single-orga…	--	--	--	--	Mab-21 protein	--	U	Intracellular trafficking, secretion, and vesicular transport	PREDICTED: cyclic GMP-AMP synthase-like [Plutella xylostella]
gene-LOC105382815	5.26445	7.73207	5.69974	11.6472	11.1415	9.93496	0.00791104	0.796466	up	--	--	Biological Process: fatty acid biosynthetic process (GO:0006633);; Cellular Component: integral component of membrane (GO:0016021);; Molecular Function: 3-oxo-arachidoyl-CoA synthase activity (GO:0102336);; Molecular Function: 3-oxo-cerotoyl-CoA synthase activity (GO:0102337);; Molecular Function: 3-oxo-lignoceronyl-CoA synthase activity (GO:0102338);;	biological process: metabolic process (GO:0008152);; biological process: cellular process (GO:0009987);; biological process: single-organism process (GO:0044699);; cellular component: membrane (GO:0016020);; cellular component: membrane part (GO:0044425);; molecular function: catalytic activity (GO:0003824)	K10250|3.7e-171|pxy:105382815|K10250 elongation of very long chain fatty acids protein 7 [EC:2.3.1.199] | (RefSeq) elongation of very long chain fatty acids protein AAEL008004-like	Fatty acid elongation (ko00062);; Biosynthesis of unsaturated fatty acids (ko01040);; Fatty acid metabolism (ko01212)	[I]	Lipid transport and metabolism	GNS1/SUR4 family	Elongation of very long chain fatty acids protein AAEL008004 OS=Aedes aegypti OX=7159 GN=AAEL008004 PE=2 SV=2	I	Lipid transport and metabolism	PREDICTED: elongation of very long chain fatty acids protein AAEL008004-like isoform X1 [Plutella xylostella]
gene-LOC105388036	3.0665	4.48509	2.44081	9.72827	9.21118	2.61746	0.0461256	0.795963	up	--	--	--	--	--	--	--	--	Domain of unknown function (DUF4541)	--	S	Function unknown	PREDICTED: uncharacterized protein LOC105388036 [Plutella xylostella]
gene-LOC105380781	8.7554	9.2579	11.4359	21.836	21.0352	10.8072	0.022275	0.795776	up	--	--	--	--	--	--	--	--	--	--	--	--	PREDICTED: uncharacterized protein LOC105380781 [Plutella xylostella]
Plutella_xylostella_newGene_762	9.07845	12.5543	7.16202	20.0618	24.6297	10.3121	0.0230793	0.795516	up	--	--	Cellular Component: Golgi membrane (GO:0000139);; Molecular Function: molecular_function (GO:0003674);; Molecular Function: catalytic activity (GO:0003824);; Cellular Component: cellular_component (GO:0005575);; Cellular Component: intracellular (GO:0005622);; Cellular Component: cell (GO:0005623);; Cellular Component: cytoplasm (GO:0005737);; Cellular Component: Golgi apparatus (GO:0005794);; Bi…	cellular component: cell (GO:0005623);; cellular component: membrane (GO:0016020);; cellular component: organelle (GO:0043226);; cellular component: organelle part (GO:0044422);; cellular component: cell part (GO:0044464);; molecular function: catalytic activity (GO:0003824);; biological process: metabolic process (GO:0008152);; biological process: cellular process (GO:0009987);; biological proce…	K14464|4.2e-98|pxy:105394244|K14464 alpha-1,3-fucosyltransferase [EC:2.4.1.-] | (RefSeq) alpha-(1,3)-fucosyltransferase C-like	Various types of N-glycan biosynthesis (ko00513)	[GE]	Carbohydrate transport and metabolism;; Amino acid transport and metabolism	Glycosyltransferase family 10 (fucosyltransferase) C-term	Alpha-(1,3)-fucosyltransferase C OS=Drosophila melanogaster OX=7227 GN=FucTC PE=2 SV=4	G	Carbohydrate transport and metabolism	PREDICTED: alpha-(1,3)-fucosyltransferase C-like [Plutella xylostella]
gene-LOC105397901	0.969591	2.20751	2.5539	4.15171	5.41092	3.31131	0.0135422	0.791797	up	--	--	Biological Process: cellular protein modification process (GO:0006464);;	biological process: metabolic process (GO:0008152);; biological process: cellular process (GO:0009987)	K16608|1.1e-184|cqu:CpipJ_CPIJ007849|K16608 tubulin monoglycylase TTLL3/8 [EC:6.3.2.-] | (RefSeq) hypothetical protein	--	[O]	Posttranslational modification, protein turnover, chaperones	Tubulin-tyrosine ligase family	Tubulin glycylase 3A OS=Drosophila melanogaster OX=7227 GN=TTLL3A PE=1 SV=1	O	Posttranslational modification, protein turnover, chaperones	PREDICTED: tubulin glycylase 3A-like isoform X2 [Plutella xylostella]
gene-LOC105393567	0.789521	1.35698	1.74732	3.01297	3.39125	1.34611	0.0413312	0.78873	up	--	--	--	--	--	--	--	--	--	--	--	--	PREDICTED: uncharacterized protein LOC105393567 [Plutella xylostella]
gene-LOC105396623	40.399	69.7244	40.7099	51.4345	170.89	69.9497	0.0289251	0.787179	up	[QV]	Secondary metabolites biosynthesis, transport and catabolism;; Defense mechanisms	Molecular Function: monooxygenase activity (GO:0004497);; Molecular Function: iron ion binding (GO:0005506);; Molecular Function: oxidoreductase activity, acting on paired donors, with incorporation or reduction of molecular oxygen (GO:0016705);; Molecular Function: heme binding (GO:0020037);;	biological process: metabolic process (GO:0008152);; biological process: single-organism process (GO:0044699);; molecular function: catalytic activity (GO:0003824);; molecular function: binding (GO:0005488)	K07418|1.3e-62|haw:110378220|K07418 cytochrome P450 family 2 subfamily J [EC:1.14.14.1 1.14.14.73 1.14.14.74 1.14.14.75] | (RefSeq) probable cytochrome P450 305a1 isoform X1	Arachidonic acid metabolism (ko00590);; Linoleic acid metabolism (ko00591)	[Q]	Secondary metabolites biosynthesis, transport and catabolism	Cytochrome P450	Probable cytochrome P450 305a1 OS=Drosophila melanogaster OX=7227 GN=Cyp305a1 PE=2 SV=1	Q	Secondary metabolites biosynthesis, transport and catabolism	PREDICTED: probable cytochrome P450 305a1 [Plutella xylostella]
gene-LOC105389722	16.6957	17.0893	17.1421	28.5366	19.1561	43.8578	0.00942235	0.787136	up	--	--	Molecular Function: actin binding (GO:0003779);;	molecular function: binding (GO:0005488)	--	--	[Z]	Cytoskeleton	Cofilin/tropomyosin-type actin-binding protein	--	Z	Cytoskeleton	PREDICTED: coactosin-like protein isoform X1 [Plutella xylostella]
gene-LOC105382105	13.132	13.6345	10.6757	19.9536	38.4716	11.6306	0.0275262	0.785879	up	--	--	Molecular Function: GTPase activity (GO:0003924);; Molecular Function: structural constituent of cytoskeleton (GO:0005200);; Molecular Function: GTP binding (GO:0005525);; Cellular Component: cytoplasm (GO:0005737);; Cellular Component: microtubule (GO:0005874);; Biological Process: microtubule-based process (GO:0007017);;	molecular function: catalytic activity (GO:0003824);; molecular function: structural molecule activity (GO:0005198);; molecular function: binding (GO:0005488);; cellular component: cell (GO:0005623);; cellular component: cell part (GO:0044464);; cellular component: organelle (GO:0043226);; cellular component: organelle part (GO:0044422);; cellular component: supramolecular complex (GO:0099080);; …	K07374|2.1e-269|pxy:105382105|K07374 tubulin alpha | (RefSeq) tubulin alpha-1 chain-like	Phagosome (ko04145)	[Z]	Cytoskeleton	Tubulin/FtsZ family, GTPase domain	Tubulin alpha-1 chain OS=Paracentrotus lividus OX=7656 PE=2 SV=1	Z	Cytoskeleton	PREDICTED: tubulin alpha-1 chain-like [Plutella xylostella]
gene-LOC105392574	324.382	240.101	210.86	515.224	521.716	329.278	0.0139946	0.785569	up	--	--	Molecular Function: transcription regulatory region sequence-specific DNA binding (GO:0000976);; Molecular Function: RNA polymerase II regulatory region sequence-specific DNA binding (GO:0000977);; Molecular Function: RNA polymerase II core promoter proximal region sequence-specific DNA binding (GO:0000978);; Molecular Function: core promoter proximal region sequence-specific DNA binding (GO:0000…	molecular function: binding (GO:0005488);; biological process: multicellular organismal process (GO:0032501);; cellular component: cell (GO:0005623);; cellular component: cell part (GO:0044464);; cellular component: organelle (GO:0043226);; cellular component: organelle part (GO:0044422);; cellular component: supramolecular complex (GO:0099080);; biological process: cellular process (GO:0009987);…	K20526|3.3e-104|pxy:105392574|K20526 transgelin | (RefSeq) myophilin	--	[Z]	Cytoskeleton	Calponin homology (CH) domain	Myophilin OS=Echinococcus granulosus OX=6210 PE=2 SV=1	Z	Cytoskeleton	PREDICTED: myophilin [Plutella xylostella]
gene-LOC105391378	0.739864	1.8789	2.18996	1.80687	1.59685	35.4617	0.0373128	0.785402	up	--	--	Molecular Function: scavenger receptor activity (GO:0005044);; Biological Process: immune response (GO:0006955);; Molecular Function: polysaccharide binding (GO:0030247);;	biological process: localization (GO:0051179);; molecular function: molecular transducer activity (GO:0060089);; biological process: immune system process (GO:0002376);; biological process: response to stimulus (GO:0050896);; molecular function: binding (GO:0005488)	K16669|1.9e-07|pdam:113683425|K16669 protocadherin Fat 4 | (RefSeq) protocadherin Fat 4-like	--	--	--	Spondin-like TSP1 domain	--	S	Function unknown	PREDICTED: somatomedin-B and thrombospondin type-1 domain-containing protein [Plutella xylostella]
gene-LOC105385949	0.93843	1.89996	1.2759	2.41931	2.80114	2.36076	0.0299696	0.782903	up	--	--	--	--	--	--	--	--	--	--	--	--	PREDICTED: uncharacterized protein LOC105385949 isoform X1 [Plutella xylostella]
gene-LOC105391913	1.17432	3.70292	2.01801	2.76444	2.75785	58.0319	0.0357805	0.782575	up	[E]	Amino acid transport and metabolism	Molecular Function: carboxy-lyase activity (GO:0016831);; Biological Process: carboxylic acid metabolic process (GO:0019752);; Molecular Function: pyridoxal phosphate binding (GO:0030170);;	molecular function: catalytic activity (GO:0003824);; biological process: metabolic process (GO:0008152);; biological process: cellular process (GO:0009987);; biological process: single-organism process (GO:0044699);; molecular function: binding (GO:0005488)	K01594|1.2e-283|pxy:105383950|K01594 sulfinoalanine decarboxylase [EC:4.1.1.29] | (RefSeq) acidic amino acid decarboxylase GADL1-like	Taurine and hypotaurine metabolism (ko00430)	[E]	Amino acid transport and metabolism	Pyridoxal-dependent decarboxylase conserved domain	Glutamate decarboxylase OS=Drosophila melanogaster OX=7227 GN=Gad1 PE=2 SV=2	E	Amino acid transport and metabolism	PREDICTED: acidic amino acid decarboxylase GADL1-like [Plutella xylostella]
gene-LOC105388411	4.55674	3.58761	4.34944	11.92	5.43517	5.44332	0.0300775	0.781709	up	--	--	Biological Process: snRNA processing (GO:0016180);; Molecular Function: metal ion binding (GO:0046872);;	biological process: metabolic process (GO:0008152);; biological process: cellular process (GO:0009987);; molecular function: binding (GO:0005488)	K13149|1.4e-117|pxy:105388411|K13149 integrator complex subunit 12 | (RefSeq) integrator complex subunit 12	--	--	--	PHD-finger	--	S	Function unknown	PREDICTED: integrator complex subunit 12 [Plutella xylostella]
gene-LOC105392095	861.955	920.116	670.241	1275.41	1494.07	1442.08	0.00408576	0.781129	up	--	--	Molecular Function: molecular_function (GO:0003674);; Molecular Function: chromatin binding (GO:0003682);; Molecular Function: binding (GO:0005488);; Cellular Component: cellular_component (GO:0005575);; Cellular Component: intracellular (GO:0005622);; Cellular Component: cell (GO:0005623);; Cellular Component: nucleus (GO:0005634);; Biological Process: regulation of transcription, DNA-templated …	molecular function: binding (GO:0005488);; cellular component: cell (GO:0005623);; cellular component: cell part (GO:0044464);; cellular component: organelle (GO:0043226);; biological process: biological regulation (GO:0065007)	K15626|1.3e-07|mdo:100014479|K15626 nuclear protein, 1 | (RefSeq) NUPR1; nuclear protein 1, transcriptional regulator	Transcriptional misregulation in cancer (ko05202)	[K]	Transcription	DNA-binding nuclear phosphoprotein p8	--	K	Transcription	PREDICTED: nuclear protein 1 [Plutella xylostella]
gene-LOC105392479	4.13353	5.31015	5.87907	7.91825	11.9523	7.22185	0.0151053	0.781102	up	[E]	Amino acid transport and metabolism	Molecular Function: glutamate-ammonia ligase activity (GO:0004356);; Biological Process: glutamine biosynthetic process (GO:0006542);;	molecular function: catalytic activity (GO:0003824);; biological process: metabolic process (GO:0008152);; biological process: cellular process (GO:0009987);; biological process: single-organism process (GO:0044699)	K01915|1.5e-253|pxy:105392479|K01915 glutamine synthetase [EC:6.3.1.2] | (RefSeq) glutamine synthetase 1, mitochondrial-like	Arginine biosynthesis (ko00220);; Alanine, aspartate and glutamate metabolism (ko00250);; Glyoxylate and dicarboxylate metabolism (ko00630);; Nitrogen metabolism (ko00910);; Biosynthesis of amino acids (ko01230)	[E]	Amino acid transport and metabolism	Glutamine synthetase, catalytic domain	Glutamine synthetase 1, mitochondrial OS=Drosophila melanogaster OX=7227 GN=Gs1 PE=2 SV=3	E	Amino acid transport and metabolism	PREDICTED: glutamine synthetase 1, mitochondrial-like [Plutella xylostella]
gene-LOC105394876	300.263	145.044	118.237	351.95	621.676	150.416	0.0410544	0.780671	up	--	--	--	--	--	--	--	--	--	Proline-rich antimicrobial peptide 1 OS=Galleria mellonella OX=7137 PE=1 SV=1	--	--	PREDICTED: uncharacterized protein LOC105394876 [Plutella xylostella]
gene-LOC105397977	1.14863	4.08584	2.42749	5.28556	7.16516	3.06655	0.0451189	0.778748	up	--	--	Cellular Component: integral component of membrane (GO:0016021);;	cellular component: membrane (GO:0016020);; cellular component: membrane part (GO:0044425)	K17352|2.1e-70|haw:110375188|K17352 tetraspanin-11 | (RefSeq) uncharacterized protein LOC110375188	--	--	--	Tetraspanin family	--	S	Function unknown	PREDICTED: CD63 antigen-like [Plutella xylostella]
Plutella_xylostella_newGene_5865	1.35644	3.88992	2.29013	4.53038	7.61759	3.30817	0.0457807	0.778116	up	--	--	Molecular Function: serine-type endopeptidase activity (GO:0004252);; Cellular Component: integral component of membrane (GO:0016021);;	biological process: metabolic process (GO:0008152);; molecular function: catalytic activity (GO:0003824);; cellular component: membrane (GO:0016020);; cellular component: membrane part (GO:0044425)	--	--	--	--	--	--	--	--	PREDICTED: uncharacterized protein LOC105384157 [Plutella xylostella]
gene-LOC105386643	5.38847	8.5506	11.5383	12.931	19.1956	12.6925	0.0157138	0.777775	up	--	--	--	--	--	--	--	--	--	--	--	--	PREDICTED: uncharacterized protein LOC105386643 [Plutella xylostella]
gene-LOC105390706	2.37452	6.83975	3.55317	3.21113	7.05901	101.242	0.0377706	0.776804	up	[C]	Energy production and conversion	Molecular Function: oxidoreductase activity (GO:0016491);;	molecular function: catalytic activity (GO:0003824)	--	--	--	--	Malate/L-lactate dehydrogenase	--	E	Amino acid transport and metabolism	PREDICTED: uncharacterized protein LOC105390706 [Plutella xylostella]
gene-LOC105382558	16.6422	18.8453	19.1441	30.6171	36.1061	26.0439	0.00668014	0.776583	up	--	--	Biological Process: fatty acid biosynthetic process (GO:0006633);; Cellular Component: integral component of membrane (GO:0016021);; Molecular Function: 3-oxo-arachidoyl-CoA synthase activity (GO:0102336);; Molecular Function: 3-oxo-cerotoyl-CoA synthase activity (GO:0102337);; Molecular Function: 3-oxo-lignoceronyl-CoA synthase activity (GO:0102338);;	biological process: metabolic process (GO:0008152);; biological process: cellular process (GO:0009987);; biological process: single-organism process (GO:0044699);; cellular component: membrane (GO:0016020);; cellular component: membrane part (GO:0044425);; molecular function: catalytic activity (GO:0003824)	K10250|2.0e-173|pxy:105383338|K10250 elongation of very long chain fatty acids protein 7 [EC:2.3.1.199] | (RefSeq) elongation of very long chain fatty acids protein AAEL008004-like	Fatty acid elongation (ko00062);; Biosynthesis of unsaturated fatty acids (ko01040);; Fatty acid metabolism (ko01212)	[I]	Lipid transport and metabolism	GNS1/SUR4 family	Elongation of very long chain fatty acids protein OS=Drosophila melanogaster OX=7227 GN=ELOVL PE=2 SV=2	I	Lipid transport and metabolism	PREDICTED: elongation of very long chain fatty acids protein AAEL008004-like [Plutella xylostella]
gene-LOC105389469	12.1115	20.4	18.7572	37.4193	41.3887	14.2465	0.0313968	0.775603	up	--	--	Molecular Function: NAD+ ADP-ribosyltransferase activity (GO:0003950);; Cellular Component: integral component of membrane (GO:0016021);;	molecular function: catalytic activity (GO:0003824);; cellular component: membrane (GO:0016020);; cellular component: membrane part (GO:0044425)	K00774|1.0e-224|pxy:105389469|K00774 poly [ADP-ribose] polymerase 16 [EC:2.4.2.30] | (RefSeq) mono [ADP-ribose] polymerase PARP16	--	--	--	ARTD15 N-terminal domain	Protein mono-ADP-ribosyltransferase Parp16 OS=Drosophila melanogaster OX=7227 GN=Parp16 PE=1 SV=1	T	Signal transduction mechanisms	PREDICTED: mono [ADP-ribose] polymerase PARP16 [Plutella xylostella]
gene-LOC119693751	1.56859	2.15381	3.29789	2.47335	3.77454	6.87438	0.0192999	0.774881	up	[EF]	Amino acid transport and metabolism;; Nucleotide transport and metabolism	Molecular Function: aspartate carbamoyltransferase activity (GO:0004070);; Molecular Function: carbamoyl-phosphate synthase (glutamine-hydrolyzing) activity (GO:0004088);; Molecular Function: beta-galactosidase activity (GO:0004565);; Molecular Function: ATP binding (GO:0005524);; Biological Process: carbohydrate metabolic process (GO:0005975);; Biological Process: 'de novo' pyrimidine nucleobase…	molecular function: catalytic activity (GO:0003824);; molecular function: binding (GO:0005488);; biological process: metabolic process (GO:0008152);; biological process: cellular process (GO:0009987);; biological process: single-organism process (GO:0044699)	K11540|0.0e+00|haw:110370025|K11540 carbamoyl-phosphate synthase / aspartate carbamoyltransferase / dihydroorotase [EC:6.3.5.5 2.1.3.2 3.5.2.3] | (RefSeq) CAD protein	Pyrimidine metabolism (ko00240);; Alanine, aspartate and glutamate metabolism (ko00250)	[R]	General function prediction only	Carbamoyl-phosphate synthase L chain, ATP binding domain	CAD protein OS=Drosophila melanogaster OX=7227 GN=r PE=1 SV=3	F	Nucleotide transport and metabolism	CAD protein isoform X1 [Manduca sexta]
gene-LOC105387541	2.68353	6.64091	4.98616	10.5777	9.97443	6.41373	0.0367937	0.772127	up	--	--	Molecular Function: odorant binding (GO:0005549);;	molecular function: binding (GO:0005488)	--	--	--	--	PBP/GOBP family	--	--	--	PREDICTED: uncharacterized protein LOC105387541 [Plutella xylostella]
gene-LOC105396775	23.056	12.388	15.3293	35.2428	31.6054	22.8309	0.0206781	0.769609	up	[R]	General function prediction only	Molecular Function: gamma-glutamylcyclotransferase activity (GO:0003839);;	molecular function: catalytic activity (GO:0003824)	K00682|4.3e-116|pxy:105396775|K00682 gamma-glutamylcyclotransferase [EC:4.3.2.9] | (RefSeq) gamma-glutamylcyclotransferase-like	Glutathione metabolism (ko00480)	[S]	Function unknown	AIG2-like family	--	S	Function unknown	PREDICTED: gamma-glutamylcyclotransferase-like [Plutella xylostella]
gene-LOC119690403	2.50407	3.81212	3.7992	7.99212	8.05699	2.91409	0.0410153	0.769213	up	--	--	--	--	--	--	--	--	--	--	--	--	uncharacterized protein LOC111349118 isoform X1 [Spodoptera litura]
gene-LOC105391316	0.865589	0.912878	1.53458	2.2252	2.28576	1.23585	0.0339803	0.765547	up	--	--	--	--	--	--	--	--	--	--	--	--	PREDICTED: uncharacterized protein LOC105391316 [Plutella xylostella]
gene-LOC105388743	4.95303	4.70238	6.09496	4.75292	6.22237	20.9387	0.0347065	0.765352	up	--	--	Molecular Function: metal ion binding (GO:0046872);;	molecular function: binding (GO:0005488)	--	--	--	--	--	--	K	Transcription	PREDICTED: zinc finger CCCH domain-containing protein 10-like [Plutella xylostella]
gene-LOC105398564	18.4891	21.5168	25.1324	47.3912	36.4826	27.3445	0.0176849	0.765295	up	--	--	Molecular Function: structural constituent of ribosome (GO:0003735);; Cellular Component: mitochondrion (GO:0005739);; Cellular Component: ribosome (GO:0005840);; Biological Process: mitochondrial translation (GO:0032543);;	molecular function: structural molecule activity (GO:0005198);; cellular component: cell (GO:0005623);; cellular component: organelle (GO:0043226);; cellular component: cell part (GO:0044464);; cellular component: macromolecular complex (GO:0032991);; biological process: metabolic process (GO:0008152);; biological process: cellular process (GO:0009987)	K16174|7.3e-110|pxy:105398564|K16174 small subunit ribosomal protein S18b, mitochondrial | (RefSeq) 28S ribosomal protein S18b, mitochondrial	--	[J]	Translation, ribosomal structure and biogenesis	Ribosomal protein S18	--	J	Translation, ribosomal structure and biogenesis	PREDICTED: 28S ribosomal protein S18b, mitochondrial [Plutella xylostella]
gene-LOC119693713	2.17882	1.7951	2.30121	1.78954	4.58268	5.59909	0.0265503	0.765149	up	--	--	Molecular Function: G-protein coupled receptor activity (GO:0004930);; Biological Process: cell surface receptor signaling pathway (GO:0007166);; Cellular Component: integral component of membrane (GO:0016021);;	biological process: cellular process (GO:0009987);; biological process: signaling (GO:0023052);; biological process: single-organism process (GO:0044699);; biological process: response to stimulus (GO:0050896);; biological process: biological regulation (GO:0065007);; molecular function: signal transducer activity (GO:0004871);; molecular function: molecular transducer activity (GO:0060089);; cel…	K04599|2.2e-186|tnl:113504513|K04599 G protein-coupled receptor Mth (Methuselah protein) | (RefSeq) probable G-protein coupled receptor Mth-like 1	--	[T]	Signal transduction mechanisms	7 transmembrane receptor (Secretin family)	Probable G-protein coupled receptor Mth-like 1 OS=Drosophila melanogaster OX=7227 GN=mthl1 PE=2 SV=1	T	Signal transduction mechanisms	probable G-protein coupled receptor Mth-like 1 [Trichoplusia ni]
gene-LOC105380040	1.66609	3.01279	3.58522	3.88537	7.89144	3.55746	0.0335267	0.765055	up	[M]	Cell wall/membrane/envelope biogenesis	Molecular Function: metallocarboxypeptidase activity (GO:0004181);; Biological Process: proteolysis (GO:0006508);; Molecular Function: zinc ion binding (GO:0008270);;	biological process: metabolic process (GO:0008152);; molecular function: catalytic activity (GO:0003824);; molecular function: binding (GO:0005488)	K01298|9.3e-73|dpl:KGM_200614|K01298 carboxypeptidase A2 [EC:3.4.17.15] | (RefSeq) molting carboxypeptidase A	--	[S]	Function unknown	Zinc carboxypeptidase	Putative carboxypeptidase suro-1 OS=Caenorhabditis elegans OX=6239 GN=suro-1 PE=1 SV=2	O	Posttranslational modification, protein turnover, chaperones	PREDICTED: zinc carboxypeptidase-like [Plutella xylostella]
gene-LOC105386654	2.1691	2.54196	5.66618	4.07418	8.07087	6.59078	0.0245523	0.762832	up	--	--	--	--	--	--	--	--	--	--	--	--	PREDICTED: uncharacterized protein LOC105386654 [Plutella xylostella]
gene-LOC105382915	44.7243	48.5986	34.3078	94.4351	67.8608	57.4413	0.018104	0.762229	up	[J]	Translation, ribosomal structure and biogenesis	Cellular Component: ribosome (GO:0005840);;	cellular component: cell (GO:0005623);; cellular component: macromolecular complex (GO:0032991);; cellular component: organelle (GO:0043226);; cellular component: cell part (GO:0044464)	K02888|1.2e-92|pxy:105382915|K02888 large subunit ribosomal protein L21 | (RefSeq) 39S ribosomal protein L21, mitochondrial	Ribosome (ko03010)	[J]	Translation, ribosomal structure and biogenesis	Ribosomal prokaryotic L21 protein	--	J	Translation, ribosomal structure and biogenesis	PREDICTED: 39S ribosomal protein L21, mitochondrial [Plutella xylostella]
gene-LOC105381109	0.718273	1.15203	1.12141	1.8406	2.66438	1.23236	0.0434641	0.760169	up	--	--	--	--	K07936|4.8e-10|phu:Phum_PHUM095420|K07936 GTP-binding nuclear protein Ran | (RefSeq) GTP-binding nuclear protein RAN1, putative	Ribosome biogenesis in eukaryotes (ko03008);; RNA transport (ko03013)	--	--	Haemolymph juvenile hormone binding protein (JHBP)	--	S	Function unknown	PREDICTED: circadian clock-controlled protein-like [Plutella xylostella]
gene-LOC105385032	1.53765	2.12719	3.91773	4.52858	6.48633	3.01044	0.0407852	0.758133	up	--	--	Molecular Function: ATP binding (GO:0005524);; Biological Process: protein polyglutamylation (GO:0018095);;	molecular function: binding (GO:0005488);; biological process: metabolic process (GO:0008152);; biological process: cellular process (GO:0009987)	K16599|1.9e-219|haw:110377590|K16599 tubulin polyglutamylase TTLL1 [EC:6.-.-.-] | (RefSeq) probable tubulin polyglutamylase TTLL1	--	[O]	Posttranslational modification, protein turnover, chaperones	Tubulin-tyrosine ligase family	Probable alpha-tubulin polyglutamylase Ttll1 OS=Tetrahymena thermophila (strain SB210) OX=312017 GN=Ttll1 PE=3 SV=2	O	Posttranslational modification, protein turnover, chaperones	probable tubulin polyglutamylase TTLL1 [Spodoptera litura]
gene-LOC105388709	0.403849	0.349183	0.857071	0.862753	1.26374	0.959762	0.04452	0.756227	up	--	--	--	--	--	--	--	--	--	--	--	--	PREDICTED: uncharacterized protein LOC105385963 [Plutella xylostella]
gene-LOC105382679	7.29482	10.3322	15.0242	9.76415	10.4047	47.957	0.044903	0.755997	up	[O]	Posttranslational modification, protein turnover, chaperones	Molecular Function: metalloendopeptidase activity (GO:0004222);; Cellular Component: integral component of membrane (GO:0016021);;	biological process: metabolic process (GO:0008152);; molecular function: catalytic activity (GO:0003824);; cellular component: membrane (GO:0016020);; cellular component: membrane part (GO:0044425)	K08635|0.0e+00|pxy:105382679|K08635 neprilysin [EC:3.4.24.11] | (RefSeq) neprilysin-11	--	[E]	Amino acid transport and metabolism	Peptidase family M13	Neprilysin-2 OS=Drosophila melanogaster OX=7227 GN=Nep2 PE=1 SV=1	E	Amino acid transport and metabolism	PREDICTED: neprilysin-11 isoform X2 [Plutella xylostella]
gene-LOC105391191	0.70313	0.508343	0.689287	0.447054	0.836895	21.7927	0.0366457	0.754247	up	--	--	--	--	--	--	--	--	Domain of unknown function (DUF4779)	--	S	Function unknown	PREDICTED: sarcoplasmic reticulum histidine-rich calcium-binding protein-like [Plutella xylostella]
gene-LOC105392133	2.69454	3.29511	4.58582	4.37378	7.69282	6.49921	0.0187259	0.753542	up	--	--	Cellular Component: cellular_component (GO:0005575);; Cellular Component: intracellular (GO:0005622);; Cellular Component: cell (GO:0005623);; Cellular Component: cytoplasm (GO:0005737);; Cellular Component: endoplasmic reticulum (GO:0005783);; Cellular Component: Golgi apparatus (GO:0005794);; Cellular Component: cell cortex (GO:0005938);; Biological Process: lipid metabolic process (GO:0006629)…	cellular component: cell (GO:0005623);; cellular component: cell part (GO:0044464);; cellular component: organelle (GO:0043226);; biological process: metabolic process (GO:0008152);; biological process: single-organism process (GO:0044699);; biological process: cellular process (GO:0009987);; biological process: localization (GO:0051179);; biological process: cellular component organization or bi…	K21848|1.5e-167|pxy:105394428|K21848 lipid intermediate transporter | (RefSeq) uncharacterized LOC105394428	--	[S]	Function unknown	Arv1-like family	Protein arv1 homolog OS=Dictyostelium discoideum OX=44689 GN=arv1 PE=3 SV=1	S	Function unknown	PREDICTED: uncharacterized protein LOC105394428 isoform X1 [Plutella xylostella]
gene-LOC105394243	1.23231	1.22622	1.10427	2.162	3.01249	1.38688	0.0387976	0.753259	up	--	--	Cellular Component: integral component of membrane (GO:0016021);;	cellular component: membrane (GO:0016020);; cellular component: membrane part (GO:0044425)	K24205|4.9e-13|obi:106878397|K24205 protein lifeguard | (RefSeq) protein lifeguard 2-like	--	--	--	Inhibitor of apoptosis-promoting Bax1	--	--	--	PREDICTED: uncharacterized protein LOC105394243 [Plutella xylostella]
gene-LOC105385690	4.44153	9.25486	9.26486	15.5891	13.6026	11.6323	0.0314866	0.753012	up	--	--	--	--	--	--	--	--	--	--	--	--	PREDICTED: uncharacterized protein LOC105385690 [Plutella xylostella]
gene-LOC119691666	3.87564	5.30586	8.52236	13.3842	11.0596	6.83813	0.0355921	0.752592	up	--	--	--	--	--	--	--	--	--	--	--	--	PREDICTED: uncharacterized protein LOC105392470, partial [Plutella xylostella]
gene-LOC119693463	5.778	7.1073	6.10112	6.70965	8.58732	20.0598	0.023107	0.750913	up	--	--	Cellular Component: integral component of membrane (GO:0016021);; Molecular Function: phosphatidylinositol binding (GO:0035091);;	cellular component: membrane (GO:0016020);; cellular component: membrane part (GO:0044425);; molecular function: binding (GO:0005488)	K12316|3.4e-145|haw:110373713|K12316 lysosomal alpha-glucosidase [EC:3.2.1.20] | (RefSeq) sorting nexin-14-like	Galactose metabolism (ko00052);; Starch and sucrose metabolism (ko00500);; Lysosome (ko04142)	--	--	PX domain	--	--	--	uncharacterized protein LOC114352135 [Ostrinia furnacalis]
gene-LOC105395854	0.379623	0.40337	0.874165	0.559428	1.06105	1.64953	0.0449248	0.750355	up	--	--	Molecular Function: protein kinase activity (GO:0004672);; Molecular Function: ATP binding (GO:0005524);;	biological process: metabolic process (GO:0008152);; biological process: cellular process (GO:0009987);; molecular function: catalytic activity (GO:0003824);; molecular function: binding (GO:0005488)	K08333|0.0e+00|tnl:113494260|K08333 phosphoinositide-3-kinase, regulatory subunit 4 [EC:2.7.11.1] | (RefSeq) phosphoinositide 3-kinase regulatory subunit 4 isoform X1	Autophagy - other (ko04136);; Autophagy - animal (ko04140)	[T]	Signal transduction mechanisms	Protein kinase domain	Probable serine/threonine-protein kinase vps15 OS=Dictyostelium discoideum OX=44689 GN=vps15 PE=3 SV=1	T	Signal transduction mechanisms	phosphoinositide 3-kinase regulatory subunit 4 isoform X2 [Vanessa tameamea]
gene-LOC105395553	15.583	18.2129	12.6638	29.2114	34.7096	16.484	0.0247222	0.749517	up	--	--	Cellular Component: integral component of membrane (GO:0016021);;	cellular component: membrane (GO:0016020);; cellular component: membrane part (GO:0044425)	--	--	--	--	Leucine rich repeat	--	S	Function unknown	PREDICTED: leucine-rich repeat-containing G-protein coupled receptor 5-like [Plutella xylostella]
gene-LOC105391829	29.0357	115.784	55.2673	102.084	120.275	149.062	0.0350091	0.748683	up	[O]	Posttranslational modification, protein turnover, chaperones	Molecular Function: threonine-type endopeptidase activity (GO:0004298);; Cellular Component: nucleus (GO:0005634);; Cellular Component: cytoplasm (GO:0005737);; Cellular Component: proteasome core complex (GO:0005839);; Biological Process: proteolysis involved in cellular protein catabolic process (GO:0051603);;	biological process: metabolic process (GO:0008152);; molecular function: catalytic activity (GO:0003824);; cellular component: cell (GO:0005623);; cellular component: organelle (GO:0043226);; cellular component: cell part (GO:0044464);; cellular component: macromolecular complex (GO:0032991)	K02736|3.2e-153|pxy:105391829|K02736 20S proteasome subunit beta 7 [EC:3.4.25.1] | (RefSeq) proteasome subunit beta type-4-like	Proteasome (ko03050)	[O]	Posttranslational modification, protein turnover, chaperones	Proteasome subunit	Proteasome subunit beta type-4 OS=Drosophila melanogaster OX=7227 GN=Prosbeta7 PE=2 SV=1	O	Posttranslational modification, protein turnover, chaperones	PREDICTED: proteasome subunit beta type-4-like isoform X1 [Plutella xylostella]
gene-LOC105387095	1.07217	0.830242	1.22145	2.21263	2.49029	1.14344	0.0466157	0.74819	up	--	--	--	--	--	--	--	--	--	--	--	--	PREDICTED: sperm-tail PG-rich repeat-containing protein 2-like [Plutella xylostella]
gene-LOC119692222	0.912794	1.16667	1.43829	2.64885	1.94915	1.57374	0.0324741	0.747236	up	--	--	--	--	--	--	--	--	--	--	S	Function unknown	myosin heavy chain, striated muscle-like [Spodoptera litura]
gene-LOC105380035	1.22804	0.428699	0.957463	1.31361	1.61115	71.2654	0.0309811	0.745671	up	[M]	Cell wall/membrane/envelope biogenesis	Molecular Function: metallocarboxypeptidase activity (GO:0004181);; Molecular Function: zinc ion binding (GO:0008270);;	biological process: metabolic process (GO:0008152);; molecular function: catalytic activity (GO:0003824);; molecular function: binding (GO:0005488)	K08637|1.5e-181|bmor:692479|K08637 carboxypeptidase A4 [EC:3.4.17.-] | (RefSeq) Mf-cpa; molting fluid carboxypeptidase A	--	[S]	Function unknown	Zinc carboxypeptidase	Carboxypeptidase B OS=Astacus astacus OX=6715 PE=1 SV=1	O	Posttranslational modification, protein turnover, chaperones	PREDICTED: carboxypeptidase B-like [Plutella xylostella]
gene-LOC105384861	265.969	272.584	290.69	472.206	488.886	398.009	0.0067442	0.744808	up	--	--	Molecular Function: structural constituent of ribosome (GO:0003735);; Cellular Component: ribosome (GO:0005840);; Biological Process: translation (GO:0006412);;	molecular function: structural molecule activity (GO:0005198);; cellular component: cell (GO:0005623);; cellular component: macromolecular complex (GO:0032991);; cellular component: organelle (GO:0043226);; cellular component: cell part (GO:0044464);; biological process: metabolic process (GO:0008152);; biological process: cellular process (GO:0009987)	K02930|4.1e-87|pxy:105385051|K02930 large subunit ribosomal protein L4e | (RefSeq) 60S ribosomal protein L4-like	Ribosome (ko03010)	[A]	RNA processing and modification	60S ribosomal protein L4 C-terminal domain	60S ribosomal protein L4 OS=Drosophila melanogaster OX=7227 GN=RpL4 PE=1 SV=2	J	Translation, ribosomal structure and biogenesis	PREDICTED: 60S ribosomal protein L4-like [Plutella xylostella]
gene-LOC105389156	31.2073	40.4558	19.6136	52.2489	47.3601	59.7034	0.0187825	0.744714	up	--	--	--	--	--	--	--	--	--	--	--	--	PREDICTED: uncharacterized protein LOC105389156 [Plutella xylostella]
gene-LOC105398259	132.782	174.234	120.767	249.676	217.346	247.339	0.00908964	0.743821	up	--	--	Biological Process: mRNA export from nucleus (GO:0006406);; Cellular Component: proteasome regulatory particle, lid subcomplex (GO:0008541);; Biological Process: proteasome assembly (GO:0043248);;	biological process: localization (GO:0051179);; cellular component: cell (GO:0005623);; cellular component: macromolecular complex (GO:0032991);; cellular component: cell part (GO:0044464);; biological process: cellular process (GO:0009987);; biological process: cellular component organization or biogenesis (GO:0071840)	K10881|4.2e-31|pxy:105398259|K10881 26 proteasome complex subunit DSS1 | (RefSeq) 26S proteasome complex subunit DSS1	Proteasome (ko03050);; Homologous recombination (ko03440)	[S]	Function unknown	DSS1/SEM1 family	Probable 26S proteasome complex subunit sem1 OS=Drosophila melanogaster OX=7227 GN=Sem1 PE=1 SV=1	S	Function unknown	PREDICTED: 26S proteasome complex subunit DSS1 [Plutella xylostella]
gene-LOC105385900	1.80215	1.33149	1.67484	3.09879	3.52995	1.94607	0.0358829	0.743805	up	[G]	Carbohydrate transport and metabolism	Molecular Function: magnesium ion binding (GO:0000287);; Molecular Function: pyruvate kinase activity (GO:0004743);; Molecular Function: kinase activity (GO:0016301);; Molecular Function: potassium ion binding (GO:0030955);;	molecular function: binding (GO:0005488);; molecular function: catalytic activity (GO:0003824)	K00873|0.0e+00|pxy:105385900|K00873 pyruvate kinase [EC:2.7.1.40] | (RefSeq) pyruvate kinase-like	Glycolysis / Gluconeogenesis (ko00010);; Purine metabolism (ko00230);; Pyruvate metabolism (ko00620);; Carbon metabolism (ko01200);; Biosynthesis of amino acids (ko01230)	[G]	Carbohydrate transport and metabolism	Pyruvate kinase, barrel domain	Pyruvate kinase OS=Drosophila melanogaster OX=7227 GN=PyK PE=2 SV=2	G	Carbohydrate transport and metabolism	PREDICTED: pyruvate kinase-like [Plutella xylostella]
gene-LOC105380075	3.75583	6.7869	9.02525	12.5171	18.3628	4.96799	0.048547	0.743461	up	--	--	--	--	--	--	--	--	Protein of unknown function (DUF4497)	--	S	Function unknown	PREDICTED: uncharacterized protein LOC105380075 [Plutella xylostella]
gene-LOC105387521	3.24503	3.74469	3.09251	8.89273	5.33826	4.26051	0.0462723	0.742803	up	--	--	Molecular Function: double-stranded RNA binding (GO:0003725);;	molecular function: binding (GO:0005488)	K07193|9.3e-25|ecb:100059630|K07193 SH2B adapter protein 2 | (RefSeq) SH2B adapter protein 2 isoform X1	Neurotrophin signaling pathway (ko04722);; Insulin signaling pathway (ko04910)	[S]	Function unknown	Protein of unknown function (DUF1168)	Uncharacterized protein F37A4.2 OS=Caenorhabditis elegans OX=6239 GN=F37A4.2 PE=4 SV=1	S	Function unknown	PREDICTED: PRKR-interacting protein 1 homolog [Plutella xylostella]
gene-LOC105398337	0.737489	1.23147	2.08291	2.42956	3.28532	1.71045	0.0467051	0.74168	up	[J]	Translation, ribosomal structure and biogenesis	Molecular Function: metal ion binding (GO:0046872);; Molecular Function: metalloaminopeptidase activity (GO:0070006);; Biological Process: protein initiator methionine removal (GO:0070084);;	molecular function: binding (GO:0005488);; biological process: metabolic process (GO:0008152);; molecular function: catalytic activity (GO:0003824);; biological process: cellular process (GO:0009987)	K01265|1.4e-168|pxy:105398337|K01265 methionyl aminopeptidase [EC:3.4.11.18] | (RefSeq) methionine aminopeptidase 1D, mitochondrial-like	--	[O]	Posttranslational modification, protein turnover, chaperones	Metallopeptidase family M24	Methionine aminopeptidase 1 OS=Dictyostelium discoideum OX=44689 GN=metap1 PE=3 SV=1	O	Posttranslational modification, protein turnover, chaperones	PREDICTED: methionine aminopeptidase 1D, mitochondrial-like isoform X2 [Plutella xylostella]
gene-LOC105384570	117.344	110.027	79.8904	153.971	239.017	132.955	0.0186464	0.74085	up	--	--	--	--	--	--	--	--	Protein of unknown function (DUF3421)	--	S	Function unknown	PREDICTED: uncharacterized protein LOC105384570 [Plutella xylostella]
gene-LOC105386547	0.633607	1.23564	0.949349	2.04419	1.64571	1.39601	0.0400888	0.740774	up	--	--	--	--	--	--	--	--	--	--	--	--	PREDICTED: uncharacterized protein LOC105386547 [Plutella xylostella]
gene-LOC105384553	120.159	132.522	161.332	332.161	186.616	171.836	0.0251766	0.737821	up	[O]	Posttranslational modification, protein turnover, chaperones	Molecular Function: transferase activity (GO:0016740);;	molecular function: catalytic activity (GO:0003824)	K00799|7.6e-120|pxy:105384553|K00799 glutathione S-transferase [EC:2.5.1.18] | (RefSeq) PxGSTd; glutathione S-transferase 1-1-like	Glutathione metabolism (ko00480);; Metabolism of xenobiotics by cytochrome P450 (ko00980);; Drug metabolism - cytochrome P450 (ko00982);; Drug metabolism - other enzymes (ko00983)	[O]	Posttranslational modification, protein turnover, chaperones	Glutathione S-transferase, N-terminal domain	Glutathione S-transferase 1-1 OS=Lucilia cuprina OX=7375 GN=GST1 PE=1 SV=2	O	Posttranslational modification, protein turnover, chaperones	glutathione S-transferase [Plutella xylostella]
gene-LOC105389269	1.29536	4.03148	1.7124	3.08966	5.27618	5.34339	0.0496858	0.737667	up	[O]	Posttranslational modification, protein turnover, chaperones	Molecular Function: transferase activity (GO:0016740);;	molecular function: catalytic activity (GO:0003824)	K00799|8.6e-120|pxy:105389269|K00799 glutathione S-transferase [EC:2.5.1.18] | (RefSeq) uncharacterized LOC105389269	Glutathione metabolism (ko00480);; Metabolism of xenobiotics by cytochrome P450 (ko00980);; Drug metabolism - cytochrome P450 (ko00982);; Drug metabolism - other enzymes (ko00983)	[O]	Posttranslational modification, protein turnover, chaperones	Glutathione S-transferase, N-terminal domain	Glutathione S-transferase 1 OS=Manduca sexta OX=7130 GN=GST1 PE=2 SV=1	O	Posttranslational modification, protein turnover, chaperones	PREDICTED: uncharacterized protein LOC105389269 [Plutella xylostella]
gene-LOC105394744	8.83328	7.7857	8.33697	16.2549	18.715	8.28821	0.035203	0.733096	up	--	--	--	--	--	--	--	--	--	--	--	--	PREDICTED: uncharacterized protein LOC105394744 [Plutella xylostella]
gene-LOC105389584	89.017	85.1949	36.9808	137.436	186.732	63.5874	0.0486821	0.732562	up	--	--	Cellular Component: integral component of membrane (GO:0016021);;	cellular component: membrane (GO:0016020);; cellular component: membrane part (GO:0044425)	--	--	--	--	--	--	--	--	PREDICTED: uncharacterized protein LOC105389584 [Plutella xylostella]
gene-LOC105382927	1.52587	1.97653	2.39493	3.15903	4.33728	2.84149	0.0340974	0.731724	up	--	--	Cellular Component: integral component of membrane (GO:0016021);;	cellular component: membrane (GO:0016020);; cellular component: membrane part (GO:0044425)	--	--	--	--	--	--	L	Replication, recombination and repair	PREDICTED: uncharacterized protein LOC105382927 [Plutella xylostella]
gene-LOC105395517	2.17251	2.86213	3.57572	3.8931	6.71334	4.2198	0.026728	0.729825	up	--	--	Cellular Component: microtubule cytoskeleton (GO:0015630);; Cellular Component: motile cilium (GO:0031514);; Biological Process: cilium assembly (GO:0060271);; Biological Process: cilium movement involved in cell motility (GO:0060294);;	cellular component: cell (GO:0005623);; cellular component: organelle (GO:0043226);; cellular component: cell part (GO:0044464);; biological process: cellular process (GO:0009987);; biological process: single-organism process (GO:0044699);; biological process: cellular component organization or biogenesis (GO:0071840)	K18630|9.3e-250|pxy:105395517|K18630 tektin-3 | (RefSeq) tektin-3-like	--	[Z]	Cytoskeleton	Tektin family	--	Z	Cytoskeleton	PREDICTED: tektin-3-like, partial [Plutella xylostella]
gene-LOC105396390	15.6433	16.5052	15.712	33.0313	31.7197	16.3393	0.0302972	0.728621	up	--	--	Biological Process: reproduction (GO:0000003);; Biological Process: microtubule cytoskeleton organization (GO:0000226);; Biological Process: RNA splicing, via transesterification reactions (GO:0000375);; Biological Process: RNA splicing, via transesterification reactions with bulged adenosine as nucleophile (GO:0000377);; Biological Process: mRNA splicing, via spliceosome (GO:0000398);; Biologica…	biological process: reproduction (GO:0000003);; biological process: cellular process (GO:0009987);; biological process: cellular component organization or biogenesis (GO:0071840);; biological process: metabolic process (GO:0008152);; biological process: reproductive process (GO:0022414);; biological process: developmental process (GO:0032502);; cellular component: cell (GO:0005623);; cellular com…	--	--	[K]	Transcription	Protein of unknown function (DUF667)	Cilia- and flagella-associated protein 20 OS=Drosophila melanogaster OX=7227 GN=Bug22 PE=2 SV=1	K	Transcription	PREDICTED: cilia- and flagella-associated protein 20 isoform X2 [Plutella xylostella]
gene-LOC105387939	0.690047	0.587389	3.13926	0.605204	6.95132	48.8033	0.0409046	0.726852	up	--	--	Molecular Function: molecular_function (GO:0003674);; Molecular Function: structural molecule activity (GO:0005198);; Molecular Function: structural constituent of chitin-based cuticle (GO:0005214);; Cellular Component: cellular_component (GO:0005575);; Cellular Component: extracellular region (GO:0005576);; Biological Process: multicellular organism development (GO:0007275);; Molecular Function:…	molecular function: structural molecule activity (GO:0005198);; cellular component: extracellular region (GO:0005576);; biological process: multicellular organismal process (GO:0032501);; biological process: developmental process (GO:0032502);; biological process: single-organism process (GO:0044699);; cellular component: extracellular region part (GO:0044421)	--	--	--	--	--	Pupal cuticle protein OS=Bombyx mori OX=7091 GN=PCP PE=2 SV=1	S	Function unknown	PREDICTED: pupal cuticle protein-like [Plutella xylostella]
gene-LOC105388742	4.01574	5.9163	4.22633	6.16125	4.61798	16.6161	0.0465654	0.725811	up	--	--	Cellular Component: integral component of membrane (GO:0016021);;	cellular component: membrane (GO:0016020);; cellular component: membrane part (GO:0044425)	--	--	--	--	--	--	--	--	PREDICTED: uncharacterized protein LOC105388742 [Plutella xylostella]
gene-LOC105392416	47.1278	41.9603	31.3123	91.539	67.7997	43.9259	0.0328258	0.723506	up	--	--	Molecular Function: carbohydrate binding (GO:0030246);;	molecular function: binding (GO:0005488)	--	--	[TV]	Signal transduction mechanisms;; Defense mechanisms	Lectin C-type domain	--	--	--	PREDICTED: uncharacterized protein LOC106136943 [Amyelois transitella]
gene-LOC105397135	2277.8	2551.26	1612.72	6324.91	2936.8	1943.85	0.049644	0.723226	up	[O]	Posttranslational modification, protein turnover, chaperones	Molecular Function: structural constituent of ribosome (GO:0003735);; Cellular Component: ribosome (GO:0005840);; Biological Process: translation (GO:0006412);;	molecular function: structural molecule activity (GO:0005198);; cellular component: cell (GO:0005623);; cellular component: macromolecular complex (GO:0032991);; cellular component: organelle (GO:0043226);; cellular component: cell part (GO:0044464);; biological process: metabolic process (GO:0008152);; biological process: cellular process (GO:0009987)	K02927|5.1e-64|dpa:109534584|K02927 ubiquitin-large subunit ribosomal protein L40e | (RefSeq) ubiquitin-60S ribosomal protein L40	Ribosome (ko03010);; Ubiquitin mediated proteolysis (ko04120);; Mitophagy - animal (ko04137)	[J]	Translation, ribosomal structure and biogenesis	Ubiquitin family	Ubiquitin-60S ribosomal protein L40 OS=Drosophila melanogaster OX=7227 GN=RpL40 PE=1 SV=2	J	Translation, ribosomal structure and biogenesis	ubiquitin-60S ribosomal protein L40 [Ctenocephalides felis]
gene-LOC119691001	1.13299	1.38566	1.41711	1.68605	3.59363	1.97721	0.0488489	0.722635	up	[M]	Cell wall/membrane/envelope biogenesis	Molecular Function: carboxypeptidase activity (GO:0004180);; Molecular Function: metallocarboxypeptidase activity (GO:0004181);; Biological Process: proteolysis (GO:0006508);; Molecular Function: zinc ion binding (GO:0008270);; Cellular Component: integral component of membrane (GO:0016021);;	biological process: metabolic process (GO:0008152);; molecular function: catalytic activity (GO:0003824);; molecular function: binding (GO:0005488);; cellular component: membrane (GO:0016020);; cellular component: membrane part (GO:0044425)	K23009|2.6e-65|haw:110378815|K23009 carboxypeptidase O [EC:3.4.17.-] | (RefSeq) zinc carboxypeptidase-like	--	[S]	Function unknown	Zinc carboxypeptidase	Zinc carboxypeptidase (Fragment) OS=Simulium vittatum OX=7192 PE=2 SV=1	O	Posttranslational modification, protein turnover, chaperones	PREDICTED: zinc carboxypeptidase A 1-like [Plutella xylostella]
Plutella_xylostella_newGene_3006	9.8757	8.84788	21.6525	15.4504	31.9977	19.8775	0.0360619	0.721899	up	--	--	--	--	--	--	--	--	--	--	--	--	unnamed protein product [Leptidea sinapis]
gene-LOC105394828	908.032	1572.68	2789.99	3084.12	3883.17	2019.77	0.0395919	0.721421	up	--	--	Molecular Function: structural constituent of cuticle (GO:0042302);;	molecular function: structural molecule activity (GO:0005198)	K10385|6.9e-22|nvl:108569102|K10385 loricrin | (RefSeq) pupal cuticle protein 20-like isoform X1	--	--	--	Insect cuticle protein	Cuticle protein CP14.6 OS=Manduca sexta OX=7130 GN=CP14.6 PE=2 SV=1	S	Function unknown	PREDICTED: cuticle protein CP14.6-like isoform X1 [Plutella xylostella]
gene-LOC105386481	1.67993	2.33807	3.85865	3.59248	8.5322	3.39158	0.0498698	0.720891	up	--	--	Biological Process: microtubule cytoskeleton organization (GO:0000226);; Molecular Function: microtubule binding (GO:0008017);;	biological process: cellular process (GO:0009987);; biological process: cellular component organization or biogenesis (GO:0071840);; molecular function: binding (GO:0005488)	--	--	--	--	Protein of unknown function (DUF4497)	--	--	--	PREDICTED: uncharacterized protein LOC105386481 isoform X1 [Plutella xylostella]
gene-LOC105393287	17.2744	11.2207	28.3618	36.8654	35.7895	23.2172	0.0355693	0.720291	up	--	--	Molecular Function: structural constituent of cuticle (GO:0042302);;	molecular function: structural molecule activity (GO:0005198)	K10385|1.5e-22|nvl:108569102|K10385 loricrin | (RefSeq) pupal cuticle protein 20-like isoform X1	--	--	--	Insect cuticle protein	Larval cuticle protein LCP-22 OS=Bombyx mori OX=7091 GN=LCP22 PE=2 SV=1	S	Function unknown	PREDICTED: larval cuticle protein LCP-22-like [Plutella xylostella]
gene-LOC105388770	1.38405	1.48001	1.85866	2.17814	4.10294	2.27221	0.0492894	0.716952	up	--	--	--	--	--	--	--	--	--	--	S	Function unknown	PREDICTED: uncharacterized protein LOC105388770 [Plutella xylostella]
gene-LOC105380985	3.79309	4.36247	7.08282	5.54938	12.8918	7.78976	0.0322919	0.71653	up	--	--	--	--	--	--	--	--	--	--	--	--	uncharacterized protein LOC113494255 [Trichoplusia ni]
gene-LOC119693156	6.50936	9.13427	10.9694	12.994	14.3116	15.8583	0.0106026	0.713116	up	--	--	Cellular Component: integral component of membrane (GO:0016021);;	cellular component: membrane (GO:0016020);; cellular component: membrane part (GO:0044425)	--	--	--	--	--	--	--	--	uncharacterized protein LOC113234641 [Hyposmocoma kahamanoa]
gene-LOC105382829	14.8808	32.0104	25.052	26.9985	54.5875	41.8504	0.0294012	0.712208	up	--	--	Molecular Function: calcium ion binding (GO:0005509);;	molecular function: binding (GO:0005488)	K17259|5.0e-71|tnl:113503683|K17259 calcium and integrin-binding protein 1 | (RefSeq) calcium and integrin-binding protein 1-like	--	[R]	General function prediction only	EF-hand domain pair	--	--	--	PREDICTED: calcium and integrin-binding family member 2-like [Plutella xylostella]
gene-LOC105385893	34.6923	31.6866	20.4968	37.4658	41.1369	33.1354	0.0322315	0.709646	up	--	--	Cellular Component: integral component of membrane (GO:0016021);;	cellular component: membrane (GO:0016020);; cellular component: membrane part (GO:0044425)	--	--	--	--	Domain of unknown function (DUF4535)	--	--	--	PREDICTED: uncharacterized protein LOC105385893 [Plutella xylostella]
gene-LOC119693483	4.19868	5.39447	7.18191	8.75392	14.3171	5.70569	0.0448742	0.708695	up	--	--	--	--	--	--	--	--	--	--	--	--	uncharacterized protein LOC110378389 [Helicoverpa armigera]
gene-LOC105397210	8.65001	6.53442	8.9019	8.13562	16.7197	15.538	0.0168155	0.707371	up	[U]	Intracellular trafficking, secretion, and vesicular transport	Biological Process: cell-matrix adhesion (GO:0007160);; Cellular Component: integral component of membrane (GO:0016021);;	biological process: biological adhesion (GO:0022610);; cellular component: membrane (GO:0016020);; cellular component: membrane part (GO:0044425)	K22017|1.1e-30|epa:110236443|K22017 mucin-4 | (RefSeq) mucin-like protein	--	[W]	Extracellular structures	AMOP domain	Protein mesh OS=Bombyx mori OX=7091 PE=1 SV=1	W	Extracellular structures	PREDICTED: protein mesh-like [Plutella xylostella]
gene-LOC105398319	0.507801	0.727326	0.704924	0.801935	1.28544	1.13703	0.018316	0.706892	up	--	--	--	--	--	--	--	--	--	--	--	--	PREDICTED: uncharacterized protein LOC105398319 [Plutella xylostella]
gene-LOC119694718	14.1645	6.39463	12.6741	22.8632	21.6417	12.0875	0.0466946	0.705063	up	--	--	Molecular Function: protein binding (GO:0005515);;	molecular function: binding (GO:0005488)	K10523|9.2e-27|pxy:105380341|K10523 speckle-type POZ protein | (RefSeq) speckle-type POZ protein-like	Hedgehog signaling pathway - fly (ko04341)	--	--	BTB/POZ domain	--	T	Signal transduction mechanisms	speckle-type POZ protein-like isoform X2 [Ostrinia furnacalis]
gene-LOC105384418	3.78057	2.93434	2.70892	7.00224	4.71105	4.19633	0.042632	0.702606	up	[IQR]	Lipid transport and metabolism;; Secondary metabolites biosynthesis, transport and catabolism;; General function prediction only	--	--	K14729|1.0e-34|dsi:Dsimw501_GD19595|K14729 multifunctional beta-oxidation protein [EC:4.2.1.- 1.1.1.-] | (RefSeq) Dsim_GD19595; uncharacterized protein	beta-Alanine metabolism (ko00410);; Propanoate metabolism (ko00640);; Carbon metabolism (ko01200)	[R]	General function prediction only	Enoyl-(Acyl carrier protein) reductase	Dehydrogenase/reductase SDR family protein 7-like OS=Dictyostelium discoideum OX=44689 GN=DDB_G0274201 PE=3 SV=1	Q	Secondary metabolites biosynthesis, transport and catabolism	PREDICTED: short-chain dehydrogenase reductase 3c-like [Plutella xylostella]
gene-LOC105381872	79.1659	78.5869	67.5449	123.993	127.464	108.544	0.0124379	0.700483	up	[IQR]	Lipid transport and metabolism;; Secondary metabolites biosynthesis, transport and catabolism;; General function prediction only	Molecular Function: oxidoreductase activity (GO:0016491);;	molecular function: catalytic activity (GO:0003824)	K10402|8.8e-47|dpte:113790734|K10402 kinesin family member 20 | (RefSeq) LOW QUALITY PROTEIN: kinesin-like protein KIF20A	--	[R]	General function prediction only	Enoyl-(Acyl carrier protein) reductase	Dehydrogenase/reductase SDR family protein 7-like OS=Drosophila melanogaster OX=7227 GN=CG7601 PE=2 SV=1	Q	Secondary metabolites biosynthesis, transport and catabolism	PREDICTED: tropinone reductase-like 3 [Plutella xylostella]
gene-LOC105382414	100.695	75.9486	48.2483	152.461	145.228	82.6689	0.0442364	0.698054	up	--	--	Cellular Component: integral component of membrane (GO:0016021);;	cellular component: membrane (GO:0016020);; cellular component: membrane part (GO:0044425)	K19363|1.4e-72|pxy:105382414|K19363 lipopolysaccharide-induced tumor necrosis factor-alpha factor | (RefSeq) lipopolysaccharide-induced tumor necrosis factor-alpha factor homolog	Lysosome (ko04142)	--	--	LITAF-like zinc ribbon domain	--	--	--	PREDICTED: lipopolysaccharide-induced tumor necrosis factor-alpha factor homolog [Plutella xylostella]
gene-LOC105386546	68.3461	114.64	186.59	204.052	243.191	159.04	0.0371157	0.696508	up	--	--	Cellular Component: extracellular region (GO:0005576);; Molecular Function: chitin binding (GO:0008061);;	cellular component: extracellular region (GO:0005576);; molecular function: binding (GO:0005488)	K15174|6.6e-97|clec:106668192|K15174 RNA polymerase II-associated factor 1 | (RefSeq) RNA polymerase II-associated factor 1 homolog isoform X2	--	--	--	Chitin binding Peritrophin-A domain	--	S	Function unknown	PREDICTED: peritrophin-1 [Plutella xylostella]
gene-LOC119694594	7.24226	8.89219	14.9019	18.5754	20.8562	11.2733	0.0390393	0.695461	up	--	--	--	--	--	--	--	--	--	--	--	--	--
gene-LOC105391635	3.56389	4.41719	4.20148	4.28639	7.54451	8.52752	0.0219951	0.692767	up	--	--	Molecular Function: protein binding (GO:0005515);;	molecular function: binding (GO:0005488)	K11802|0.0e+00|pxy:105391635|K11802 DDB1- and CUL4-associated factor 10 | (RefSeq) DDB1- and CUL4-associated factor 10-like	--	[R]	General function prediction only	WD domain, G-beta repeat	DDB1- and CUL4-associated factor 10 homolog OS=Drosophila melanogaster OX=7227 GN=CG1523 PE=1 SV=1	S	Function unknown	PREDICTED: LOW QUALITY PROTEIN: DDB1- and CUL4-associated factor 10-like [Plutella xylostella]
gene-LOC105387449	46.1227	51.476	39.4505	64.9972	57.4852	108.115	0.0149813	0.692346	up	--	--	Biological Process: protein polyubiquitination (GO:0000209);; Molecular Function: molecular_function (GO:0003674);; Molecular Function: catalytic activity (GO:0003824);; Molecular Function: ubiquitin-protein transferase activity (GO:0004842);; Molecular Function: binding (GO:0005488);; Biological Process: cellular protein modification process (GO:0006464);; Biological Process: proteolysis (GO:000…	biological process: metabolic process (GO:0008152);; biological process: cellular process (GO:0009987);; molecular function: catalytic activity (GO:0003824);; molecular function: binding (GO:0005488)	K10694|1.6e-74|haw:110375562|K10694 E3 ubiquitin-protein ligase ZNRF1/2 [EC:2.3.2.27] | (RefSeq) E3 ubiquitin-protein ligase ZNRF1	--	[O]	Posttranslational modification, protein turnover, chaperones	Ring finger domain	--	O	Posttranslational modification, protein turnover, chaperones	E3 ubiquitin-protein ligase ZNRF2 [Hyposmocoma kahamanoa]
gene-LOC105398696	5.45441	9.18741	13.7749	11.2881	23.7899	12.9694	0.0463162	0.68977	up	[E]	Amino acid transport and metabolism	Molecular Function: molecular_function (GO:0003674);; Molecular Function: catalytic activity (GO:0003824);; Molecular Function: isomerase activity (GO:0016853);; Molecular Function: racemase and epimerase activity (GO:0016854);; Molecular Function: racemase and epimerase activity, acting on amino acids and derivatives (GO:0016855);; Molecular Function: serine racemase activity (GO:0030378);; Mole…	molecular function: catalytic activity (GO:0003824)	K01754|6.4e-194|pxy:105398696|K01754 threonine dehydratase [EC:4.3.1.19] | (RefSeq) uncharacterized LOC105398696	Glycine, serine and threonine metabolism (ko00260);; Valine, leucine and isoleucine biosynthesis (ko00290);; Carbon metabolism (ko01200);; Biosynthesis of amino acids (ko01230)	[E]	Amino acid transport and metabolism	Pyridoxal-phosphate dependent enzyme	--	E	Amino acid transport and metabolism	PREDICTED: uncharacterized protein LOC105398696 [Plutella xylostella]
gene-LOC105398096	3.88347	4.78082	4.17334	5.96197	5.07447	11.2038	0.0384603	0.689661	up	--	--	--	--	--	--	--	--	Insect pheromone-binding family, A10/OS-D	Putative odorant-binding protein A10 OS=Drosophila melanogaster OX=7227 GN=a10 PE=2 SV=2	S	Function unknown	uncharacterized protein LOC114363442 [Ostrinia furnacalis]
gene-LOC105393560	2.79722	5.07521	9.82076	8.30371	11.6242	10.0297	0.0491852	0.687962	up	--	--	--	--	--	--	--	--	--	--	--	--	PREDICTED: neurofilament heavy polypeptide-like [Plutella xylostella]
gene-LOC105389279	3.84617	3.81932	4.34322	5.46906	6.35004	7.48077	0.0152598	0.685517	up	--	--	Biological Process: nuclear-transcribed mRNA catabolic process, nonsense-mediated decay (GO:0000184);; Molecular Function: nucleic acid binding (GO:0003676);;	biological process: metabolic process (GO:0008152);; biological process: cellular process (GO:0009987);; biological process: biological regulation (GO:0065007);; molecular function: binding (GO:0005488)	K14328|7.5e-249|pxy:105389279|K14328 regulator of nonsense transcripts 3 | (RefSeq) regulator of nonsense transcripts 3B	RNA transport (ko03013);; mRNA surveillance pathway (ko03015)	[A]	RNA processing and modification	Smg-4/UPF3 family	--	A	RNA processing and modification	PREDICTED: regulator of nonsense transcripts 3B [Plutella xylostella]
gene-LOC105386477	5.40972	17.8619	10.6772	16.5752	22.0862	19.1367	0.0480664	0.685103	up	[QV]	Secondary metabolites biosynthesis, transport and catabolism;; Defense mechanisms	Molecular Function: monooxygenase activity (GO:0004497);; Molecular Function: iron ion binding (GO:0005506);; Molecular Function: oxidoreductase activity, acting on paired donors, with incorporation or reduction of molecular oxygen (GO:0016705);; Molecular Function: heme binding (GO:0020037);;	biological process: metabolic process (GO:0008152);; biological process: single-organism process (GO:0044699);; molecular function: catalytic activity (GO:0003824);; molecular function: binding (GO:0005488)	K14999|3.2e-298|pxy:105386477|K14999 cytochrome P450 family 6 [EC:1.14.-.-] | (RefSeq) cytochrome P450 6k1-like	--	[Q]	Secondary metabolites biosynthesis, transport and catabolism	Cytochrome P450	Probable cytochrome P450 6a14 OS=Drosophila melanogaster OX=7227 GN=Cyp6a14 PE=3 SV=3	Q	Secondary metabolites biosynthesis, transport and catabolism	cytochrome P450 [Plutella xylostella]
gene-LOC105384302	3.08251	3.11125	2.633	4.41032	5.75758	4.11639	0.0256173	0.683005	up	--	--	Cellular Component: nuclear chromosome (GO:0000228);; Biological Process: nucleotide-excision repair, DNA damage recognition (GO:0000715);; Biological Process: telomere maintenance (GO:0000723);; Biological Process: non-recombinational repair (GO:0000726);; Cellular Component: chromosome, telomeric region (GO:0000781);; Cellular Component: nuclear chromosome, telomeric region (GO:0000784);; Cellu…	cellular component: cell (GO:0005623);; cellular component: organelle (GO:0043226);; cellular component: organelle part (GO:0044422);; cellular component: cell part (GO:0044464);; biological process: cellular process (GO:0009987);; biological process: cellular component organization or biogenesis (GO:0071840);; biological process: metabolic process (GO:0008152);; biological process: biological re…	K15340|0.0e+00|pxy:105384302|K15340 DNA cross-link repair 1A protein | (RefSeq) DNA cross-link repair 1A protein	--	[L]	Replication, recombination and repair	DNA repair metallo-beta-lactamase	DNA cross-link repair 1 protein OS=Dictyostelium discoideum OX=44689 GN=dclre1 PE=3 SV=1	L	Replication, recombination and repair	PREDICTED: DNA cross-link repair 1A protein [Plutella xylostella]
gene-LOC105390319	0.559543	0.732421	1.10384	1.18754	1.39627	1.36829	0.0381123	0.681876	up	--	--	Cellular Component: integral component of membrane (GO:0016021);;	cellular component: membrane (GO:0016020);; cellular component: membrane part (GO:0044425)	K19949|0.0e+00|pxy:105390319|K19949 otoferlin | (RefSeq) otoferlin	--	[M]	Cell wall/membrane/envelope biogenesis	C2 domain	Sperm vesicle fusion protein fer-1 OS=Caenorhabditis elegans OX=6239 GN=fer-1 PE=2 SV=1	M	Cell wall/membrane/envelope biogenesis	PREDICTED: otoferlin isoform X1 [Plutella xylostella]
gene-LOC105386021	68.6317	49.4174	97.5371	122.488	94.7251	119.152	0.0216025	0.677206	up	[O]	Posttranslational modification, protein turnover, chaperones	Molecular Function: transferase activity (GO:0016740);;	molecular function: catalytic activity (GO:0003824)	K00799|2.3e-123|pxy:105386021|K00799 glutathione S-transferase [EC:2.5.1.18] | (RefSeq) glutathione S-transferase 1-like	Glutathione metabolism (ko00480);; Metabolism of xenobiotics by cytochrome P450 (ko00980);; Drug metabolism - cytochrome P450 (ko00982);; Drug metabolism - other enzymes (ko00983)	[O]	Posttranslational modification, protein turnover, chaperones	Glutathione S-transferase, N-terminal domain	Glutathione S-transferase 1 OS=Manduca sexta OX=7130 GN=GST1 PE=2 SV=1	O	Posttranslational modification, protein turnover, chaperones	glutathione S-transferase 1-like [Plutella xylostella]
gene-LOC105385223	2140.53	2269.28	1578.15	4409.74	3417.08	1869.19	0.0490718	0.675622	up	[J]	Translation, ribosomal structure and biogenesis	Molecular Function: structural constituent of ribosome (GO:0003735);; Cellular Component: ribosome (GO:0005840);; Biological Process: translation (GO:0006412);;	molecular function: structural molecule activity (GO:0005198);; cellular component: cell (GO:0005623);; cellular component: macromolecular complex (GO:0032991);; cellular component: organelle (GO:0043226);; cellular component: cell part (GO:0044464);; biological process: metabolic process (GO:0008152);; biological process: cellular process (GO:0009987)	K02889|9.5e-84|pxy:105385223|K02889 large subunit ribosomal protein L21e | (RefSeq) 60S ribosomal protein L21	Ribosome (ko03010)	[J]	Translation, ribosomal structure and biogenesis	Ribosomal protein L21e	60S ribosomal protein L21 (Fragment) OS=Pyura stolonifera OX=7731 GN=RPL21 PE=2 SV=2	J	Translation, ribosomal structure and biogenesis	60S ribosomal protein L21 [Plutella xylostella]
gene-LOC105381882	43.6907	34.8334	38.5513	36.7029	70.3851	86.2267	0.0205482	0.675348	up	[M]	Cell wall/membrane/envelope biogenesis	Molecular Function: pigment binding (GO:0031409);;	molecular function: binding (GO:0005488)	K18271|0.0e+00|bmor:692624|K18271 retinol-binding protein 4 | (RefSeq) Chbp, chbp-II; chlorophyllide A binding protein	--	[M]	Cell wall/membrane/envelope biogenesis	Lipocalin / cytosolic fatty-acid binding protein family	Lopap OS=Lonomia obliqua OX=304329 PE=1 SV=2	M	Cell wall/membrane/envelope biogenesis	PREDICTED: uncharacterized protein LOC105381882 [Plutella xylostella]
gene-LOC105384671	3.5183	5.29101	4.26835	4.71704	8.04802	8.82467	0.0281533	0.674011	up	--	--	Cellular Component: integral component of membrane (GO:0016021);; Molecular Function: transmembrane transporter activity (GO:0022857);;	cellular component: membrane (GO:0016020);; cellular component: membrane part (GO:0044425);; biological process: localization (GO:0051179);; molecular function: transporter activity (GO:0005215)	K06258|5.3e-91|bmor:101744605|K06258 MFS transporter, VNT family, synaptic vesicle glycoprotein 2 | (RefSeq) synaptic vesicle glycoprotein 2B-like	ECM-receptor interaction (ko04512)	[R]	General function prediction only	Major Facilitator Superfamily	--	S	Function unknown	PREDICTED: synaptic vesicle glycoprotein 2B-like [Plutella xylostella]
gene-LOC105391248	22.2587	13.1174	22.0075	24.5101	32.5942	34.4682	0.020212	0.670127	up	--	--	Cellular Component: integral component of membrane (GO:0016021);;	cellular component: membrane (GO:0016020);; cellular component: membrane part (GO:0044425)	K05293|2.2e-38|dpl:KGM_203831|K05293 GPI-anchor transamidase subunit U | (RefSeq) Phosphatidylinositol glycan anchor biosynthesis class U protein	Glycosylphosphatidylinositol (GPI)-anchor biosynthesis (ko00563)	--	--	--	--	S	Function unknown	PREDICTED: uncharacterized protein LOC105391248 [Plutella xylostella]
gene-LOC105387351	6.67414	15.3485	15.4368	16.9324	15.4769	29.9614	0.0401323	0.669616	up	--	--	Cellular Component: nucleus (GO:0005634);; Molecular Function: zinc ion binding (GO:0008270);;	cellular component: cell (GO:0005623);; cellular component: organelle (GO:0043226);; cellular component: cell part (GO:0044464);; molecular function: binding (GO:0005488)	K23195|4.7e-06|tnl:113507083|K23195 transcriptional repressor CTCF | (RefSeq) zinc finger protein 615-like	--	--	--	Myb/SANT-like DNA-binding domain	--	S	Function unknown	PREDICTED: uncharacterized protein LOC105390160 [Plutella xylostella]
gene-LOC105397995	8.78459	14.0842	11.5241	11.6395	17.1271	30.5446	0.0341785	0.666026	up	[G]	Carbohydrate transport and metabolism	Biological Process: carbohydrate transport (GO:0008643);; Cellular Component: integral component of membrane (GO:0016021);; Molecular Function: transmembrane transporter activity (GO:0022857);;	biological process: single-organism process (GO:0044699);; biological process: localization (GO:0051179);; cellular component: membrane (GO:0016020);; cellular component: membrane part (GO:0044425);; molecular function: transporter activity (GO:0005215)	K14258|2.1e-100|prap:110991613|K14258 facilitated trehalose transporter | (RefSeq) facilitated trehalose transporter Tret1-like isoform X1	--	[R]	General function prediction only	Sugar (and other) transporter	Facilitated trehalose transporter Tret1 OS=Polypedilum vanderplanki OX=319348 GN=Tret1 PE=1 SV=1	U	Intracellular trafficking, secretion, and vesicular transport	PREDICTED: facilitated trehalose transporter Tret1-like isoform X1 [Plutella xylostella]
gene-LOC105382095	5.57394	5.43271	4.43383	8.27172	9.36813	6.84094	0.0338694	0.661013	up	[CHR]	Energy production and conversion;; Coenzyme transport and metabolism;; General function prediction only	Molecular Function: oxidoreductase activity, acting on the CH-OH group of donors, NAD or NADP as acceptor (GO:0016616);; Molecular Function: NAD binding (GO:0051287);;	biological process: metabolic process (GO:0008152);; biological process: single-organism process (GO:0044699);; molecular function: catalytic activity (GO:0003824);; molecular function: binding (GO:0005488)	K00049|1.1e-177|pxy:105381748|K00049 glyoxylate/hydroxypyruvate reductase [EC:1.1.1.79 1.1.1.81] | (RefSeq) glyoxylate reductase/hydroxypyruvate reductase-like	Glycine, serine and threonine metabolism (ko00260);; Pyruvate metabolism (ko00620);; Glyoxylate and dicarboxylate metabolism (ko00630)	[C]	Energy production and conversion	D-isomer specific 2-hydroxyacid dehydrogenase, NAD binding domain	Probable 2-ketogluconate reductase OS=Dictyostelium discoideum OX=44689 GN=tkrA PE=3 SV=1	E	Amino acid transport and metabolism	PREDICTED: glyoxylate reductase/hydroxypyruvate reductase-like [Plutella xylostella]
gene-LOC105394497	15.3744	12.7511	17.059	26.3112	22.1367	21.8939	0.0302153	0.656477	up	--	--	Molecular Function: RNA binding (GO:0003723);; Cellular Component: nucleus (GO:0005634);; Biological Process: ribosome assembly (GO:0042255);;	molecular function: binding (GO:0005488);; cellular component: cell (GO:0005623);; cellular component: organelle (GO:0043226);; cellular component: cell part (GO:0044464);; biological process: cellular process (GO:0009987);; biological process: cellular component organization or biogenesis (GO:0071840)	K07565|2.2e-100|pxy:105391121|K07565 60S ribosome subunit biogenesis protein NIP7 | (RefSeq) 60S ribosome subunit biogenesis protein NIP7 homolog	--	[J]	Translation, ribosomal structure and biogenesis	UPF0113 Pre-PUA domain	60S ribosome subunit biogenesis protein NIP7 homolog OS=Dictyostelium discoideum OX=44689 GN=nip7 PE=3 SV=1	J	Translation, ribosomal structure and biogenesis	PREDICTED: 60S ribosome subunit biogenesis protein NIP7 homolog [Plutella xylostella]
gene-LOC105387765	6.27085	10.9539	10.3949	15.3579	18.2406	10.2102	0.0495758	0.654802	up	--	--	--	--	--	--	--	--	--	--	--	--	PREDICTED: uncharacterized protein LOC105387765 [Plutella xylostella]
gene-LOC105387671	8.02894	9.11419	7.07171	9.49598	10.3035	19.9081	0.0368127	0.646679	up	[Q]	Secondary metabolites biosynthesis, transport and catabolism	--	--	K00477|2.4e-176|pxy:105389198|K00477 phytanoyl-CoA hydroxylase [EC:1.14.11.18] | (RefSeq) phytanoyl-CoA dioxygenase, peroxisomal-like	Peroxisome (ko04146)	[I]	Lipid transport and metabolism	Phytanoyl-CoA dioxygenase (PhyH)	Probable phytanoyl-CoA dioxygenase OS=Caenorhabditis elegans OX=6239 GN=ZK550.6 PE=3 SV=2	I	Lipid transport and metabolism	PREDICTED: phytanoyl-CoA dioxygenase, peroxisomal-like [Plutella xylostella]
gene-LOC105391648	20.8268	20.3187	16.7245	36.5473	27.1706	25.5802	0.0368146	0.641867	up	[R]	General function prediction only	Molecular Function: oxidoreductase activity (GO:0016491);;	molecular function: catalytic activity (GO:0003824)	K00078|1.3e-191|pxy:105391648|K00078 dihydrodiol dehydrogenase / D-xylose 1-dehydrogenase (NADP) [EC:1.3.1.20 1.1.1.179] | (RefSeq) trans-1,2-dihydrobenzene-1,2-diol dehydrogenase-like	Pentose and glucuronate interconversions (ko00040);; Metabolism of xenobiotics by cytochrome P450 (ko00980)	[GQ]	Carbohydrate transport and metabolism;; Secondary metabolites biosynthesis, transport and catabolism	Oxidoreductase family, NAD-binding Rossmann fold	--	--	--	PREDICTED: trans-1,2-dihydrobenzene-1,2-diol dehydrogenase-like isoform X2 [Plutella xylostella]
gene-LOC105388753	73.7438	73.7158	63.6	73.3561	86.2615	186.85	0.0368114	0.639587	up	[O]	Posttranslational modification, protein turnover, chaperones	Molecular Function: ATP binding (GO:0005524);; Cellular Component: cytoplasm (GO:0005737);; Molecular Function: peptidase activity (GO:0008233);; Biological Process: protein catabolic process (GO:0030163);;	molecular function: binding (GO:0005488);; cellular component: cell (GO:0005623);; cellular component: cell part (GO:0044464);; molecular function: catalytic activity (GO:0003824);; biological process: metabolic process (GO:0008152)	K03066|4.1e-224|prap:111000379|K03066 26S proteasome regulatory subunit T6 | (RefSeq) 26S proteasome regulatory subunit 8	Proteasome (ko03050)	[O]	Posttranslational modification, protein turnover, chaperones	ATPase family associated with various cellular activities (AAA)	26S proteasome regulatory subunit 8 OS=Manduca sexta OX=7130 PE=2 SV=1	O	Posttranslational modification, protein turnover, chaperones	26S proteasome regulatory subunit 8 [Pieris rapae]
gene-LOC105385950	22.7784	26.6736	17.9838	42.7987	34.136	27.3668	0.0453047	0.637916	up	[E]	Amino acid transport and metabolism	--	--	K01738|1.9e-184|pxy:105385950|K01738 cysteine synthase [EC:2.5.1.47] | (RefSeq) putative inactive cysteine synthase 2	Cysteine and methionine metabolism (ko00270);; Sulfur metabolism (ko00920);; Carbon metabolism (ko01200);; Biosynthesis of amino acids (ko01230)	[E]	Amino acid transport and metabolism	Pyridoxal-phosphate dependent enzyme	Cysteine synthase 1 OS=Caenorhabditis elegans OX=6239 GN=cysl-1 PE=1 SV=2	E	Amino acid transport and metabolism	PREDICTED: putative inactive cysteine synthase 2 [Plutella xylostella]
gene-LOC105393670	60.2888	41.9982	92.2953	68.5679	108.474	132.635	0.0382192	0.637686	up	--	--	--	--	K06569|0.0e+00|pxy:105393670|K06569 melanoma-associated antigen p97 | (RefSeq) transferrin-like	--	--	--	Transferrin	--	P	Inorganic ion transport and metabolism	PREDICTED: transferrin-like [Plutella xylostella]
gene-LOC105389775	30.1354	27.8207	29.9388	49.4359	42.3652	41.2281	0.0276722	0.633605	up	[J]	Translation, ribosomal structure and biogenesis	Molecular Function: structural constituent of ribosome (GO:0003735);; Cellular Component: ribosome (GO:0005840);; Biological Process: translation (GO:0006412);;	molecular function: structural molecule activity (GO:0005198);; cellular component: cell (GO:0005623);; cellular component: macromolecular complex (GO:0032991);; cellular component: organelle (GO:0043226);; cellular component: cell part (GO:0044464);; biological process: metabolic process (GO:0008152);; biological process: cellular process (GO:0009987)	K02935|6.5e-89|pxy:105389775|K02935 large subunit ribosomal protein L7/L12 | (RefSeq) 39S ribosomal protein L12, mitochondrial	Ribosome (ko03010)	[J]	Translation, ribosomal structure and biogenesis	Ribosomal protein L7/L12 C-terminal domain	--	J	Translation, ribosomal structure and biogenesis	PREDICTED: 39S ribosomal protein L12, mitochondrial [Plutella xylostella]
gene-LOC119692223	2.66015	3.14415	4.55253	3.72698	5.94451	6.62758	0.0370161	0.632718	up	--	--	Cellular Component: integral component of membrane (GO:0016021);;	cellular component: membrane (GO:0016020);; cellular component: membrane part (GO:0044425)	--	--	--	--	--	--	--	--	myosin heavy chain, striated muscle-like isoform X7 [Ostrinia furnacalis]
gene-LOC119693753	14.715	13.9716	16.3581	24.5566	21.7383	21.1968	0.0319624	0.619951	up	[J]	Translation, ribosomal structure and biogenesis	Molecular Function: structural constituent of ribosome (GO:0003735);; Cellular Component: ribosome (GO:0005840);; Biological Process: translation (GO:0006412);; Molecular Function: rRNA binding (GO:0019843);;	molecular function: structural molecule activity (GO:0005198);; cellular component: cell (GO:0005623);; cellular component: macromolecular complex (GO:0032991);; cellular component: organelle (GO:0043226);; cellular component: cell part (GO:0044464);; biological process: metabolic process (GO:0008152);; biological process: cellular process (GO:0009987);; molecular function: binding (GO:0005488)	K02878|1.2e-109|bmor:101740486|K02878 large subunit ribosomal protein L16 | (RefSeq) 39S ribosomal protein L16, mitochondrial	Ribosome (ko03010)	[J]	Translation, ribosomal structure and biogenesis	Ribosomal protein L16p/L10e	--	J	Translation, ribosomal structure and biogenesis	39S ribosomal protein L16, mitochondrial [Hyposmocoma kahamanoa]
gene-LOC105391204	4.60337	3.25167	5.46939	6.13242	7.608	6.66137	0.0436623	0.619089	up	[C]	Energy production and conversion	Molecular Function: glycerol kinase activity (GO:0004370);; Biological Process: carbohydrate metabolic process (GO:0005975);; Biological Process: glycerol-3-phosphate metabolic process (GO:0006072);;	biological process: metabolic process (GO:0008152);; biological process: cellular process (GO:0009987);; molecular function: catalytic activity (GO:0003824)	K00864|0.0e+00|pxy:105391204|K00864 glycerol kinase [EC:2.7.1.30] | (RefSeq) glycerol kinase-like	Glycerolipid metabolism (ko00561)	[G]	Carbohydrate transport and metabolism	FGGY family of carbohydrate kinases, N-terminal domain	Probable glycerol kinase OS=Dictyostelium discoideum OX=44689 GN=gk PE=3 SV=1	G	Carbohydrate transport and metabolism	PREDICTED: glycerol kinase-like isoform X2 [Plutella xylostella]
gene-LOC105381113	68.5344	54.4429	73.5954	124.751	79.1654	91.6841	0.0454579	0.617529	up	--	--	Cellular Component: mitochondrial inner membrane (GO:0005743);; Molecular Function: NADH dehydrogenase (ubiquinone) activity (GO:0008137);; Biological Process: ATP synthesis coupled electron transport (GO:0042773);;	cellular component: cell (GO:0005623);; cellular component: membrane (GO:0016020);; cellular component: organelle (GO:0043226);; cellular component: organelle part (GO:0044422);; cellular component: cell part (GO:0044464);; biological process: metabolic process (GO:0008152);; biological process: single-organism process (GO:0044699);; molecular function: catalytic activity (GO:0003824);; biologica…	K03951|3.5e-58|pxy:105381113|K03951 NADH dehydrogenase (ubiquinone) 1 alpha subcomplex subunit 7 | (RefSeq) NADH dehydrogenase [ubiquinone] 1 alpha subcomplex subunit 7-like	Oxidative phosphorylation (ko00190)	[C]	Energy production and conversion	NADH:ubiquinone oxidoreductase subunit B14.5a (Complex I-B14.5a)	--	C	Energy production and conversion	PREDICTED: NADH dehydrogenase [ubiquinone] 1 alpha subcomplex subunit 7-like [Plutella xylostella]
gene-LOC105383136	368.65	525.903	304.924	579.46	760.473	498.8	0.0480681	0.616571	up	--	--	Molecular Function: structural constituent of ribosome (GO:0003735);; Cellular Component: ribosome (GO:0005840);; Biological Process: translation (GO:0006412);;	molecular function: structural molecule activity (GO:0005198);; cellular component: cell (GO:0005623);; cellular component: macromolecular complex (GO:0032991);; cellular component: organelle (GO:0043226);; cellular component: cell part (GO:0044464);; biological process: metabolic process (GO:0008152);; biological process: cellular process (GO:0009987)	K02905|1.9e-31|pxy:105383136|K02905 large subunit ribosomal protein L29e | (RefSeq) 60S ribosomal protein L29-1-like	Ribosome (ko03010)	[J]	Translation, ribosomal structure and biogenesis	Ribosomal L29e protein family	60S ribosomal protein L29 OS=Drosophila melanogaster OX=7227 GN=RpL29 PE=1 SV=1	J	Translation, ribosomal structure and biogenesis	PREDICTED: 60S ribosomal protein L29-1-like [Plutella xylostella]
gene-LOC105397255	10.0334	11.2163	8.32564	16.5751	14.6293	13.4244	0.0443046	0.610839	up	--	--	Cellular Component: nucleus (GO:0005634);;	cellular component: cell (GO:0005623);; cellular component: organelle (GO:0043226);; cellular component: cell part (GO:0044464)	K14848|5.4e-209|pxy:105397255|K14848 ribosome assembly protein RRB1 | (RefSeq) glutamate-rich WD repeat-containing protein 1-like	--	[R]	General function prediction only	WD domain, G-beta repeat	Glutamate-rich WD repeat-containing protein 1 OS=Dictyostelium discoideum OX=44689 GN=grwd1 PE=3 SV=1	K	Transcription	PREDICTED: glutamate-rich WD repeat-containing protein 1-like, partial [Plutella xylostella]
gene-LOC105390705	33.055	27.4011	21.9722	39.169	51.8678	34.2079	0.0487117	0.606622	up	--	--	Cellular Component: integral component of membrane (GO:0016021);;	cellular component: membrane (GO:0016020);; cellular component: membrane part (GO:0044425)	K06460|1.5e-136|pxy:105390705|K06460 CD9 antigen | (RefSeq) CD9 antigen	--	[R]	General function prediction only	Tetraspanin family	Tetraspanin-2A OS=Drosophila melanogaster OX=7227 GN=Tsp2A PE=1 SV=1	S	Function unknown	PREDICTED: CD9 antigen [Plutella xylostella]
gene-LOC105383537	15.0718	38.3876	14.3616	54.3858	67.9382	46.229	0.0358608	0.606419	up	--	--	Molecular Function: protein kinase activity (GO:0004672);; Molecular Function: ATP binding (GO:0005524);;	biological process: metabolic process (GO:0008152);; biological process: cellular process (GO:0009987);; molecular function: catalytic activity (GO:0003824);; molecular function: binding (GO:0005488)	K16315|0.0e+00|pxy:105383537|K16315 serine/threonine-protein kinase haspin [EC:2.7.11.1] | (RefSeq) putative serine/threonine-protein kinase haspin homolog	--	[D]	Cell cycle control, cell division, chromosome partitioning	Haspin like kinase domain	Putative serine/threonine-protein kinase haspin homolog OS=Drosophila melanogaster OX=7227 GN=Haspin PE=2 SV=1	D	Cell cycle control, cell division, chromosome partitioning	PREDICTED: uncharacterized protein LOC105383537 isoform X1 [Plutella xylostella]
gene-LOC105393182	18.3842	21.5759	14.4052	25.042	29.9683	26.8671	0.0497052	0.592916	up	--	--	--	--	--	--	--	--	Insect pheromone-binding family, A10/OS-D	Allergen Tha p 1 OS=Thaumetopoea pityocampa OX=208016 PE=1 SV=1	S	Function unknown	PREDICTED: uncharacterized protein LOC105393182 [Plutella xylostella]
gene-LOC105393481	170.339	195.228	174.921	113.265	106.6	82.9507	0.0433744	-0.587028	down	[F]	Nucleotide transport and metabolism	Molecular Function: purine-nucleoside phosphorylase activity (GO:0004731);; Biological Process: nucleoside metabolic process (GO:0009116);;	molecular function: catalytic activity (GO:0003824);; biological process: metabolic process (GO:0008152);; biological process: cellular process (GO:0009987);; biological process: single-organism process (GO:0044699)	K03783|5.1e-185|pxy:105393481|K03783 purine-nucleoside phosphorylase [EC:2.4.2.1] | (RefSeq) purine nucleoside phosphorylase-like	Purine metabolism (ko00230);; Pyrimidine metabolism (ko00240);; Nicotinate and nicotinamide metabolism (ko00760)	[F]	Nucleotide transport and metabolism	Phosphorylase superfamily	--	F	Nucleotide transport and metabolism	PREDICTED: purine nucleoside phosphorylase-like isoform X1 [Plutella xylostella]
gene-LOC105387689	5.67195	6.72643	7.79351	2.88933	3.41914	5.45887	0.0441641	-0.588487	down	[G]	Carbohydrate transport and metabolism	Molecular Function: hydrolase activity, hydrolyzing O-glycosyl compounds (GO:0004553);; Molecular Function: beta-N-acetylhexosaminidase activity (GO:0004563);; Biological Process: carbohydrate metabolic process (GO:0005975);; Molecular Function: N-acetyl-beta-D-galactosaminidase activity (GO:0102148);;	molecular function: catalytic activity (GO:0003824);; biological process: metabolic process (GO:0008152)	K12373|2.5e-147|haw:110384543|K12373 hexosaminidase [EC:3.2.1.52] | (RefSeq) beta-hexosaminidase subunit beta-like isoform X1	Other glycan degradation (ko00511);; Various types of N-glycan biosynthesis (ko00513);; Amino sugar and nucleotide sugar metabolism (ko00520);; Glycosaminoglycan degradation (ko00531);; Glycosphingolipid biosynthesis - globo and isoglobo series (ko00603);; Glycosphingolipid biosynthesis - ganglio series (ko00604);; Lysosome (ko04142)	[G]	Carbohydrate transport and metabolism	Glycosyl hydrolase family 20, catalytic domain	Beta-hexosaminidase A OS=Caenorhabditis briggsae OX=6238 GN=hex-1 PE=3 SV=2	G	Carbohydrate transport and metabolism	beta-hexosaminidase subunit beta-like isoform X1 [Bicyclus anynana]
gene-LOC105380551	130.964	140.725	125.264	63.037	88.5374	81.0114	0.0232485	-0.588582	down	--	--	Cellular Component: integral component of membrane (GO:0016021);;	cellular component: membrane (GO:0016020);; cellular component: membrane part (GO:0044425)	K15100|1.4e-179|pxy:105380551|K15100 solute carrier family 25 (mitochondrial citrate transporter), member 1 | (RefSeq) putative tricarboxylate transport protein, mitochondrial	--	[C]	Energy production and conversion	Mitochondrial carrier protein	Putative tricarboxylate transport protein, mitochondrial OS=Caenorhabditis elegans OX=6239 GN=K11H3.3 PE=3 SV=1	C	Energy production and conversion	PREDICTED: putative tricarboxylate transport protein, mitochondrial [Plutella xylostella]
gene-LOC105382860	19.5247	22.5592	27.3811	12.9349	13.7335	12.77	0.0271162	-0.596917	down	[F]	Nucleotide transport and metabolism	Molecular Function: xanthine dehydrogenase activity (GO:0004854);; Molecular Function: xanthine oxidase activity (GO:0004855);; Molecular Function: iron ion binding (GO:0005506);; Molecular Function: electron carrier activity (GO:0009055);; Molecular Function: molybdopterin cofactor binding (GO:0043546);; Molecular Function: 2 iron, 2 sulfur cluster binding (GO:0051537);; Molecular Function: FAD …	biological process: metabolic process (GO:0008152);; biological process: single-organism process (GO:0044699);; molecular function: catalytic activity (GO:0003824);; molecular function: binding (GO:0005488);; molecular function: electron carrier activity (GO:0009055)	K00106|0.0e+00|bmor:692751|K00106 xanthine dehydrogenase/oxidase [EC:1.17.1.4 1.17.3.2] | (RefSeq) Xdh1, XDH; xanthine dehydrogenase 1	Purine metabolism (ko00230);; Caffeine metabolism (ko00232);; Drug metabolism - other enzymes (ko00983);; Peroxisome (ko04146)	[F]	Nucleotide transport and metabolism	Molybdopterin-binding domain of aldehyde dehydrogenase	Xanthine dehydrogenase OS=Calliphora vicina OX=7373 GN=XDH PE=2 SV=1	F	Nucleotide transport and metabolism	xanthine dehydrogenase [Plutella xylostella]
gene-LOC105390805	5.21296	7.92154	6.74326	2.2917	3.74384	4.76748	0.0466542	-0.60747	down	--	--	Molecular Function: metalloendopeptidase inhibitor activity (GO:0008191);; Cellular Component: integral component of membrane (GO:0016021);; Biological Process: negative regulation of metalloendopeptidase activity (GO:1904684);;	biological process: biological regulation (GO:0065007);; molecular function: molecular function regulator (GO:0098772);; cellular component: membrane (GO:0016020);; cellular component: membrane part (GO:0044425)	K17461|1.1e-129|mmu:53614|K17461 reversion-inducing-cysteine-rich protein with kazal motifs | (RefSeq) Reck, St15, mRECK; reversion-inducing-cysteine-rich protein with kazal motifs	MicroRNAs in cancer (ko05206)	[R]	General function prediction only	Kazal-type serine protease inhibitor domain	--	S	Function unknown	PREDICTED: reversion-inducing cysteine-rich protein with Kazal motifs-like [Plutella xylostella]
gene-LOC105391227	63.4424	77.1809	67.3586	38.6939	37.2344	42.5072	0.0195111	-0.607811	down	[G]	Carbohydrate transport and metabolism	Cellular Component: integral component of membrane (GO:0016021);; Molecular Function: transmembrane transporter activity (GO:0022857);;	cellular component: membrane (GO:0016020);; cellular component: membrane part (GO:0044425);; biological process: localization (GO:0051179);; molecular function: transporter activity (GO:0005215)	K14258|8.0e-84|aag:5565788|K14258 facilitated trehalose transporter | (RefSeq) facilitated trehalose transporter Tret1	--	[R]	General function prediction only	Sugar (and other) transporter	Facilitated trehalose transporter Tret1 OS=Aedes aegypti OX=7159 GN=Tret1 PE=3 SV=1	P	Inorganic ion transport and metabolism	PREDICTED: facilitated trehalose transporter Tret1-2 homolog [Plutella xylostella]
gene-LOC105398633	64.4541	74.3975	94.9568	29.3211	49.8035	55.6734	0.0293842	-0.607991	down	--	--	Cellular Component: integral component of membrane (GO:0016021);;	cellular component: membrane (GO:0016020);; cellular component: membrane part (GO:0044425)	K20369|7.9e-147|pxy:105398633|K20369 ER-derived vesicles protein | (RefSeq) surfeit locus protein 4 homolog	--	[U]	Intracellular trafficking, secretion, and vesicular transport	SURF4 family	Surfeit locus protein 4 homolog OS=Drosophila melanogaster OX=7227 GN=Surf4 PE=2 SV=1	U	Intracellular trafficking, secretion, and vesicular transport	PREDICTED: surfeit locus protein 4 homolog [Plutella xylostella]
gene-LOC105385029	14.9934	11.4375	15.5573	4.8296	9.10028	10.1695	0.039061	-0.610222	down	--	--	--	--	--	--	--	--	Ankyrin repeats (3 copies)	--	S	Function unknown	PREDICTED: uncharacterized protein LOC105385029 isoform X1 [Plutella xylostella]
gene-LOC105381698	27.9261	24.4448	26.2123	14.0673	17.902	10.7457	0.0433714	-0.616054	down	[QV]	Secondary metabolites biosynthesis, transport and catabolism;; Defense mechanisms	Molecular Function: monooxygenase activity (GO:0004497);; Molecular Function: iron ion binding (GO:0005506);; Molecular Function: oxidoreductase activity, acting on paired donors, with incorporation or reduction of molecular oxygen (GO:0016705);; Molecular Function: heme binding (GO:0020037);;	biological process: metabolic process (GO:0008152);; biological process: single-organism process (GO:0044699);; molecular function: catalytic activity (GO:0003824);; molecular function: binding (GO:0005488)	K15004|3.1e-290|pxy:105381698|K15004 cytochrome P450 family 12 [EC:1.14.-.-] | (RefSeq) cytochrome P450 CYP12A2-like	--	[Q]	Secondary metabolites biosynthesis, transport and catabolism	Cytochrome P450	Cytochrome P450 CYP12A2 OS=Musca domestica OX=7370 GN=CYP12A2 PE=2 SV=1	Q	Secondary metabolites biosynthesis, transport and catabolism	PREDICTED: cytochrome P450 CYP12A2-like [Plutella xylostella]
gene-LOC105392347	5.67446	4.68584	3.61089	2.19314	2.57777	3.00856	0.046239	-0.618365	down	--	--	Biological Process: mitotic cell cycle (GO:0000278);; Cellular Component: chromosome, centromeric region (GO:0000775);; Cellular Component: nucleus (GO:0005634);;	biological process: cellular process (GO:0009987);; biological process: single-organism process (GO:0044699);; cellular component: cell (GO:0005623);; cellular component: organelle (GO:0043226);; cellular component: organelle part (GO:0044422);; cellular component: cell part (GO:0044464)	K11578|0.0e+00|pxy:105392347|K11578 protein transport protein DSL1/ZW10 | (RefSeq) centromere/kinetochore protein zw10	--	--	--	Centromere/kinetochore Zw10	--	D	Cell cycle control, cell division, chromosome partitioning	PREDICTED: centromere/kinetochore protein zw10 [Plutella xylostella]
gene-LOC105388533	17.6178	18.6357	18.3485	9.8474	11.0005	9.36059	0.0253017	-0.625689	down	[G]	Carbohydrate transport and metabolism	Molecular Function: galactokinase activity (GO:0004335);; Molecular Function: ATP binding (GO:0005524);; Molecular Function: galactose binding (GO:0005534);; Cellular Component: cytoplasm (GO:0005737);; Biological Process: galactose metabolic process (GO:0006012);;	biological process: metabolic process (GO:0008152);; biological process: cellular process (GO:0009987);; molecular function: catalytic activity (GO:0003824);; molecular function: binding (GO:0005488);; cellular component: cell (GO:0005623);; cellular component: cell part (GO:0044464);; biological process: single-organism process (GO:0044699)	K00849|5.1e-179|pxy:105388533|K00849 galactokinase [EC:2.7.1.6] | (RefSeq) galactokinase-like	Galactose metabolism (ko00052);; Amino sugar and nucleotide sugar metabolism (ko00520)	[G]	Carbohydrate transport and metabolism	Galactokinase galactose-binding signature	Galactokinase OS=Dictyostelium discoideum OX=44689 GN=galK PE=3 SV=1	G	Carbohydrate transport and metabolism	PREDICTED: galactokinase-like [Plutella xylostella]
gene-LOC105381422	5163.16	4503.96	7107.75	2293.74	3172.61	4084.18	0.0217765	-0.626579	down	--	--	Molecular Function: structural constituent of cuticle (GO:0042302);;	molecular function: structural molecule activity (GO:0005198)	K06236|8.5e-15|haw:110376234|K06236 collagen type I alpha | (RefSeq) collagen alpha-1(I) chain-like	ECM-receptor interaction (ko04512)	--	--	Insect cuticle protein	Larval cuticle protein LCP-17 OS=Bombyx mori OX=7091 GN=LCP17 PE=2 SV=1	--	--	PREDICTED: larval cuticle protein III/IV-like [Plutella xylostella]
gene-LOC105385738	381.061	272.247	303.626	225.964	127.59	149.688	0.049919	-0.627592	down	[O]	Posttranslational modification, protein turnover, chaperones	Molecular Function: metallocarboxypeptidase activity (GO:0004181);; Molecular Function: zinc ion binding (GO:0008270);;	biological process: metabolic process (GO:0008152);; molecular function: catalytic activity (GO:0003824);; molecular function: binding (GO:0005488)	K01298|7.9e-250|pxy:105385738|K01298 carboxypeptidase A2 [EC:3.4.17.15] | (RefSeq) carboxypeptidase B-like	--	[S]	Function unknown	Zinc carboxypeptidase	Carboxypeptidase B OS=Helicoverpa zea OX=7113 GN=CPB PE=1 SV=1	O	Posttranslational modification, protein turnover, chaperones	PREDICTED: carboxypeptidase B-like [Plutella xylostella]
gene-LOC105389046	3.95414	3.90313	4.3788	1.20673	2.26081	3.38677	0.0493089	-0.627913	down	[G]	Carbohydrate transport and metabolism	Cellular Component: integral component of membrane (GO:0016021);; Molecular Function: transmembrane transporter activity (GO:0022857);;	cellular component: membrane (GO:0016020);; cellular component: membrane part (GO:0044425);; biological process: localization (GO:0051179);; molecular function: transporter activity (GO:0005215)	K08193|2.8e-294|pxy:105389046|K08193 MFS transporter, ACS family, solute carrier family 17 (sodium-dependent inorganic phosphate cotransporter), other | (RefSeq) vesicular glutamate transporter 1	--	[G]	Carbohydrate transport and metabolism	Major Facilitator Superfamily	Uncharacterized transporter slc-17.2 OS=Caenorhabditis elegans OX=6239 GN=C38C10.2 PE=1 SV=2	G	Carbohydrate transport and metabolism	PREDICTED: vesicular glutamate transporter 1 isoform X1 [Plutella xylostella]
gene-LOC105394753	8.1371	7.48006	7.09824	4.20835	4.67245	3.24963	0.0450415	-0.629067	down	--	--	Molecular Function: triglyceride lipase activity (GO:0004806);; Cellular Component: extracellular region (GO:0005576);;	molecular function: catalytic activity (GO:0003824);; cellular component: extracellular region (GO:0005576)	K19404|2.7e-142|pmac:106717773|K19404 phosphatidic acid-selective phospholipase A1 [EC:3.1.1.-] | (RefSeq) pancreatic lipase-related protein 2	--	--	--	Lipase	--	O	Posttranslational modification, protein turnover, chaperones	pancreatic lipase-related protein 2-like isoform X1 [Ostrinia furnacalis]
gene-LOC105388087	28.427	27.5283	26.1777	15.4063	17.0743	12.1965	0.0293473	-0.63205	down	--	--	Biological Process: mitochondrial transport (GO:0006839);; Cellular Component: integral component of membrane (GO:0016021);; Cellular Component: mitochondrial membrane (GO:0031966);;	biological process: localization (GO:0051179);; cellular component: membrane (GO:0016020);; cellular component: membrane part (GO:0044425);; cellular component: cell (GO:0005623);; cellular component: organelle (GO:0043226);; cellular component: organelle part (GO:0044422);; cellular component: cell part (GO:0044464)	K15116|1.1e-209|pxy:105388087|K15116 solute carrier family 25, member 33/36 | (RefSeq) solute carrier family 25 member 36-A-like	--	[C]	Energy production and conversion	Mitochondrial carrier protein	Mitochondrial carrier protein Rim2 OS=Drosophila melanogaster OX=7227 GN=Rim2 PE=2 SV=2	C	Energy production and conversion	PREDICTED: solute carrier family 25 member 36-like isoform X1 [Plutella xylostella]
gene-LOC105382026	20.1582	20.7336	22.4746	7.37874	13.4179	14.964	0.0243074	-0.633285	down	[G]	Carbohydrate transport and metabolism	Molecular Function: beta-galactosidase activity (GO:0004565);; Biological Process: carbohydrate metabolic process (GO:0005975);;	molecular function: catalytic activity (GO:0003824);; biological process: metabolic process (GO:0008152)	K12309|0.0e+00|pxy:105382026|K12309 beta-galactosidase [EC:3.2.1.23] | (RefSeq) beta-galactosidase-like	Galactose metabolism (ko00052);; Other glycan degradation (ko00511);; Glycosaminoglycan degradation (ko00531);; Sphingolipid metabolism (ko00600);; Glycosphingolipid biosynthesis - ganglio series (ko00604);; Lysosome (ko04142)	[G]	Carbohydrate transport and metabolism	Glycosyl hydrolases family 35	Beta-galactosidase 1 OS=Dictyostelium discoideum OX=44689 GN=glb1 PE=3 SV=1	F	Nucleotide transport and metabolism	PREDICTED: beta-galactosidase-like [Plutella xylostella]
gene-LOC105392494	54.8525	48.6277	34.1059	29.6579	21.3562	21.9518	0.0458708	-0.634312	down	[S]	Function unknown	Cellular Component: integral component of membrane (GO:0016021);; Molecular Function: carbohydrate binding (GO:0030246);;	cellular component: membrane (GO:0016020);; cellular component: membrane part (GO:0044425);; molecular function: binding (GO:0005488)	K10900|5.5e-44|loa:LOAG_17704|K10900 werner syndrome ATP-dependent helicase [EC:3.6.4.12] | (RefSeq) CBR-WRN-1 protein	--	[T]	Signal transduction mechanisms	Malectin domain	--	T	Signal transduction mechanisms	PREDICTED: malectin-A [Plutella xylostella]
gene-LOC119694145	58.1999	92.9168	118.48	30.8337	50.0161	67.9629	0.0426794	-0.634379	down	--	--	--	--	--	--	--	--	--	--	--	--	PREDICTED: cuticle protein 12.5-like [Plutella xylostella]
gene-LOC105385930	23.7371	23.839	26.1354	7.67164	11.3512	22.7422	0.0421613	-0.634715	down	[O]	Posttranslational modification, protein turnover, chaperones	Molecular Function: serine-type endopeptidase activity (GO:0004252);;	biological process: metabolic process (GO:0008152);; molecular function: catalytic activity (GO:0003824)	K08664|3.5e-58|aag:5569263|K08664 prostasin [EC:3.4.21.-] | (RefSeq) serine proteinase stubble	--	[E]	Amino acid transport and metabolism	Trypsin	Serine proteinase stubble OS=Drosophila melanogaster OX=7227 GN=Sb PE=2 SV=2	O	Posttranslational modification, protein turnover, chaperones	PREDICTED: proclotting enzyme-like isoform X1 [Plutella xylostella]
gene-LOC105386197	8.84394	11.9061	10.0349	5.92749	5.46164	5.33552	0.0289298	-0.635514	down	--	--	--	--	--	--	--	--	--	--	--	--	PREDICTED: uncharacterized protein LOC105386197 [Plutella xylostella]
gene-LOC105387716	23.2349	40.6673	37.6425	13.0207	23.9596	18.3376	0.0372798	-0.636455	down	[G]	Carbohydrate transport and metabolism	Cellular Component: integral component of membrane (GO:0016021);; Molecular Function: transmembrane transporter activity (GO:0022857);;	cellular component: membrane (GO:0016020);; cellular component: membrane part (GO:0044425);; biological process: localization (GO:0051179);; molecular function: transporter activity (GO:0005215)	K14258|1.8e-70|bmor:100141437|K14258 facilitated trehalose transporter | (RefSeq) Tret1, BmTret1; trehalose transporter BmTRET1	--	[R]	General function prediction only	Sugar (and other) transporter	Facilitated trehalose transporter Tret1 OS=Bombyx mori OX=7091 GN=Tret1 PE=1 SV=1	P	Inorganic ion transport and metabolism	PREDICTED: facilitated trehalose transporter Tret1-like [Plutella xylostella]
gene-LOC119693831	10.8902	17.1488	16.3922	7.96769	7.8537	8.31042	0.0284336	-0.638255	down	[M]	Cell wall/membrane/envelope biogenesis	Molecular Function: glucosylceramidase activity (GO:0004348);; Biological Process: sphingolipid metabolic process (GO:0006665);;	molecular function: catalytic activity (GO:0003824);; biological process: metabolic process (GO:0008152);; biological process: cellular process (GO:0009987);; biological process: single-organism process (GO:0044699)	K01201|7.1e-160|bmor:101742640|K01201 glucosylceramidase [EC:3.2.1.45] | (RefSeq) glucosylceramidase-like	Other glycan degradation (ko00511);; Sphingolipid metabolism (ko00600);; Lysosome (ko04142)	[G]	Carbohydrate transport and metabolism	Glycosyl hydrolase family 30 TIM-barrel domain	Putative glucosylceramidase 3 OS=Caenorhabditis elegans OX=6239 GN=gba-3 PE=3 SV=1	G	Carbohydrate transport and metabolism	lysosomal acid glucosylceramidase-like isoform X2 [Ostrinia furnacalis]
gene-LOC105390500	54.335	57.3646	78.8109	26.5783	36.9286	43.7324	0.0152601	-0.641959	down	[C]	Energy production and conversion	Molecular Function: pyruvate carboxylase activity (GO:0004736);; Molecular Function: ATP binding (GO:0005524);; Biological Process: pyruvate metabolic process (GO:0006090);; Biological Process: gluconeogenesis (GO:0006094);; Molecular Function: biotin binding (GO:0009374);; Molecular Function: metal ion binding (GO:0046872);;	molecular function: catalytic activity (GO:0003824);; molecular function: binding (GO:0005488);; biological process: metabolic process (GO:0008152);; biological process: cellular process (GO:0009987);; biological process: single-organism process (GO:0044699)	K01958|0.0e+00|pxy:105390500|K01958 pyruvate carboxylase [EC:6.4.1.1] | (RefSeq) pyruvate carboxylase, mitochondrial-like	Citrate cycle (TCA cycle) (ko00020);; Pyruvate metabolism (ko00620);; Carbon metabolism (ko01200);; Biosynthesis of amino acids (ko01230)	[C]	Energy production and conversion	Carbamoyl-phosphate synthase L chain, ATP binding domain	Pyruvate carboxylase 1 OS=Caenorhabditis elegans OX=6239 GN=pyc-1 PE=1 SV=1	C	Energy production and conversion	PREDICTED: pyruvate carboxylase, mitochondrial-like isoform X2 [Plutella xylostella]
gene-LOC105383429	45.2704	55.5667	53.8205	18.2311	36.553	31.2367	0.0249718	-0.643483	down	[FV]	Nucleotide transport and metabolism;; Defense mechanisms	Molecular Function: nucleotide binding (GO:0000166);; Biological Process: nucleotide catabolic process (GO:0009166);; Molecular Function: hydrolase activity, acting on ester bonds (GO:0016788);; Molecular Function: metal ion binding (GO:0046872);;	molecular function: binding (GO:0005488);; biological process: metabolic process (GO:0008152);; biological process: cellular process (GO:0009987);; biological process: single-organism process (GO:0044699);; molecular function: catalytic activity (GO:0003824)	K01081|7.0e-110|der:6551668|K01081 5'-nucleotidase [EC:3.1.3.5] | (RefSeq) apyrase	Purine metabolism (ko00230);; Pyrimidine metabolism (ko00240);; Nicotinate and nicotinamide metabolism (ko00760)	[F]	Nucleotide transport and metabolism	5'-nucleotidase, C-terminal domain	Apyrase OS=Tabanus yao OX=485572 PE=1 SV=1	F	Nucleotide transport and metabolism	PREDICTED: apyrase-like [Plutella xylostella]
gene-LOC105388951	13.909	23.7	24.3818	9.37604	12.8614	11.3423	0.0266061	-0.647214	down	[T]	Signal transduction mechanisms	Cellular Component: integral component of membrane (GO:0016021);; Molecular Function: transferase activity (GO:0016740);;	cellular component: membrane (GO:0016020);; cellular component: membrane part (GO:0044425);; molecular function: catalytic activity (GO:0003824)	K22369|3.0e-210|pxy:105388951|K22369 epoxide hydrolase 4 [EC:3.3.-.-] | (RefSeq) epoxide hydrolase 2-like	--	--	--	Alpha/beta hydrolase family	--	I	Lipid transport and metabolism	PREDICTED: epoxide hydrolase 2-like [Plutella xylostella]
gene-LOC105390073	22.489	18.7016	17.0102	11.8388	8.83164	10.3847	0.033177	-0.647307	down	--	--	Molecular Function: RNA binding (GO:0003723);; Molecular Function: ribonuclease T2 activity (GO:0033897);;	molecular function: binding (GO:0005488);; biological process: metabolic process (GO:0008152);; biological process: cellular process (GO:0009987);; molecular function: catalytic activity (GO:0003824)	K01166|1.7e-165|pxy:105390073|K01166 ribonuclease T2 [EC:4.6.1.19] | (RefSeq) ribonuclease Oy-like	--	[A]	RNA processing and modification	Ribonuclease T2 family	--	A	RNA processing and modification	PREDICTED: ribonuclease Oy-like [Plutella xylostella]
gene-LOC105395214	10.1606	15.6575	22.9374	5.31022	9.71684	11.1545	0.044382	-0.648121	down	[QV]	Secondary metabolites biosynthesis, transport and catabolism;; Defense mechanisms	Molecular Function: monooxygenase activity (GO:0004497);; Molecular Function: iron ion binding (GO:0005506);; Cellular Component: integral component of membrane (GO:0016021);; Molecular Function: oxidoreductase activity, acting on paired donors, with incorporation or reduction of molecular oxygen (GO:0016705);; Molecular Function: heme binding (GO:0020037);;	biological process: metabolic process (GO:0008152);; biological process: single-organism process (GO:0044699);; molecular function: catalytic activity (GO:0003824);; molecular function: binding (GO:0005488);; cellular component: membrane (GO:0016020);; cellular component: membrane part (GO:0044425)	K14999|2.8e-294|pxy:105395214|K14999 cytochrome P450 family 6 [EC:1.14.-.-] | (RefSeq) cytochrome P450 9e2-like	--	[Q]	Secondary metabolites biosynthesis, transport and catabolism	Cytochrome P450	Cytochrome P450 9e2 OS=Blattella germanica OX=6973 GN=CYP9E2 PE=2 SV=1	Q	Secondary metabolites biosynthesis, transport and catabolism	PREDICTED: cytochrome P450 9e2-like [Plutella xylostella]
gene-LOC105392894	5.44015	7.2914	3.88524	2.72777	3.51055	2.41064	0.0491362	-0.650078	down	[G]	Carbohydrate transport and metabolism	Molecular Function: glucuronosyltransferase activity (GO:0015020);; Cellular Component: integral component of membrane (GO:0016021);;	molecular function: catalytic activity (GO:0003824);; cellular component: membrane (GO:0016020);; cellular component: membrane part (GO:0044425)	K00699|1.8e-293|pxy:105392894|K00699 glucuronosyltransferase [EC:2.4.1.17] | (RefSeq) UDP-glucuronosyltransferase 2B15-like	Pentose and glucuronate interconversions (ko00040);; Ascorbate and aldarate metabolism (ko00053);; Retinol metabolism (ko00830);; Porphyrin and chlorophyll metabolism (ko00860);; Metabolism of xenobiotics by cytochrome P450 (ko00980);; Drug metabolism - cytochrome P450 (ko00982);; Drug metabolism - other enzymes (ko00983)	[GC]	Carbohydrate transport and metabolism;; Energy production and conversion	UDP-glucoronosyl and UDP-glucosyl transferase	UDP-glycosyltransferase UGT5 OS=Dactylopius coccus OX=765876 GN=UGT5 PE=1 SV=1	G	Carbohydrate transport and metabolism	UDP-glucuronosyltransferase [Plutella xylostella]
gene-LOC105381730	29.7294	35.5037	28.6053	17.9537	18.3612	13.3358	0.0299159	-0.651511	down	[F]	Nucleotide transport and metabolism	Molecular Function: adenosine deaminase activity (GO:0004000);; Cellular Component: extracellular space (GO:0005615);; Biological Process: adenosine catabolic process (GO:0006154);;	molecular function: catalytic activity (GO:0003824);; cellular component: extracellular region (GO:0005576);; cellular component: extracellular region part (GO:0044421);; biological process: metabolic process (GO:0008152);; biological process: cellular process (GO:0009987);; biological process: single-organism process (GO:0044699)	K19572|3.1e-290|pxy:105381730|K19572 adenosine deaminase CECR1 [EC:3.5.4.4] | (RefSeq) adenosine deaminase CECR1-A-like	Purine metabolism (ko00230)	[F]	Nucleotide transport and metabolism	Adenosine/AMP deaminase	Adenosine deaminase AGSA OS=Aplysia californica OX=6500 PE=1 SV=2	F	Nucleotide transport and metabolism	PREDICTED: adenosine deaminase CECR1-A-like [Plutella xylostella]
gene-LOC119692033	10.9579	12.7301	10.676	5.69458	7.34528	5.39863	0.0270799	-0.651681	down	[G]	Carbohydrate transport and metabolism	Cellular Component: integral component of membrane (GO:0016021);; Molecular Function: transmembrane transporter activity (GO:0022857);; Biological Process: transmembrane transport (GO:0055085);;	cellular component: membrane (GO:0016020);; cellular component: membrane part (GO:0044425);; biological process: localization (GO:0051179);; molecular function: transporter activity (GO:0005215)	K14258|3.5e-81|haw:110382164|K14258 facilitated trehalose transporter | (RefSeq) facilitated trehalose transporter Tret1-like	--	[R]	General function prediction only	Sugar (and other) transporter	Facilitated trehalose transporter Tret1 OS=Bombyx mori OX=7091 GN=Tret1 PE=1 SV=1	U	Intracellular trafficking, secretion, and vesicular transport	PREDICTED: facilitated trehalose transporter Tret1-like [Plutella xylostella]
gene-LOC105385019	6.03244	6.3281	6.16445	3.23322	4.07134	2.10721	0.046307	-0.658946	down	[E]	Amino acid transport and metabolism	Molecular Function: metal ion binding (GO:0046872);; Molecular Function: metalloaminopeptidase activity (GO:0070006);;	molecular function: binding (GO:0005488);; biological process: metabolic process (GO:0008152);; molecular function: catalytic activity (GO:0003824)	K01262|0.0e+00|pxy:105385019|K01262 Xaa-Pro aminopeptidase [EC:3.4.11.9] | (RefSeq) xaa-Pro aminopeptidase 1-like	--	[E]	Amino acid transport and metabolism	Creatinase/Prolidase N-terminal domain	Xaa-Pro aminopeptidase ApepP OS=Drosophila melanogaster OX=7227 GN=ApepP PE=1 SV=1	E	Amino acid transport and metabolism	PREDICTED: xaa-Pro aminopeptidase 1-like [Plutella xylostella]
gene-LOC105394000	2.52926	2.44134	2.99994	1.34589	1.47111	1.36676	0.0344829	-0.659141	down	--	--	Cellular Component: integral component of membrane (GO:0016021);;	cellular component: membrane (GO:0016020);; cellular component: membrane part (GO:0044425)	K13885|2.2e-280|pxy:105394000|K13885 scavenger receptor class B, member 1 | (RefSeq) protein croquemort-like	Phagosome (ko04145)	[T]	Signal transduction mechanisms	CD36 family	Protein peste OS=Drosophila melanogaster OX=7227 GN=pes PE=2 SV=1	T	Signal transduction mechanisms	PREDICTED: protein croquemort-like [Plutella xylostella]
gene-LOC105398638	19.4997	25.5131	22.288	10.901	14.5297	10.4671	0.024151	-0.659405	down	[H]	Coenzyme transport and metabolism	Molecular Function: porphobilinogen synthase activity (GO:0004655);; Biological Process: porphyrin-containing compound biosynthetic process (GO:0006779);; Molecular Function: metal ion binding (GO:0046872);;	molecular function: catalytic activity (GO:0003824);; biological process: metabolic process (GO:0008152);; biological process: cellular process (GO:0009987);; molecular function: binding (GO:0005488)	K09490|1.2e-176|pxy:105387024|K09490 endoplasmic reticulum chaperone BiP [EC:3.6.4.10] | (RefSeq) heat shock 70 kDa protein cognate 3	Protein export (ko03060);; Protein processing in endoplasmic reticulum (ko04141)	[H]	Coenzyme transport and metabolism	Delta-aminolevulinic acid dehydratase	Delta-aminolevulinic acid dehydratase OS=Dictyostelium discoideum OX=44689 GN=alad PE=3 SV=2	O	Posttranslational modification, protein turnover, chaperones	PREDICTED: heat shock 70 kDa protein cognate 3 [Plutella xylostella]
gene-LOC105393606	20.882	22.903	47.7203	10.5174	19.7338	17.7249	0.0410348	-0.660067	down	[F]	Nucleotide transport and metabolism	Molecular Function: phosphoribosylformylglycinamidine synthase activity (GO:0004642);; Biological Process: 'de novo' IMP biosynthetic process (GO:0006189);; Biological Process: glutamine metabolic process (GO:0006541);;	molecular function: catalytic activity (GO:0003824);; biological process: metabolic process (GO:0008152);; biological process: cellular process (GO:0009987);; biological process: single-organism process (GO:0044699)	K01952|0.0e+00|pxy:105393606|K01952 phosphoribosylformylglycinamidine synthase [EC:6.3.5.3] | (RefSeq) phosphoribosylformylglycinamidine synthase	Purine metabolism (ko00230)	[F]	Nucleotide transport and metabolism	CobB/CobQ-like glutamine amidotransferase domain	Phosphoribosylformylglycinamidine synthase OS=Drosophila melanogaster OX=7227 GN=Pfas PE=1 SV=2	F	Nucleotide transport and metabolism	PREDICTED: phosphoribosylformylglycinamidine synthase [Plutella xylostella]
gene-LOC105383421	101.191	92.6486	87.7124	38.5121	63.9977	52.3798	0.0151423	-0.666215	down	[IR]	Lipid transport and metabolism;; General function prediction only	Molecular Function: oxidoreductase activity, acting on CH-OH group of donors (GO:0016614);; Molecular Function: flavin adenine dinucleotide binding (GO:0050660);;	biological process: metabolic process (GO:0008152);; biological process: single-organism process (GO:0044699);; molecular function: catalytic activity (GO:0003824);; molecular function: binding (GO:0005488)	K00108|2.5e-123|nvi:107981587|K00108 choline dehydrogenase [EC:1.1.99.1] | (RefSeq) glucose dehydrogenase [FAD, quinone]-like	Glycine, serine and threonine metabolism (ko00260)	[R]	General function prediction only	GMC oxidoreductase	Glucose dehydrogenase [FAD, quinone] OS=Drosophila pseudoobscura pseudoobscura OX=46245 GN=Gld PE=3 SV=4	E	Amino acid transport and metabolism	PREDICTED: glucose dehydrogenase [FAD, quinone]-like [Plutella xylostella]
gene-LOC105386427	54.3865	78.3617	74.8652	19.3983	57.8514	29.8586	0.0467659	-0.667218	down	[M]	Cell wall/membrane/envelope biogenesis	Molecular Function: catalytic activity (GO:0003824);; Biological Process: biosynthetic process (GO:0009058);;	molecular function: catalytic activity (GO:0003824);; biological process: metabolic process (GO:0008152)	K00967|2.8e-219|pxy:105386427|K00967 ethanolamine-phosphate cytidylyltransferase [EC:2.7.7.14] | (RefSeq) ethanolamine-phosphate cytidylyltransferase	Phosphonate and phosphinate metabolism (ko00440);; Glycerophospholipid metabolism (ko00564)	[I]	Lipid transport and metabolism	Cytidylyltransferase-like	Ethanolamine-phosphate cytidylyltransferase OS=Dictyostelium discoideum OX=44689 GN=pctA PE=1 SV=1	I	Lipid transport and metabolism	PREDICTED: ethanolamine-phosphate cytidylyltransferase [Plutella xylostella]
gene-LOC105387812	7.16053	7.15011	14.5712	3.29606	4.67637	7.38499	0.0356785	-0.670674	down	--	--	Molecular Function: mechanically-gated ion channel activity (GO:0008381);; Cellular Component: integral component of membrane (GO:0016021);;	biological process: localization (GO:0051179);; molecular function: transporter activity (GO:0005215);; cellular component: membrane (GO:0016020);; cellular component: membrane part (GO:0044425)	K22128|0.0e+00|tnl:113493259|K22128 piezo-type mechanosensitive ion channel component 1/2 | (RefSeq) piezo-type mechanosensitive ion channel component isoform X1	--	[S]	Function unknown	Piezo non-specific cation channel, R-Ras-binding domain	Piezo-type mechanosensitive ion channel component OS=Drosophila melanogaster OX=7227 GN=Piezo PE=2 SV=1	P	Inorganic ion transport and metabolism	piezo-type mechanosensitive ion channel component isoform X1 [Vanessa tameamea]
gene-LOC105387922	53.394	62.9607	52.0777	15.1597	30.0181	48.8845	0.0364476	-0.674584	down	[C]	Energy production and conversion	Molecular Function: glycerol-3-phosphate dehydrogenase [NAD+] activity (GO:0004367);; Biological Process: carbohydrate metabolic process (GO:0005975);; Cellular Component: glycerol-3-phosphate dehydrogenase complex (GO:0009331);; Molecular Function: protein homodimerization activity (GO:0042803);; Biological Process: glycerol-3-phosphate catabolic process (GO:0046168);; Molecular Function: NAD bi…	biological process: metabolic process (GO:0008152);; biological process: single-organism process (GO:0044699);; molecular function: catalytic activity (GO:0003824);; cellular component: cell (GO:0005623);; cellular component: macromolecular complex (GO:0032991);; cellular component: cell part (GO:0044464);; molecular function: binding (GO:0005488);; biological process: cellular process (GO:000998…	K00006|2.2e-205|pxy:105387922|K00006 glycerol-3-phosphate dehydrogenase (NAD+) [EC:1.1.1.8] | (RefSeq) glycerol-3-phosphate dehydrogenase [NAD(+)], cytoplasmic-like	Glycerophospholipid metabolism (ko00564)	[C]	Energy production and conversion	NAD-dependent glycerol-3-phosphate dehydrogenase N-terminus	Glycerol-3-phosphate dehydrogenase [NAD(+)], cytoplasmic OS=Drosophila melanogaster OX=7227 GN=Gpdh1 PE=1 SV=3	C	Energy production and conversion	PREDICTED: glycerol-3-phosphate dehydrogenase [NAD(+)], cytoplasmic-like isoform X1 [Plutella xylostella]
gene-LOC105392284	8.25596	8.8151	10.0121	3.26335	5.09217	5.99895	0.0319191	-0.675675	down	--	--	Biological Process: cell cycle (GO:0007049);; Molecular Function: kinase activity (GO:0016301);; Molecular Function: cyclin-dependent protein serine/threonine kinase regulator activity (GO:0016538);; Biological Process: cell division (GO:0051301);;	biological process: cellular process (GO:0009987);; biological process: single-organism process (GO:0044699);; molecular function: catalytic activity (GO:0003824);; biological process: biological regulation (GO:0065007);; molecular function: molecular function regulator (GO:0098772)	K02219|1.2e-26|aju:106988394|K02219 cyclin-dependent kinase regulatory subunit CKS1 | (RefSeq) CKS1B; cyclin-dependent kinases regulatory subunit 1	Pathways in cancer (ko05200);; Small cell lung cancer (ko05222)	[D]	Cell cycle control, cell division, chromosome partitioning	Cyclin-dependent kinase regulatory subunit	Cyclin-dependent kinases regulatory subunit OS=Drosophila melanogaster OX=7227 GN=Cks30A PE=3 SV=1	D	Cell cycle control, cell division, chromosome partitioning	PREDICTED: cyclin-dependent kinases regulatory subunit-like [Plutella xylostella]
gene-LOC105381231	28.5472	61.3358	40.8545	17.6562	23.7294	14.7137	0.0355741	-0.675875	down	--	--	Cellular Component: integral component of membrane (GO:0016021);;	cellular component: membrane (GO:0016020);; cellular component: membrane part (GO:0044425)	--	--	[W]	Extracellular structures	FAR-17a/AIG1-like protein	--	S	Function unknown	PREDICTED: uncharacterized protein LOC105381231 isoform X3 [Plutella xylostella]
gene-LOC105388721	63.1406	52.662	59.8815	22.4814	35.3939	38.5216	0.0112987	-0.681589	down	[O]	Posttranslational modification, protein turnover, chaperones	Molecular Function: serine-type endopeptidase activity (GO:0004252);; Biological Process: proteolysis (GO:0006508);;	biological process: metabolic process (GO:0008152);; molecular function: catalytic activity (GO:0003824)	K01312|6.8e-108|pxy:105390109|K01312 trypsin [EC:3.4.21.4] | (RefSeq) transmembrane protease serine 2-like	Neuroactive ligand-receptor interaction (ko04080)	[E]	Amino acid transport and metabolism	Trypsin	Phenoloxidase-activating factor 1 OS=Holotrichia diomphalia OX=33394 GN=PPAF1 PE=1 SV=1	O	Posttranslational modification, protein turnover, chaperones	PREDICTED: venom protease-like [Plutella xylostella]
gene-LOC105385424	35.5435	42.114	26.5605	21.7373	16.4368	14.4998	0.0325065	-0.681599	down	[O]	Posttranslational modification, protein turnover, chaperones	Molecular Function: serine-type endopeptidase activity (GO:0004252);;	biological process: metabolic process (GO:0008152);; molecular function: catalytic activity (GO:0003824)	K09640|6.0e-163|pxy:105385422|K09640 transmembrane protease serine 9 [EC:3.4.21.-] | (RefSeq) uncharacterized LOC105385422	--	[E]	Amino acid transport and metabolism	Trypsin	Mite allergen Der f 3 OS=Dermatophagoides farinae OX=6954 GN=DERF3 PE=1 SV=2	O	Posttranslational modification, protein turnover, chaperones	PREDICTED: serine protease snake-like [Plutella xylostella]
gene-LOC119693987	5.14308	6.37063	5.5637	3.2167	3.24935	2.07942	0.0339623	-0.682121	down	[G]	Carbohydrate transport and metabolism	Molecular Function: glycerone kinase activity (GO:0004371);; Biological Process: glycerol metabolic process (GO:0006071);; Molecular Function: lyase activity (GO:0016829);;	biological process: metabolic process (GO:0008152);; biological process: cellular process (GO:0009987);; molecular function: catalytic activity (GO:0003824);; biological process: single-organism process (GO:0044699)	K00863|1.2e-110|crg:105340698|K00863 triose/dihydroxyacetone kinase / FAD-AMP lyase (cyclizing) [EC:2.7.1.28 2.7.1.29 4.6.1.15] | (RefSeq) triokinase/FMN cyclase	Fructose and mannose metabolism (ko00051);; Glycerolipid metabolism (ko00561);; Carbon metabolism (ko01200)	[G]	Carbohydrate transport and metabolism	Dak1 domain	--	G	Carbohydrate transport and metabolism	triokinase/FMN cyclase-like [Trichoplusia ni]
gene-LOC105396743	29.4024	33.6222	36.9732	14.8518	21.9022	16.3278	0.0150929	-0.682173	down	[MR]	Cell wall/membrane/envelope biogenesis;; General function prediction only	Biological Process: cellular amino acid catabolic process (GO:0009063);; Biological Process: carbohydrate catabolic process (GO:0016052);; Molecular Function: L-fuconate dehydratase activity (GO:0050023);;	biological process: metabolic process (GO:0008152);; biological process: cellular process (GO:0009987);; biological process: single-organism process (GO:0044699);; molecular function: catalytic activity (GO:0003824)	K18334|8.6e-271|pxy:105396743|K18334 L-fuconate dehydratase [EC:4.2.1.68] | (RefSeq) mitochondrial enolase superfamily member 1-like	Fructose and mannose metabolism (ko00051)	--	--	Enolase C-terminal domain-like	--	M	Cell wall/membrane/envelope biogenesis	PREDICTED: mitochondrial enolase superfamily member 1-like [Plutella xylostella]
gene-LOC105392548	19.5075	25.331	13.0148	8.31943	6.07125	15.9122	0.0435836	-0.683084	down	[E]	Amino acid transport and metabolism	Molecular Function: asparagine synthase (glutamine-hydrolyzing) activity (GO:0004066);; Molecular Function: ATP binding (GO:0005524);; Biological Process: asparagine biosynthetic process (GO:0006529);; Biological Process: glutamine metabolic process (GO:0006541);;	molecular function: catalytic activity (GO:0003824);; molecular function: binding (GO:0005488);; biological process: metabolic process (GO:0008152);; biological process: cellular process (GO:0009987);; biological process: single-organism process (GO:0044699)	K01953|1.4e-304|pxy:105392548|K01953 asparagine synthase (glutamine-hydrolysing) [EC:6.3.5.4] | (RefSeq) asparagine synthetase [glutamine-hydrolyzing]	Alanine, aspartate and glutamate metabolism (ko00250);; Biosynthesis of amino acids (ko01230)	[E]	Amino acid transport and metabolism	Asparagine synthase	Probable asparagine synthetase [glutamine-hydrolyzing] OS=Dictyostelium discoideum OX=44689 GN=asns PE=1 SV=1	E	Amino acid transport and metabolism	PREDICTED: LOW QUALITY PROTEIN: asparagine synthetase [glutamine-hydrolyzing], partial [Plutella xylostella]
gene-LOC105386281	1.86575	1.88275	3.43221	0.600754	1.24032	1.85913	0.0462894	-0.685634	down	--	--	--	--	K04648|0.0e+00|pxy:105386281|K04648 dynactin 1 | (RefSeq) dynactin subunit 1	--	[DZ]	Cell cycle control, cell division, chromosome partitioning;; Cytoskeleton	Dynein associated protein	Dynactin subunit 1 OS=Drosophila melanogaster OX=7227 GN=DCTN1-p150 PE=1 SV=2	--	--	PREDICTED: dynactin subunit 1 [Plutella xylostella]
gene-LOC105384208	2.61282	2.33247	2.70951	1.34483	1.34699	1.27675	0.0225902	-0.686577	down	[F]	Nucleotide transport and metabolism	Molecular Function: xanthine dehydrogenase activity (GO:0004854);; Molecular Function: xanthine oxidase activity (GO:0004855);; Molecular Function: iron ion binding (GO:0005506);; Molecular Function: electron carrier activity (GO:0009055);; Molecular Function: 2 iron, 2 sulfur cluster binding (GO:0051537);; Molecular Function: FAD binding (GO:0071949);;	biological process: metabolic process (GO:0008152);; biological process: single-organism process (GO:0044699);; molecular function: catalytic activity (GO:0003824);; molecular function: binding (GO:0005488);; molecular function: electron carrier activity (GO:0009055)	K00106|0.0e+00|pxy:105384208|K00106 xanthine dehydrogenase/oxidase [EC:1.17.1.4 1.17.3.2] | (RefSeq) xanthine dehydrogenase	Purine metabolism (ko00230);; Caffeine metabolism (ko00232);; Drug metabolism - other enzymes (ko00983);; Peroxisome (ko04146)	[F]	Nucleotide transport and metabolism	Molybdopterin-binding domain of aldehyde dehydrogenase	Xanthine dehydrogenase OS=Calliphora vicina OX=7373 GN=XDH PE=2 SV=1	F	Nucleotide transport and metabolism	PREDICTED: xanthine dehydrogenase [Plutella xylostella]
gene-LOC105393365	2.33639	2.54471	2.79575	1.34302	1.38944	0.947816	0.0445575	-0.69352	down	[C]	Energy production and conversion	Molecular Function: oxidoreductase activity (GO:0016491);; Molecular Function: heme binding (GO:0020037);; Molecular Function: molybdenum ion binding (GO:0030151);;	molecular function: catalytic activity (GO:0003824);; molecular function: binding (GO:0005488)	K00387|2.9e-264|pxy:105393365|K00387 sulfite oxidase [EC:1.8.3.1] | (RefSeq) probable sulfite oxidase, mitochondrial	Sulfur metabolism (ko00920)	[C]	Energy production and conversion	Oxidoreductase molybdopterin binding domain	Sulfite oxidase, mitochondrial OS=Drosophila melanogaster OX=7227 GN=shop PE=1 SV=1	Q	Secondary metabolites biosynthesis, transport and catabolism	PREDICTED: probable sulfite oxidase, mitochondrial [Plutella xylostella]
gene-LOC105398588	5.55504	4.85967	7.44249	1.69978	3.75398	3.81384	0.0315134	-0.694447	down	--	--	--	--	--	--	--	--	Myb/SANT-like DNA-binding domain	--	--	--	PREDICTED: uncharacterized protein LOC105398588 isoform X1 [Plutella xylostella]
gene-LOC105381588	9.87188	6.87124	7.89602	3.46054	3.40612	6.40982	0.0217416	-0.695006	down	--	--	Cellular Component: integral component of membrane (GO:0016021);;	cellular component: membrane (GO:0016020);; cellular component: membrane part (GO:0044425)	K23680|1.6e-150|pxy:105381588|K23680 solute carrier family 66, member 3 | (RefSeq) PQ-loop repeat-containing protein 3-like	--	[R]	General function prediction only	PQ loop repeat	--	S	Function unknown	PREDICTED: PQ-loop repeat-containing protein 3-like isoform X2 [Plutella xylostella]
gene-LOC105389159	10.4586	6.02989	7.46692	2.914	5.30692	3.57107	0.0358713	-0.697731	down	--	--	Cellular Component: integral component of membrane (GO:0016021);;	cellular component: membrane (GO:0016020);; cellular component: membrane part (GO:0044425)	--	--	--	--	Low-density lipoprotein receptor domain class A	--	E	Amino acid transport and metabolism	PREDICTED: uncharacterized protein LOC105389159 [Plutella xylostella]
gene-LOC105392900	362.99	1116.12	818.993	397.446	271.289	464.053	0.0386854	-0.700895	down	--	--	--	--	--	--	--	--	--	--	--	--	PREDICTED: uncharacterized protein LOC105392900 isoform X1 [Plutella xylostella]
gene-LOC119690584	1.87039	1.43452	1.72627	0.499802	0.866881	1.10808	0.0482456	-0.702964	down	--	--	Cellular Component: nucleus (GO:0005634);; Molecular Function: zinc ion binding (GO:0008270);;	cellular component: cell (GO:0005623);; cellular component: organelle (GO:0043226);; cellular component: cell part (GO:0044464);; molecular function: binding (GO:0005488)	K22402|1.4e-59|bmor:101735596|K22402 GDNF-inducible zinc finger protein 1 | (RefSeq) oocyte zinc finger protein XlCOF26-like	--	--	--	Zinc-finger associated domain (zf-AD)	--	B	Chromatin structure and dynamics	zinc finger protein 652-A-like, partial [Galleria mellonella]
gene-LOC105396726	7.93005	8.63587	11.8593	1.76029	5.16827	7.43269	0.0470904	-0.703042	down	[C]	Energy production and conversion	Molecular Function: glycerol kinase activity (GO:0004370);; Biological Process: carbohydrate metabolic process (GO:0005975);; Biological Process: glycerol-3-phosphate metabolic process (GO:0006072);;	biological process: metabolic process (GO:0008152);; biological process: cellular process (GO:0009987);; molecular function: catalytic activity (GO:0003824)	K00864|3.0e-249|pxy:105396726|K00864 glycerol kinase [EC:2.7.1.30] | (RefSeq) glycerol kinase	Glycerolipid metabolism (ko00561)	[G]	Carbohydrate transport and metabolism	FGGY family of carbohydrate kinases, N-terminal domain	Probable glycerol kinase OS=Dictyostelium discoideum OX=44689 GN=gk PE=3 SV=1	G	Carbohydrate transport and metabolism	PREDICTED: glycerol kinase [Plutella xylostella]
gene-LOC105383530	317.528	240.968	204.446	146.159	134.116	102.247	0.0232888	-0.706157	down	[I]	Lipid transport and metabolism	Molecular Function: acyl-CoA dehydrogenase activity (GO:0003995);; Molecular Function: flavin adenine dinucleotide binding (GO:0050660);;	biological process: metabolic process (GO:0008152);; biological process: single-organism process (GO:0044699);; molecular function: catalytic activity (GO:0003824);; molecular function: binding (GO:0005488)	K09478|2.3e-238|pxy:105383530|K09478 short/branched chain acyl-CoA dehydrogenase [EC:1.3.99.12] | (RefSeq) short/branched chain specific acyl-CoA dehydrogenase, mitochondrial	Fatty acid degradation (ko00071);; Valine, leucine and isoleucine degradation (ko00280);; Fatty acid metabolism (ko01212)	[I]	Lipid transport and metabolism	Acyl-CoA dehydrogenase, C-terminal domain	Probable short/branched chain specific acyl-CoA dehydrogenase OS=Dictyostelium discoideum OX=44689 GN=acadsb PE=3 SV=1	I	Lipid transport and metabolism	PREDICTED: short/branched chain specific acyl-CoA dehydrogenase, mitochondrial [Plutella xylostella]
gene-LOC105387566	25.4634	25.5695	30.9931	13.3158	13.7317	16.6976	0.0050344	-0.707914	down	[G]	Carbohydrate transport and metabolism	Cellular Component: integral component of membrane (GO:0016021);; Molecular Function: transmembrane transporter activity (GO:0022857);;	cellular component: membrane (GO:0016020);; cellular component: membrane part (GO:0044425);; biological process: localization (GO:0051179);; molecular function: transporter activity (GO:0005215)	K14445|0.0e+00|pxy:105387566|K14445 solute carrier family 13 (sodium-dependent dicarboxylate transporter), member 2/3/5 | (RefSeq) protein I'm not dead yet-like	--	[P]	Inorganic ion transport and metabolism	Sodium:sulfate symporter transmembrane region	Protein I'm not dead yet OS=Drosophila melanogaster OX=7227 GN=Indy PE=2 SV=2	P	Inorganic ion transport and metabolism	PREDICTED: protein I'm not dead yet-like isoform X1 [Plutella xylostella]
gene-LOC105388775	39.7987	20.8523	23.0121	14.5946	10.8448	16.8765	0.028455	-0.709304	down	--	--	Molecular Function: acid phosphatase activity (GO:0003993);;	biological process: metabolic process (GO:0008152);; biological process: cellular process (GO:0009987);; molecular function: catalytic activity (GO:0003824)	K19283|1.4e-221|pxy:105388775|K19283 prostatic aicd phosphatase [EC:3.1.3.2 3.1.3.5] | (RefSeq) venom acid phosphatase Acph-1-like	--	[I]	Lipid transport and metabolism	Histidine phosphatase superfamily (branch 2)	--	I	Lipid transport and metabolism	PREDICTED: venom acid phosphatase Acph-1-like [Plutella xylostella]
gene-LOC105391222	53.6564	42.5151	46.1161	19.7639	30.4806	24.2782	0.0121035	-0.709561	down	[E]	Amino acid transport and metabolism	Biological Process: urea cycle (GO:0000050);; Molecular Function: arginase activity (GO:0004053);; Biological Process: arginine metabolic process (GO:0006525);; Molecular Function: metal ion binding (GO:0046872);;	biological process: metabolic process (GO:0008152);; biological process: cellular process (GO:0009987);; biological process: single-organism process (GO:0044699);; molecular function: catalytic activity (GO:0003824);; molecular function: binding (GO:0005488)	K01476|5.8e-195|pxy:105391222|K01476 arginase [EC:3.5.3.1] | (RefSeq) arginase, hepatic	Arginine biosynthesis (ko00220);; Arginine and proline metabolism (ko00330);; Biosynthesis of amino acids (ko01230)	[E]	Amino acid transport and metabolism	Arginase family	--	E	Amino acid transport and metabolism	PREDICTED: arginase, hepatic isoform X1 [Plutella xylostella]
gene-LOC105398583	5.7213	4.54025	4.9793	1.43298	2.68607	3.46888	0.0298158	-0.710052	down	--	--	Cellular Component: integral component of membrane (GO:0016021);;	cellular component: membrane (GO:0016020);; cellular component: membrane part (GO:0044425)	--	--	--	--	Domain of unknown function (DUF4481)	--	S	Function unknown	PREDICTED: transmembrane protein C9orf91 homolog isoform X2 [Plutella xylostella]
gene-LOC119694540	2.67971	2.56482	2.50306	0.611874	1.11164	2.07727	0.0326137	-0.710871	down	--	--	Molecular Function: nucleic acid binding (GO:0003676);; Biological Process: DNA integration (GO:0015074);;	molecular function: binding (GO:0005488);; biological process: metabolic process (GO:0008152);; biological process: cellular process (GO:0009987)	K13356|6.9e-148|nvi:100117878|K13356 alcohol-forming fatty acyl-CoA reductase [EC:1.2.1.84] | (RefSeq) putative fatty acyl-CoA reductase CG5065 isoform X1	Peroxisome (ko04146)	[R]	General function prediction only	Pao retrotransposon peptidase	--	S	Function unknown	uncharacterized protein LOC110381307 isoform X1 [Helicoverpa armigera]
gene-LOC105391380	2652.7	1304.78	1433.74	1075.43	779.488	778.685	0.0324716	-0.710996	down	--	--	--	--	K13443|2.3e-30|tnl:113502971|K13443 Niemann-Pick C2 protein | (RefSeq) uncharacterized protein LOC113502971	Lysosome (ko04142)	--	--	ML domain	--	--	--	PREDICTED: epididymal secretory protein E1-like [Plutella xylostella]
Plutella_xylostella_newGene_651	103.388	197.773	132.312	62.5563	79.052	80.9727	0.0179028	-0.714481	down	--	--	--	--	--	--	--	--	--	--	--	--	--
gene-LOC105381583	119.847	169.997	87.4081	83.3451	53.5314	37.0694	0.0419154	-0.715332	down	--	--	--	--	--	--	--	--	--	--	--	--	PREDICTED: uncharacterized protein LOC105381583 [Plutella xylostella]
gene-LOC105392518	2.72136	2.22127	2.04942	1.11656	1.01297	1.3759	0.0260638	-0.715689	down	--	--	--	--	--	--	--	--	--	--	--	--	PREDICTED: uncharacterized protein LOC105392518 [Plutella xylostella]
gene-LOC119693871	6.68581	4.33099	6.29607	2.03677	3.30592	3.66263	0.0150253	-0.721846	down	--	--	Molecular Function: nucleic acid binding (GO:0003676);; Biological Process: DNA integration (GO:0015074);;	molecular function: binding (GO:0005488);; biological process: metabolic process (GO:0008152);; biological process: cellular process (GO:0009987)	K13356|3.6e-149|nvi:100117878|K13356 alcohol-forming fatty acyl-CoA reductase [EC:1.2.1.84] | (RefSeq) putative fatty acyl-CoA reductase CG5065 isoform X1	Peroxisome (ko04146)	[R]	General function prediction only	Pao retrotransposon peptidase	--	S	Function unknown	uncharacterized protein LOC110381307 isoform X1 [Helicoverpa armigera]
gene-LOC105380556	3.88423	2.56429	5.16578	1.12366	1.39591	3.23435	0.0368327	-0.727043	down	--	--	Molecular Function: microtubule binding (GO:0008017);;	molecular function: binding (GO:0005488)	K19499|7.3e-43|scan:103813633|K19499 anoctamin-4 | (RefSeq) ANO4; anoctamin-4 isoform X1	--	[Z]	Cytoskeleton	Growth-Arrest-Specific Protein 2 Domain	GAS2-like protein pickled eggs OS=Drosophila melanogaster OX=7227 GN=pigs PE=2 SV=2	Z	Cytoskeleton	PREDICTED: GAS2-like protein 3 [Plutella xylostella]
gene-LOC105393732	164.019	156.223	198.317	51.5906	87.8042	134.397	0.0132227	-0.727534	down	[I]	Lipid transport and metabolism	Molecular Function: hydrolase activity (GO:0016787);;	molecular function: catalytic activity (GO:0003824)	K01063|2.9e-127|acep:105624427|K01063 juvenile-hormone esterase [EC:3.1.1.59] | (RefSeq) uncharacterized protein LOC105624427	Insect hormone biosynthesis (ko00981)	[R]	General function prediction only	Carboxylesterase family	Venom carboxylesterase-6 OS=Apis mellifera OX=7460 PE=2 SV=1	G	Carbohydrate transport and metabolism	PREDICTED: venom carboxylesterase-6-like [Plutella xylostella]
gene-LOC105386750	69.5182	26.7809	55.6808	28.1221	19.8117	24.9623	0.0302954	-0.728642	down	--	--	Cellular Component: integral component of membrane (GO:0016021);;	cellular component: membrane (GO:0016020);; cellular component: membrane part (GO:0044425)	--	--	--	--	--	--	S	Function unknown	PREDICTED: uncharacterized protein LOC105386750 isoform X2 [Plutella xylostella]
gene-LOC119693982	7.52177	11.3971	8.46542	5.15871	3.77644	4.53595	0.0201584	-0.729678	down	[G]	Carbohydrate transport and metabolism	Cellular Component: integral component of membrane (GO:0016021);; Molecular Function: transmembrane transporter activity (GO:0022857);;	cellular component: membrane (GO:0016020);; cellular component: membrane part (GO:0044425);; biological process: localization (GO:0051179);; molecular function: transporter activity (GO:0005215)	K06258|2.9e-86|pxy:105384088|K06258 MFS transporter, VNT family, synaptic vesicle glycoprotein 2 | (RefSeq) organic cation/carnitine transporter 7-like	ECM-receptor interaction (ko04512)	[R]	General function prediction only	Major Facilitator Superfamily	Beta-alanine transporter OS=Drosophila melanogaster OX=7227 GN=Balat PE=2 SV=1	S	Function unknown	synaptic vesicle glycoprotein 2B-like [Galleria mellonella]
gene-LOC105397179	27.5338	19.1503	15.7959	9.77556	12.0749	9.29151	0.0190853	-0.73148	down	--	--	Molecular Function: G-protein coupled receptor activity (GO:0004930);; Biological Process: cell surface receptor signaling pathway (GO:0007166);; Cellular Component: integral component of membrane (GO:0016021);;	biological process: cellular process (GO:0009987);; biological process: signaling (GO:0023052);; biological process: single-organism process (GO:0044699);; biological process: response to stimulus (GO:0050896);; biological process: biological regulation (GO:0065007);; molecular function: signal transducer activity (GO:0004871);; molecular function: molecular transducer activity (GO:0060089);; cel…	K04599|1.8e-235|pxy:105387455|K04599 G protein-coupled receptor Mth (Methuselah protein) | (RefSeq) probable G-protein coupled receptor Mth-like 3	--	[T]	Signal transduction mechanisms	7 transmembrane receptor (Secretin family)	Probable G-protein coupled receptor Mth-like 1 OS=Drosophila melanogaster OX=7227 GN=mthl1 PE=2 SV=1	T	Signal transduction mechanisms	PREDICTED: probable G-protein coupled receptor Mth-like 3 [Plutella xylostella]
gene-LOC105389621	7.33908	9.18988	12.6338	1.56532	6.55135	5.57846	0.0389095	-0.747646	down	[I]	Lipid transport and metabolism	Molecular Function: hydrolase activity (GO:0016787);;	molecular function: catalytic activity (GO:0003824)	--	--	[R]	General function prediction only	alpha/beta hydrolase fold	--	S	Function unknown	PREDICTED: serine hydrolase-like protein 2 [Plutella xylostella]
gene-LOC105387892	6.56837	5.26289	6.7182	1.04571	2.42739	5.47596	0.0409319	-0.748407	down	[G]	Carbohydrate transport and metabolism	Cellular Component: integral component of membrane (GO:0016021);; Molecular Function: transmembrane transporter activity (GO:0022857);; Biological Process: transmembrane transport (GO:0055085);;	cellular component: membrane (GO:0016020);; cellular component: membrane part (GO:0044425);; biological process: localization (GO:0051179);; molecular function: transporter activity (GO:0005215)	K08220|3.3e-254|pxy:105387892|K08220 MFS transporter, FLVCR family, feline leukemia virus subgroup C receptor-related protein | (RefSeq) feline leukemia virus subgroup C receptor-related protein 2-like	--	[R]	General function prediction only	Major Facilitator Superfamily	Uncharacterized MFS-type transporter C09D4.1 OS=Caenorhabditis elegans OX=6239 GN=C09D4.1 PE=3 SV=2	S	Function unknown	PREDICTED: feline leukemia virus subgroup C receptor-related protein 2-like [Plutella xylostella]
gene-LOC105393129	9.74769	14.61	12.9634	5.01552	6.8913	7.25055	0.00719666	-0.748471	down	[M]	Cell wall/membrane/envelope biogenesis	Cellular Component: integral component of membrane (GO:0016021);; Molecular Function: transmembrane transporter activity (GO:0022857);;	cellular component: membrane (GO:0016020);; cellular component: membrane part (GO:0044425);; biological process: localization (GO:0051179);; molecular function: transporter activity (GO:0005215)	K14388|8.0e-312|pxy:105393129|K14388 solute carrier family 5 (sodium-coupled monocarboxylate transporter), member 8/12 | (RefSeq) putative sodium-dependent multivitamin transporter	--	[P]	Inorganic ion transport and metabolism	Sodium:solute symporter family	Putative sodium-dependent multivitamin transporter OS=Drosophila melanogaster OX=7227 GN=CG32669 PE=2 SV=1	P	Inorganic ion transport and metabolism	PREDICTED: putative sodium-dependent multivitamin transporter isoform X2 [Plutella xylostella]
gene-LOC105391036	11.8436	11.5857	12.3252	3.74657	6.21818	8.52432	0.0103773	-0.748606	down	--	--	Molecular Function: molecular_function (GO:0003674);; Molecular Function: binding (GO:0005488);; Molecular Function: protein binding (GO:0005515);; Cellular Component: cellular_component (GO:0005575);; Cellular Component: intracellular (GO:0005622);; Cellular Component: cell (GO:0005623);; Cellular Component: nucleus (GO:0005634);; Biological Process: cellular protein modification process (GO:000…	molecular function: binding (GO:0005488);; cellular component: cell (GO:0005623);; cellular component: cell part (GO:0044464);; cellular component: organelle (GO:0043226);; biological process: metabolic process (GO:0008152);; biological process: cellular process (GO:0009987)	K15361|0.0e+00|pxy:105391036|K15361 WD repeat-containing protein 48 | (RefSeq) WD repeat-containing protein 48 homolog	Fanconi anemia pathway (ko03460)	[S]	Function unknown	Domain of unknown function (DUF3337)	WD repeat-containing protein 48 homolog OS=Culex quinquefasciatus OX=7176 GN=CPIJ014111 PE=3 SV=1	S	Function unknown	PREDICTED: WD repeat-containing protein 48 homolog [Plutella xylostella]
gene-LOC105385150	2.67433	2.70214	2.52212	0.866113	1.06934	1.88792	0.0266898	-0.754705	down	--	--	--	--	--	--	--	--	Haemolymph juvenile hormone binding protein (JHBP)	Circadian clock-controlled protein daywake OS=Drosophila melanogaster OX=7227 GN=dyw PE=2 SV=2	S	Function unknown	PREDICTED: circadian clock-controlled protein-like [Plutella xylostella]
gene-LOC105397228	1.56282	2.06155	1.76518	0.522829	1.01608	0.987733	0.0319843	-0.755118	down	--	--	Molecular Function: protein binding (GO:0005515);;	molecular function: binding (GO:0005488)	K10683|1.8e-270|pxy:105397228|K10683 BRCA1-associated RING domain protein 1 | (RefSeq) BRCA1-associated RING domain protein 1-like	Homologous recombination (ko03440)	--	--	Ankyrin repeats (3 copies)	--	--	--	PREDICTED: BRCA1-associated RING domain protein 1-like [Plutella xylostella]
gene-LOC105387814	5.11989	6.68055	10.5232	2.26141	4.39072	4.25199	0.0174419	-0.756631	down	--	--	Molecular Function: vasopressin receptor activity (GO:0005000);; Cellular Component: plasma membrane (GO:0005886);; Cellular Component: integral component of membrane (GO:0016021);;	biological process: cellular process (GO:0009987);; biological process: signaling (GO:0023052);; biological process: single-organism process (GO:0044699);; biological process: response to stimulus (GO:0050896);; biological process: biological regulation (GO:0065007);; molecular function: signal transducer activity (GO:0004871);; molecular function: molecular transducer activity (GO:0060089);; cel…	K04280|2.1e-191|pxy:105387814|K04280 gonadotropin-releasing hormone receptor | (RefSeq) gonadotropin-releasing hormone receptor-like	Neuroactive ligand-receptor interaction (ko04080)	[R]	General function prediction only	7 transmembrane receptor (rhodopsin family)	Gonadotropin-releasing hormone receptor OS=Octopus vulgaris OX=6645 GN=GNRHR PE=2 SV=1	T	Signal transduction mechanisms	PREDICTED: LOW QUALITY PROTEIN: gonadotropin-releasing hormone receptor-like [Plutella xylostella]
gene-LOC105390347	53.5802	70.5551	32.1473	23.1848	26.4631	26.9696	0.0163937	-0.758174	down	[IQR]	Lipid transport and metabolism;; Secondary metabolites biosynthesis, transport and catabolism;; General function prediction only	--	--	K00069|7.1e-151|pxy:105390347|K00069 15-hydroxyprostaglandin dehydrogenase (NAD) [EC:1.1.1.141] | (RefSeq) 15-hydroxyprostaglandin dehydrogenase [NAD(+)]-like	--	[IR]	Lipid transport and metabolism;; General function prediction only	short chain dehydrogenase	Alcohol dehydrogenase OS=Zaprionus tuberculatus OX=7297 GN=Adh PE=3 SV=1	Q	Secondary metabolites biosynthesis, transport and catabolism	PREDICTED: 15-hydroxyprostaglandin dehydrogenase [NAD(+)]-like [Plutella xylostella]
gene-LOC105391205	6.96822	5.00646	6.30511	2.45088	2.86818	3.99851	0.00745694	-0.759163	down	--	--	Molecular Function: transcription factor activity, sequence-specific DNA binding (GO:0003700);; Cellular Component: nucleus (GO:0005634);; Molecular Function: sequence-specific DNA binding (GO:0043565);;	biological process: biological regulation (GO:0065007);; molecular function: nucleic acid binding transcription factor activity (GO:0001071);; cellular component: cell (GO:0005623);; cellular component: organelle (GO:0043226);; cellular component: cell part (GO:0044464);; molecular function: binding (GO:0005488)	K09407|0.0e+00|pxy:105391205|K09407 forkhead box protein N | (RefSeq) fork head transcription factor 1	--	[K]	Transcription	Forkhead domain	Forkhead box protein G1 OS=Mnemiopsis leidyi OX=27923 GN=FOXG1 PE=2 SV=1	K	Transcription	PREDICTED: fork head transcription factor 1 [Plutella xylostella]
gene-LOC105392071	8.48276	6.98433	8.43373	2.90012	4.26387	4.86998	0.00750888	-0.762906	down	--	--	--	--	--	--	[S]	Function unknown	DREV methyltransferase	--	S	Function unknown	PREDICTED: methyltransferase-like protein 9 isoform X1 [Plutella xylostella]
gene-LOC105398824	4.18896	6.41542	4.84613	1.4391	2.49239	3.87337	0.0157972	-0.768691	down	--	--	Molecular Function: nicotinamide-nucleotide adenylyltransferase activity (GO:0000309);; Molecular Function: nicotinate-nucleotide adenylyltransferase activity (GO:0004515);; Molecular Function: ATP binding (GO:0005524);; Biological Process: NAD biosynthetic process (GO:0009435);;	molecular function: catalytic activity (GO:0003824);; molecular function: binding (GO:0005488);; biological process: metabolic process (GO:0008152);; biological process: cellular process (GO:0009987);; biological process: single-organism process (GO:0044699)	K06210|3.9e-216|pxy:105398824|K06210 nicotinamide mononucleotide adenylyltransferase [EC:2.7.7.1 2.7.7.18] | (RefSeq) nicotinamide/nicotinic acid mononucleotide adenylyltransferase 3	Nicotinate and nicotinamide metabolism (ko00760)	[H]	Coenzyme transport and metabolism	Cytidylyltransferase-like	--	H	Coenzyme transport and metabolism	PREDICTED: nicotinamide/nicotinic acid mononucleotide adenylyltransferase 3 isoform X1 [Plutella xylostella]
gene-LOC105385167	3.9158	2.70872	7.03228	1.50642	2.05955	2.7814	0.0251663	-0.772923	down	--	--	--	--	--	--	--	--	--	--	--	--	PREDICTED: uncharacterized protein LOC105385919 [Plutella xylostella]
gene-LOC105390280	1.5241	3.68511	2.25672	0.623383	1.10246	1.70961	0.0335416	-0.773437	down	[P]	Inorganic ion transport and metabolism	Molecular Function: secondary active sulfate transmembrane transporter activity (GO:0008271);; Cellular Component: integral component of membrane (GO:0016021);;	biological process: single-organism process (GO:0044699);; biological process: localization (GO:0051179);; molecular function: transporter activity (GO:0005215);; cellular component: membrane (GO:0016020);; cellular component: membrane part (GO:0044425)	K14708|1.2e-304|pxy:105390280|K14708 solute carrier family 26 (sodium-independent sulfate anion transporter), member 11 | (RefSeq) sodium-independent sulfate anion transporter-like	--	[P]	Inorganic ion transport and metabolism	Sulfate permease family	--	P	Inorganic ion transport and metabolism	PREDICTED: sodium-independent sulfate anion transporter-like [Plutella xylostella]
gene-LOC105383933	798.22	338.714	558.312	292.045	172.434	331.722	0.0205684	-0.774536	down	[DPM]	Cell cycle control, cell division, chromosome partitioning;; Inorganic ion transport and metabolism;; Cell wall/membrane/envelope biogenesis	Molecular Function: copper ion binding (GO:0005507);; Molecular Function: oxidoreductase activity (GO:0016491);;	molecular function: binding (GO:0005488);; molecular function: catalytic activity (GO:0003824)	K00423|2.0e-209|cfo:105250792|K00423 L-ascorbate oxidase [EC:1.10.3.3] | (RefSeq) laccase-1 isoform X1	Ascorbate and aldarate metabolism (ko00053)	[Q]	Secondary metabolites biosynthesis, transport and catabolism	Multicopper oxidase	--	Q	Secondary metabolites biosynthesis, transport and catabolism	laccase 1 [Plutella xylostella]
gene-LOC105382387	30.1917	15.3375	14.7515	9.81542	9.71106	8.28748	0.0190995	-0.776887	down	--	--	Molecular Function: transcription factor activity, sequence-specific DNA binding (GO:0003700);; Molecular Function: steroid hormone receptor activity (GO:0003707);; Cellular Component: nucleus (GO:0005634);; Molecular Function: zinc ion binding (GO:0008270);; Cellular Component: host cell nucleus (GO:0042025);; Molecular Function: sequence-specific DNA binding (GO:0043565);;	biological process: biological regulation (GO:0065007);; molecular function: nucleic acid binding transcription factor activity (GO:0001071);; biological process: cellular process (GO:0009987);; biological process: signaling (GO:0023052);; biological process: single-organism process (GO:0044699);; biological process: response to stimulus (GO:0050896);; molecular function: signal transducer activi…	K08703|1.2e-218|pxy:105379954|K08703 estrogen-related receptor ERR | (RefSeq) steroid hormone receptor ERR1-like	--	[T]	Signal transduction mechanisms	Zinc finger, C4 type (two domains)	Protein ultraspiracle homolog OS=Bombyx mori OX=7091 GN=USP PE=2 SV=1	K	Transcription	PREDICTED: steroid hormone receptor ERR1-like [Plutella xylostella]
Plutella_xylostella_newGene_1076	1.9309	3.5346	1.76284	0.511698	1.0938	1.4044	0.0451439	-0.780364	down	--	--	Molecular Function: nucleic acid binding (GO:0003676);; Molecular Function: RNA-DNA hybrid ribonuclease activity (GO:0004523);;	molecular function: binding (GO:0005488);; biological process: metabolic process (GO:0008152);; biological process: cellular process (GO:0009987);; molecular function: catalytic activity (GO:0003824)	K02350|2.2e-10|spu:105447382|K02350 DNA polymerase zeta [EC:2.7.7.7] | (RefSeq) DNA polymerase zeta catalytic subunit	Fanconi anemia pathway (ko03460)	--	--	Reverse transcriptase (RNA-dependent DNA polymerase)	--	S	Function unknown	hypothetical protein evm_014034 [Chilo suppressalis]
gene-LOC105384700	2.66775	3.52753	4.93582	1.82641	1.33902	2.00642	0.0158112	-0.781825	down	[E]	Amino acid transport and metabolism	Molecular Function: oxidoreductase activity (GO:0016491);;	molecular function: catalytic activity (GO:0003824)	K14157|0.0e+00|pxy:105384700|K14157 alpha-aminoadipic semialdehyde synthase [EC:1.5.1.8 1.5.1.9] | (RefSeq) alpha-aminoadipic semialdehyde synthase, mitochondrial	Lysine degradation (ko00310)	[E]	Amino acid transport and metabolism	Saccharopine dehydrogenase C-terminal domain	Probable saccharopine dehydrogenase [NADP(+), L-glutamate-forming] OS=Dictyostelium discoideum OX=44689 GN=sdh PE=2 SV=1	E	Amino acid transport and metabolism	PREDICTED: alpha-aminoadipic semialdehyde synthase, mitochondrial [Plutella xylostella]
gene-LOC105385740	30.3042	25.7507	19.3923	17.23	7.55447	2.21773	0.0482726	-0.784879	down	[M]	Cell wall/membrane/envelope biogenesis	Molecular Function: molecular_function (GO:0003674);; Molecular Function: catalytic activity (GO:0003824);; Molecular Function: carboxypeptidase activity (GO:0004180);; Molecular Function: metallocarboxypeptidase activity (GO:0004181);; Cellular Component: cellular_component (GO:0005575);; Cellular Component: extracellular region (GO:0005576);; Cellular Component: extracellular space (GO:0005615)…	molecular function: catalytic activity (GO:0003824);; biological process: metabolic process (GO:0008152);; cellular component: extracellular region (GO:0005576);; cellular component: extracellular region part (GO:0044421);; molecular function: binding (GO:0005488)	K08637|2.6e-250|pxy:105385740|K08637 carboxypeptidase A4 [EC:3.4.17.-] | (RefSeq) zinc carboxypeptidase-like	--	[S]	Function unknown	Zinc carboxypeptidase	Carboxypeptidase B OS=Helicoverpa zea OX=7113 GN=CPB PE=1 SV=1	O	Posttranslational modification, protein turnover, chaperones	PREDICTED: zinc carboxypeptidase-like [Plutella xylostella]
gene-LOC105388760	0.607426	1.07621	1.30275	0.356332	0.330843	0.461328	0.0449028	-0.789725	down	--	--	Molecular Function: nucleic acid binding (GO:0003676);; Cellular Component: nucleus (GO:0005634);; Molecular Function: zinc ion binding (GO:0008270);;	molecular function: binding (GO:0005488);; cellular component: cell (GO:0005623);; cellular component: organelle (GO:0043226);; cellular component: cell part (GO:0044464)	--	--	--	--	Zinc finger, C2H2 type	--	S	Function unknown	PREDICTED: zinc finger protein 431-like isoform X1 [Plutella xylostella]
gene-LOC105385788	1167.95	627.849	1122.24	527.823	342.764	493.49	0.012048	-0.790335	down	--	--	Molecular Function: structural molecule activity (GO:0005198);; Cellular Component: cellular_component (GO:0005575);; Cellular Component: extracellular region (GO:0005576);;	molecular function: structural molecule activity (GO:0005198);; cellular component: extracellular region (GO:0005576)	K11140|1.6e-10|pxy:105390996|K11140 aminopeptidase N [EC:3.4.11.2] | (RefSeq) aminopeptidase N-like	Glutathione metabolism (ko00480)	--	--	Fibroin P25	--	O	Posttranslational modification, protein turnover, chaperones	PREDICTED: uncharacterized protein LOC105385788 [Plutella xylostella]
gene-LOC105387935	163.72	178.852	233.2	109.183	62.357	97.6595	0.00871204	-0.793951	down	--	--	--	--	--	--	--	--	--	--	--	--	PREDICTED: mucin-19-like [Plutella xylostella]
gene-LOC105380021	13.1001	11.0257	16.2047	4.73423	8.38099	6.09732	0.00897036	-0.79439	down	--	--	--	--	K12377|2.8e-197|pxy:105380021|K12377 torso-like protein | (RefSeq) torso-like protein	MAPK signaling pathway - fly (ko04013)	--	--	MAC/Perforin domain	Torso-like protein OS=Drosophila melanogaster OX=7227 GN=tsl PE=1 SV=2	--	--	PREDICTED: torso-like protein [Plutella xylostella]
Plutella_xylostella_newGene_653	8.3282	11.7509	19.4519	6.37739	6.71016	2.30479	0.0373171	-0.794543	down	--	--	--	--	--	--	--	--	--	--	--	--	--
gene-LOC105382827	14.5312	20.3493	22.436	5.8682	9.43229	12.7941	0.00726096	-0.795683	down	--	--	Cellular Component: cellular_component (GO:0005575);; Cellular Component: intracellular (GO:0005622);; Cellular Component: cell (GO:0005623);; Cellular Component: lipid droplet (GO:0005811);; Cellular Component: organelle (GO:0043226);; Cellular Component: non-membrane-bounded organelle (GO:0043228);; Cellular Component: intracellular organelle (GO:0043229);; Cellular Component: intracellular non…	cellular component: cell (GO:0005623);; cellular component: cell part (GO:0044464);; cellular component: organelle (GO:0043226)	--	--	--	--	Domain of unknown function (DUF4820)	--	S	Function unknown	PREDICTED: dentin sialophosphoprotein-like isoform X1 [Plutella xylostella]
gene-LOC119692258	19.3013	12.699	9.72943	6.11251	7.4657	5.59932	0.0155239	-0.799884	down	[G]	Carbohydrate transport and metabolism	Cellular Component: integral component of membrane (GO:0016021);; Molecular Function: transmembrane transporter activity (GO:0022857);; Biological Process: transmembrane transport (GO:0055085);;	cellular component: membrane (GO:0016020);; cellular component: membrane part (GO:0044425);; biological process: localization (GO:0051179);; molecular function: transporter activity (GO:0005215)	K14258|6.0e-33|haw:110378834|K14258 facilitated trehalose transporter | (RefSeq) facilitated trehalose transporter Tret1-2 homolog	--	[R]	General function prediction only	Sugar (and other) transporter	--	U	Intracellular trafficking, secretion, and vesicular transport	Facilitated trehalose transporter Tret1 [Eumeta japonica]
gene-LOC105398546	704.247	340.696	469.854	312.57	182.756	156.073	0.0219447	-0.799906	down	--	--	Molecular Function: triglyceride lipase activity (GO:0004806);; Cellular Component: extracellular region (GO:0005576);; Biological Process: lipid metabolic process (GO:0006629);;	molecular function: catalytic activity (GO:0003824);; cellular component: extracellular region (GO:0005576);; biological process: metabolic process (GO:0008152);; biological process: single-organism process (GO:0044699)	K14073|3.6e-141|haw:110378973|K14073 pancreatic triacylglycerol lipase [EC:3.1.1.3] | (RefSeq) pancreatic triacylglycerol lipase-like	Glycerolipid metabolism (ko00561)	--	--	Lipase	Phospholipase A1 OS=Polistes annularis OX=27505 PE=2 SV=1	S	Function unknown	PREDICTED: lipase member H-A-like [Plutella xylostella]
gene-LOC105385731	2.62071	3.49686	9.73935	1.65761	2.06334	3.11644	0.0301375	-0.800209	down	--	--	Cellular Component: integral component of membrane (GO:0016021);;	cellular component: membrane (GO:0016020);; cellular component: membrane part (GO:0044425)	K20230|9.6e-36|api:100160315|K20230 kekkon-1 | (RefSeq) leucine-rich repeat-containing protein 24-like	MAPK signaling pathway - fly (ko04013)	[R]	General function prediction only	Leucine rich repeat	Tyrosine-protein phosphatase Lar OS=Drosophila melanogaster OX=7227 GN=Lar PE=1 SV=2	T	Signal transduction mechanisms	PREDICTED: uncharacterized protein LOC105385731 [Plutella xylostella]
gene-LOC105382593	2.83041	2.60575	1.5263	1.07493	0.901395	1.10314	0.0233514	-0.801356	down	[E]	Amino acid transport and metabolism	Biological Process: cellular amino acid metabolic process (GO:0006520);; Molecular Function: carboxy-lyase activity (GO:0016831);; Molecular Function: pyridoxal phosphate binding (GO:0030170);;	biological process: metabolic process (GO:0008152);; biological process: cellular process (GO:0009987);; biological process: single-organism process (GO:0044699);; molecular function: catalytic activity (GO:0003824);; molecular function: binding (GO:0005488)	K01593|1.4e-284|pxy:105382593|K01593 aromatic-L-amino-acid/L-tryptophan decarboxylase [EC:4.1.1.28 4.1.1.105] | (RefSeq) aromatic-L-amino-acid decarboxylase	Tyrosine metabolism (ko00350);; Phenylalanine metabolism (ko00360);; Tryptophan metabolism (ko00380)	[E]	Amino acid transport and metabolism	Pyridoxal-dependent decarboxylase conserved domain	Aromatic-L-amino-acid decarboxylase OS=Manduca sexta OX=7130 GN=Ddc PE=2 SV=1	E	Amino acid transport and metabolism	PREDICTED: aromatic-L-amino-acid decarboxylase isoform X1 [Plutella xylostella]
gene-LOC105382331	493.827	354.274	245.977	209.917	151.495	112.242	0.0170945	-0.816888	down	[G]	Carbohydrate transport and metabolism	Molecular Function: glucuronosyltransferase activity (GO:0015020);; Cellular Component: integral component of membrane (GO:0016021);;	molecular function: catalytic activity (GO:0003824);; cellular component: membrane (GO:0016020);; cellular component: membrane part (GO:0044425)	K00699|2.7e-292|pxy:105382331|K00699 glucuronosyltransferase [EC:2.4.1.17] | (RefSeq) UDP-glucuronosyltransferase 2C1-like	Pentose and glucuronate interconversions (ko00040);; Ascorbate and aldarate metabolism (ko00053);; Retinol metabolism (ko00830);; Porphyrin and chlorophyll metabolism (ko00860);; Metabolism of xenobiotics by cytochrome P450 (ko00980);; Drug metabolism - cytochrome P450 (ko00982);; Drug metabolism - other enzymes (ko00983)	[GC]	Carbohydrate transport and metabolism;; Energy production and conversion	UDP-glucoronosyl and UDP-glucosyl transferase	UDP-glycosyltransferase UGT5 OS=Dactylopius coccus OX=765876 GN=UGT5 PE=1 SV=1	G	Carbohydrate transport and metabolism	UDP-glucuronosyltransferase [Plutella xylostella]
gene-LOC105393917	6.55589	7.70467	7.66619	3.06411	4.33971	2.26407	0.0134253	-0.822079	down	[E]	Amino acid transport and metabolism	Molecular Function: oxidoreductase activity (GO:0016491);;	molecular function: catalytic activity (GO:0003824)	K12259|5.4e-236|pxy:105393917|K12259 spermine oxidase [EC:1.5.3.16 1.5.3.-] | (RefSeq) spermine oxidase-like	Arginine and proline metabolism (ko00330);; beta-Alanine metabolism (ko00410)	[H]	Coenzyme transport and metabolism	Flavin containing amine oxidoreductase	--	H	Coenzyme transport and metabolism	PREDICTED: spermine oxidase-like [Plutella xylostella]
gene-LOC119693376	2.49419	1.66182	6.77827	0.09989	1.48488	1.98238	0.0449034	-0.823783	down	--	--	Molecular Function: DNA binding (GO:0003677);; Biological Process: DNA integration (GO:0015074);;	molecular function: binding (GO:0005488);; biological process: metabolic process (GO:0008152);; biological process: cellular process (GO:0009987)	K08796|1.0e-14|pxy:105386959|K08796 BR serine/threonine kinase [EC:2.7.11.1] | (RefSeq) serine/threonine-protein kinase BRSK2-like	--	--	--	Family of unknown function (DUF5641)	--	L	Replication, recombination and repair	PREDICTED: uncharacterized protein LOC105398711 isoform X2 [Plutella xylostella]
gene-LOC119694154	2.18942	1.42348	3.87108	1.26302	1.02057	0.620875	0.027837	-0.824143	down	--	--	--	--	K13356|7.1e-71|nvi:100117878|K13356 alcohol-forming fatty acyl-CoA reductase [EC:1.2.1.84] | (RefSeq) putative fatty acyl-CoA reductase CG5065 isoform X1	Peroxisome (ko04146)	--	--	Pao retrotransposon peptidase	--	S	Function unknown	uncharacterized protein LOC114352628 isoform X1 [Ostrinia furnacalis]
gene-LOC105394015	8.35667	6.23831	5.92981	2.97185	2.69229	3.78705	0.00978066	-0.825512	down	--	--	Molecular Function: DNA binding (GO:0003677);; Cellular Component: nucleus (GO:0005634);;	molecular function: binding (GO:0005488);; cellular component: cell (GO:0005623);; cellular component: organelle (GO:0043226);; cellular component: cell part (GO:0044464)	K09267|2.0e-107|pxy:105394015|K09267 transcription factor SOX1/3/14/21 (SOX group B) | (RefSeq) SOX domain-containing protein dichaete-like	--	[K]	Transcription	HMG (high mobility group) box	SOX domain-containing protein dichaete OS=Drosophila melanogaster OX=7227 GN=D PE=2 SV=1	K	Transcription	PREDICTED: SOX domain-containing protein dichaete-like [Plutella xylostella]
gene-LOC105392785	39.3869	36.7525	39.3515	17.6733	18.824	19.1238	0.00146673	-0.827047	down	[E]	Amino acid transport and metabolism	Molecular Function: serine-type carboxypeptidase activity (GO:0004185);;	biological process: metabolic process (GO:0008152);; molecular function: catalytic activity (GO:0003824)	K09645|1.7e-282|pxy:105392785|K09645 vitellogenic carboxypeptidase-like protein [EC:3.4.16.-] | (RefSeq) venom serine carboxypeptidase	--	[OE]	Posttranslational modification, protein turnover, chaperones;; Amino acid transport and metabolism	Serine carboxypeptidase	Venom serine carboxypeptidase OS=Apis mellifera OX=7460 PE=2 SV=1	O	Posttranslational modification, protein turnover, chaperones	PREDICTED: venom serine carboxypeptidase [Plutella xylostella]
gene-LOC105386751	3.89502	2.80491	5.33756	1.53618	1.72882	2.20114	0.00557653	-0.82756	down	[I]	Lipid transport and metabolism	Molecular Function: cholinesterase activity (GO:0004104);;	molecular function: catalytic activity (GO:0003824)	K01049|0.0e+00|pxy:105386751|K01049 acetylcholinesterase [EC:3.1.1.7] | (RefSeq) ace-1(R), ace-1(S), ace1; acetylcholinesterase-like	Glycerophospholipid metabolism (ko00564)	[T]	Signal transduction mechanisms	Carboxylesterase family	Acetylcholinesterase OS=Anopheles gambiae OX=7165 GN=Ace PE=1 SV=3	T	Signal transduction mechanisms	acetylcholinesterase-like precursor [Plutella xylostella]
gene-LOC105386314	16.3551	5.66888	1.77842	2.78373	1.14137	4.0992	0.0429641	-0.828333	down	--	--	Cellular Component: integral component of membrane (GO:0016021);;	cellular component: membrane (GO:0016020);; cellular component: membrane part (GO:0044425)	--	--	--	--	--	--	--	--	PREDICTED: uncharacterized protein LOC105386314 [Plutella xylostella]
gene-LOC105390283	259.625	182.387	181.58	96.7181	118.608	60.4791	0.0111262	-0.828569	down	[IQR]	Lipid transport and metabolism;; Secondary metabolites biosynthesis, transport and catabolism;; General function prediction only	--	--	K00069|3.1e-139|pxy:105390283|K00069 15-hydroxyprostaglandin dehydrogenase (NAD) [EC:1.1.1.141] | (RefSeq) 15-hydroxyprostaglandin dehydrogenase [NAD(+)]-like	--	[IR]	Lipid transport and metabolism;; General function prediction only	short chain dehydrogenase	Alcohol dehydrogenase 1 OS=Ceratitis cosyra OX=194917 GN=ADH1 PE=3 SV=1	Q	Secondary metabolites biosynthesis, transport and catabolism	PREDICTED: 15-hydroxyprostaglandin dehydrogenase [NAD(+)]-like [Plutella xylostella]
gene-LOC119693217	19.3866	14.1276	17.9956	7.39507	8.04044	9.1405	0.00294436	-0.828739	down	--	--	Cellular Component: integral component of membrane (GO:0016021);; Molecular Function: transmembrane transporter activity (GO:0022857);;	cellular component: membrane (GO:0016020);; cellular component: membrane part (GO:0044425);; biological process: localization (GO:0051179);; molecular function: transporter activity (GO:0005215)	K14258|2.9e-46|pxy:105384202|K14258 facilitated trehalose transporter | (RefSeq) facilitated trehalose transporter Tret1-like	--	--	--	Sugar (and other) transporter	--	U	Intracellular trafficking, secretion, and vesicular transport	facilitated trehalose transporter Tret1-like [Galleria mellonella]
gene-LOC119693152	13.0907	13.7715	9.38413	6.60952	4.78226	4.07093	0.0160104	-0.830105	down	[O]	Posttranslational modification, protein turnover, chaperones	Molecular Function: serine-type endopeptidase activity (GO:0004252);;	biological process: metabolic process (GO:0008152);; molecular function: catalytic activity (GO:0003824)	K09640|7.3e-75|pxy:105385422|K09640 transmembrane protease serine 9 [EC:3.4.21.-] | (RefSeq) uncharacterized LOC105385422	--	[E]	Amino acid transport and metabolism	Trypsin	Trypsin-1 OS=Anopheles gambiae OX=7165 GN=TRYP1 PE=2 SV=3	O	Posttranslational modification, protein turnover, chaperones	PREDICTED: serine protease snake-like [Plutella xylostella]
gene-LOC105392778	2.30218	1.04692	1.65171	0.575974	0.689094	0.958848	0.0168985	-0.830396	down	--	--	--	--	K04860|0.0e+00|tnl:113503367|K04860 voltage-dependent calcium channel alpha-2/delta-3 | (RefSeq) voltage-dependent calcium channel subunit alpha-2/delta-4-like isoform X1	--	[PT]	Inorganic ion transport and metabolism;; Signal transduction mechanisms	VWA N-terminal	Voltage-dependent calcium channel unc-36 OS=Caenorhabditis elegans OX=6239 GN=unc-36 PE=1 SV=2	--	--	PREDICTED: voltage-dependent calcium channel subunit alpha-2/delta-4-like [Plutella xylostella]
gene-LOC119693213	23.0456	16.0981	12.5701	8.45157	8.00536	6.85872	0.00941941	-0.830579	down	--	--	Cellular Component: extracellular region (GO:0005576);; Biological Process: chitin metabolic process (GO:0006030);; Molecular Function: chitin binding (GO:0008061);;	cellular component: extracellular region (GO:0005576);; biological process: metabolic process (GO:0008152);; molecular function: binding (GO:0005488)	K23489|1.8e-22|acep:105623362|K23489 HGF/MSP/plasminogen-like protein | (RefSeq) LOW QUALITY PROTEIN: uncharacterized protein LOC105623362	--	--	--	Chitin binding Peritrophin-A domain	--	S	Function unknown	PREDICTED: uncharacterized protein LOC105392551 [Plutella xylostella]
gene-LOC105380611	61.4458	42.0385	101.974	18.4736	41.683	32.0075	0.0121824	-0.831857	down	--	--	--	--	--	--	--	--	EB module	--	T	Signal transduction mechanisms	PREDICTED: tenascin-X-like [Plutella xylostella]
gene-LOC105398645	73.2635	107.917	164.705	35.1752	64.3728	60.4931	0.00754791	-0.833267	down	[F]	Nucleotide transport and metabolism	Molecular Function: amidophosphoribosyltransferase activity (GO:0004044);; Biological Process: purine nucleobase biosynthetic process (GO:0009113);; Biological Process: nucleoside metabolic process (GO:0009116);; Cellular Component: integral component of membrane (GO:0016021);;	molecular function: catalytic activity (GO:0003824);; biological process: metabolic process (GO:0008152);; biological process: cellular process (GO:0009987);; biological process: single-organism process (GO:0044699);; cellular component: membrane (GO:0016020);; cellular component: membrane part (GO:0044425)	K00764|0.0e+00|pxy:105393714|K00764 amidophosphoribosyltransferase [EC:2.4.2.14] | (RefSeq) amidophosphoribosyltransferase-like	Purine metabolism (ko00230);; Alanine, aspartate and glutamate metabolism (ko00250)	[F]	Nucleotide transport and metabolism	Glutamine amidotransferase domain	Amidophosphoribosyltransferase OS=Drosophila melanogaster OX=7227 GN=Prat PE=1 SV=2	F	Nucleotide transport and metabolism	PREDICTED: amidophosphoribosyltransferase-like isoform X1 [Plutella xylostella]
gene-LOC105389454	4.13726	3.23574	3.89998	1.0892	2.02799	2.21774	0.00589458	-0.833624	down	--	--	Molecular Function: nucleic acid binding (GO:0003676);; Biological Process: DNA integration (GO:0015074);;	molecular function: binding (GO:0005488);; biological process: metabolic process (GO:0008152);; biological process: cellular process (GO:0009987)	K13356|5.8e-147|nvi:100117878|K13356 alcohol-forming fatty acyl-CoA reductase [EC:1.2.1.84] | (RefSeq) putative fatty acyl-CoA reductase CG5065 isoform X1	Peroxisome (ko04146)	[R]	General function prediction only	Pao retrotransposon peptidase	--	S	Function unknown	uncharacterized protein LOC110381307 isoform X1 [Helicoverpa armigera]
gene-LOC105391834	1.4698	2.08755	2.93181	0.193199	1.25165	1.0679	0.0338865	-0.834098	down	[E]	Amino acid transport and metabolism	Cellular Component: integral component of membrane (GO:0016021);; Molecular Function: transmembrane transporter activity (GO:0022857);;	cellular component: membrane (GO:0016020);; cellular component: membrane part (GO:0044425);; biological process: localization (GO:0051179);; molecular function: transporter activity (GO:0005215)	K14388|0.0e+00|pxy:105391834|K14388 solute carrier family 5 (sodium-coupled monocarboxylate transporter), member 8/12 | (RefSeq) sodium-coupled monocarboxylate transporter 2	--	[P]	Inorganic ion transport and metabolism	Sodium:solute symporter family	Putative sodium-dependent multivitamin transporter OS=Drosophila melanogaster OX=7227 GN=CG32669 PE=2 SV=1	P	Inorganic ion transport and metabolism	PREDICTED: sodium-coupled monocarboxylate transporter 2 [Plutella xylostella]
gene-LOC119694824	105.441	97.0408	57.4949	40.8316	43.7851	31.9244	0.00923371	-0.835257	down	[O]	Posttranslational modification, protein turnover, chaperones	Molecular Function: peptidyl-prolyl cis-trans isomerase activity (GO:0003755);; Molecular Function: calcium ion binding (GO:0005509);;	molecular function: catalytic activity (GO:0003824);; molecular function: binding (GO:0005488)	K09577|1.9e-81|pxy:105382696|K09577 FK506-binding protein 14 [EC:5.2.1.8] | (RefSeq) Fkbp13; FK506-binding protein 2	--	[O]	Posttranslational modification, protein turnover, chaperones	FKBP-type peptidyl-prolyl cis-trans isomerase	FK506-binding protein 2 OS=Dictyostelium discoideum OX=44689 GN=fkbp2 PE=3 SV=1	O	Posttranslational modification, protein turnover, chaperones	FK506-binding protein 2 precursor [Plutella xylostella]
gene-LOC105392280	2425.45	2202.91	1400.4	722.661	1337.83	602.608	0.0129857	-0.83747	down	[O]	Posttranslational modification, protein turnover, chaperones	Cellular Component: extracellular space (GO:0005615);;	cellular component: extracellular region (GO:0005576);; cellular component: extracellular region part (GO:0044421)	K13963|9.4e-48|mde:101894531|K13963 serpin B | (RefSeq) antichymotrypsin-2 isoform X2	--	[V]	Defense mechanisms	Serpin (serine protease inhibitor)	Antichymotrypsin-1 OS=Bombyx mori OX=7091 PE=1 SV=1	V	Defense mechanisms	antichymotrypsin-1-like precursor [Plutella xylostella]
gene-LOC119693830	10.9863	5.36885	7.91187	2.48797	4.05918	4.72931	0.00811796	-0.840031	down	--	--	Molecular Function: nucleic acid binding (GO:0003676);; Biological Process: DNA integration (GO:0015074);;	molecular function: binding (GO:0005488);; biological process: metabolic process (GO:0008152);; biological process: cellular process (GO:0009987)	K10848|8.5e-99|pxy:105391721|K10848 DNA excision repair protein ERCC-4 [EC:3.1.-.-] | (RefSeq) uncharacterized LOC105391721	Nucleotide excision repair (ko03420);; Fanconi anemia pathway (ko03460)	[R]	General function prediction only	Pao retrotransposon peptidase	--	L	Replication, recombination and repair	uncharacterized protein LOC101740833 [Bombyx mori]
gene-LOC105388114	6450.65	7271.21	17479.5	2546.05	4538.85	6769.25	0.0142446	-0.841254	down	--	--	Cellular Component: cellular_component (GO:0005575);; Cellular Component: extracellular region (GO:0005576);; Cellular Component: extracellular space (GO:0005615);; Cellular Component: extracellular region part (GO:0044421);;	cellular component: extracellular region (GO:0005576);; cellular component: extracellular region part (GO:0044421)	K00505|3.5e-45|aag:5566259|K00505 tyrosinase [EC:1.14.18.1] | (RefSeq) phenoloxidase 2	Tyrosine metabolism (ko00350)	--	--	Hemocyanin, copper containing domain	Arylphorin subunit beta OS=Manduca sexta OX=7130 PE=2 SV=2	S	Function unknown	arylphorin subunit beta-like precursor [Plutella xylostella]
gene-LOC105388491	136.662	80.8762	125.652	21.322	82.0267	44.6152	0.0165982	-0.847647	down	[P]	Inorganic ion transport and metabolism	Molecular Function: carbonate dehydratase activity (GO:0004089);; Molecular Function: zinc ion binding (GO:0008270);;	molecular function: catalytic activity (GO:0003824);; molecular function: binding (GO:0005488)	K01672|7.9e-178|pxy:105388491|K01672 carbonic anhydrase [EC:4.2.1.1] | (RefSeq) carbonic anhydrase 2-like	Nitrogen metabolism (ko00910)	[R]	General function prediction only	Eukaryotic-type carbonic anhydrase	Putative carbonic anhydrase 5 OS=Caenorhabditis elegans OX=6239 GN=cah-5 PE=3 SV=3	P	Inorganic ion transport and metabolism	PREDICTED: carbonic anhydrase 2-like [Plutella xylostella]
gene-LOC105393887	2.20557	2.34548	0.51645	0.637131	0.124065	0	0.0317724	-0.854466	down	[O]	Posttranslational modification, protein turnover, chaperones	Molecular Function: serine-type endopeptidase activity (GO:0004252);; Biological Process: proteolysis (GO:0006508);;	biological process: metabolic process (GO:0008152);; molecular function: catalytic activity (GO:0003824)	K09640|9.4e-137|pxy:105386106|K09640 transmembrane protease serine 9 [EC:3.4.21.-] | (RefSeq) venom prothrombin activator oscutarin-C catalytic subunit-like	--	[E]	Amino acid transport and metabolism	Trypsin	Trypsin, alkaline C OS=Manduca sexta OX=7130 PE=2 SV=1	E	Amino acid transport and metabolism	PREDICTED: venom prothrombin activator oscutarin-C catalytic subunit-like [Plutella xylostella]
[truncated: 109 more rows]
