# Supplementary material for: Transcriptome Analysis to Identify Responsive Genes under Sublethal Concentration of Bifenazate in the Diamondback Moth, Plutella xylostella (Linnaeus, 1758) (Lepidoptera: Plutellidae)
Source: Int J Mol Sci. 2022 Oct 29;23(21):13173. doi: 10.3390/ijms232113173 (PMC9656211; doi:10.3390/ijms232113173)
Supplement: Supplementary file 1 [file ijms-23-13173-s001.zip › Table S3.xls]

## Sheet: Sheet1
Table S3 Expression profiles of differentially expressed P450, GST and UGT genes in Plutella xylostella that exposed to bifenazate
#ID	CK1_FPKM	CK2_FPKM	CK3_FPKM	Bif1_FPKM	Bif2_FPKM	Bif3_FPKM	Pvalue	log2FC	regulated	KEGG_annotation	KEGG_pathway_annotation	NR_annotation
CYP genes
LOC105380465	0.442059	1.07877	0.972785	1.48121	1.26633	4.05529	0.00827993	1.01428	up	K14999|4.6e-289|pxy:105380465|K14999 cytochrome P450 family 6 [EC:1.14.-.-] | (RefSeq) cytochrome P450 6B6-like	--	P450 CYP6 family protein 11 [Plutella xylostella]
LOC105395717	0.225949	0.188853	0.165875	0.264888	0.569831	0.590159	0.0257726	0.871136	up	K14999|0.0e+00|pxy:105395717|K14999 cytochrome P450 family 6 [EC:1.14.-.-] | (RefSeq) probable cytochrome P450 6a13	--	PREDICTED: probable cytochrome P450 6a13 [Plutella xylostella]
LOC105396623	40.399	69.7244	40.7099	51.4345	170.89	69.9497	0.0289251	0.787179	up	K07418|1.3e-62|haw:110378220|K07418 cytochrome P450 family 2 subfamily J [EC:1.14.14.1 1.14.14.73 1.14.14.74 1.14.14.75] | (RefSeq) probable cytochrome P450 305a1 isoform X1	Arachidonic acid metabolism (ko00590);; Linoleic acid metabolism (ko00591)	PREDICTED: probable cytochrome P450 305a1 [Plutella xylostella]
LOC105386477	5.40972	17.8619	10.6772	16.5752	22.0862	19.1367	0.0480664	0.685103	up	K14999|3.2e-298|pxy:105386477|K14999 cytochrome P450 family 6 [EC:1.14.-.-] | (RefSeq) cytochrome P450 6k1-like	--	cytochrome P450 [Plutella xylostella]
GST genes
LOC105384553	120.159	132.522	161.332	332.161	186.616	171.836	0.0251766	0.737821	up	K00799|7.6e-120|pxy:105384553|K00799 glutathione S-transferase [EC:2.5.1.18] | (RefSeq) PxGSTd; glutathione S-transferase 1-1-like	Glutathione metabolism (ko00480);; Metabolism of xenobiotics by cytochrome P450 (ko00980);; Drug metabolism - cytochrome P450 (ko00982);; Drug metabolism - other enzymes (ko00983)	glutathione S-transferase [Plutella xylostella]
LOC105386021	68.6317	49.4174	97.5371	122.488	94.7251	119.152	0.0216025	0.677206	up	K00799|2.3e-123|pxy:105386021|K00799 glutathione S-transferase [EC:2.5.1.18] | (RefSeq) glutathione S-transferase 1-like	Glutathione metabolism (ko00480);; Metabolism of xenobiotics by cytochrome P450 (ko00980);; Drug metabolism - cytochrome P450 (ko00982);; Drug metabolism - other enzymes (ko00983)	glutathione S-transferase 1-like [Plutella xylostella]
LOC105389269	1.29536	4.03148	1.7124	3.08966	5.27618	5.34339	0.0496858	0.737667	up	K00799|8.6e-120|pxy:105389269|K00799 glutathione S-transferase [EC:2.5.1.18] | (RefSeq) uncharacterized LOC105389269	Glutathione metabolism (ko00480);; Metabolism of xenobiotics by cytochrome P450 (ko00980);; Drug metabolism - cytochrome P450 (ko00982);; Drug metabolism - other enzymes (ko00983)	PREDICTED: uncharacterized protein LOC105389269 [Plutella xylostella]
LOC105389537	12.9149	24.6305	25.4551	55.4464	48.8858	15.7373	0.0317231	0.80491	up	K00799|6.3e-126|pxy:105389537|K00799 glutathione S-transferase [EC:2.5.1.18] | (RefSeq) glutathione S-transferase 1-like	Glutathione metabolism (ko00480);; Metabolism of xenobiotics by cytochrome P450 (ko00980);; Drug metabolism - cytochrome P450 (ko00982);; Drug metabolism - other enzymes (ko00983)	PREDICTED: glutathione S-transferase 1-like [Plutella xylostella]
LOC105397169	2.74732	3.82256	1.86575	5.65178	7.4164	11.9131	0.000247613	1.2556	up	K00799|1.3e-129|pxy:105397169|K00799 glutathione S-transferase [EC:2.5.1.18] | (RefSeq) glutathione S-transferase 1-1	Glutathione metabolism (ko00480);; Metabolism of xenobiotics by cytochrome P450 (ko00980);; Drug metabolism - cytochrome P450 (ko00982);; Drug metabolism - other enzymes (ko00983)	glutathione S-transferase 1-1 [Plutella xylostella]
UGT genes
LOC105382131	10.2841	23.3711	21.5818	40.4468	42.0807	40.3121	0.0204474	0.81647	up	K00699|8.5e-174|pxy:105393144|K00699 glucuronosyltransferase [EC:2.4.1.17] | (RefSeq) UDP-glucuronosyltransferase 2B7-like	Pentose and glucuronate interconversions (ko00040);; Ascorbate and aldarate metabolism (ko00053);; Retinol metabolism (ko00830);; Porphyrin and chlorophyll metabolism (ko00860);; Metabolism of xenobiotics by cytochrome P450 (ko00980);; Drug metabolism - cytochrome P450 (ko00982);; Drug metabolism - other enzymes (ko00983)	UDP-glucuronosyltransferase [Plutella xylostella]

## Sheet: Sheet2
Table S6 Expression profile of differentially expressed CYP, GST and UGT genes in Plutella xylostella that exposed to bifenazate
