# Supplementary material for: Transcriptome Analysis to Identify Responsive Genes under Sublethal Concentration of Bifenazate in the Diamondback Moth, Plutella xylostella (Linnaeus, 1758) (Lepidoptera: Plutellidae)
Source: Int J Mol Sci. 2022 Oct 29;23(21):13173. doi: 10.3390/ijms232113173 (PMC9656211; doi:10.3390/ijms232113173)
Supplement: Supplementary file 1 [file ijms-23-13173-s001.zip › Table S4.xls]

## Sheet: Sheet1
Table S4 Expression profiles of differentially expressed cuticular protein genes in Plutella xylostella that exposed to bifenazate
#ID	Gene name	CK1_FPKM	CK2_FPKM	CK3_FPKM	Bif1_FPKM	Bif2_FPKM	Bif3_FPKM	Pvalue	log2FC	regulated	KEGG_annotation	KEGG_pathway_annotation	NR_annotation
LOC105381389	PxRR1-9	24.1714	96.3219	145.159	210.367	1313.81	757.969	6.61e-07	1.97668	up	K10385|1.2e-12|nvl:108569102|K10385 loricrin | (RefSeq) pupal cuticle protein 20-like isoform X1	--	PREDICTED: larval cuticle protein LCP-30-like [Plutella xylostella]
LOC105386337	PxRR1-28	0.316182	1.06234	0.496922	4.28617	1.06422	34.756	4.76e-06	1.88312	up	K10385|4.6e-11|nvl:108569102|K10385 loricrin | (RefSeq) pupal cuticle protein 20-like isoform X1	--	PREDICTED: uncharacterized protein LOC105383577 [Plutella xylostella]
LOC119690471	PxRR1-48	23.9733	115.45	93.3124	177.131	426.224	277.721	0.000125	1.43654	up	--	--	endocuticle structural glycoprotein SgAbd-5-like [Hyposmocoma kahamanoa]
LOC105393283	PxRR1-36	3.10663	2.73035	5.48723	8.19536	12.1244	12.5711	0.0001	1.30071	up	K10385|5.7e-18|nvl:108569102|K10385 loricrin | (RefSeq) pupal cuticle protein 20-like isoform X1	--	PREDICTED: endocuticle structural glycoprotein ABD-4 [Plutella xylostella]
LOC105382894	PxCPFL	0.528926	0.348113	0.95377	0.273016	1.73818	10.6499	0.003756	1.18906	up	--	--	PREDICTED: pupal cuticle protein-like [Plutella xylostella]
LOC105397975	PxRR2-61	1.36527	2.31696	2.05771	10.9794	3.91647	2.34799	0.004369	1.1339	up	K13238|8.3e-09|cqu:CpipJ_CPIJ013793|K13238 Delta3-Delta2-enoyl-CoA isomerase [EC:5.3.3.8] | (RefSeq) cuticle protein 8	Fatty acid degradation (ko00071)	PREDICTED: uncharacterized protein LOC105397975 [Plutella xylostella]
LOC105397154	PxRR2-55	0.848239	2.34245	1.11032	3.33521	7.83512	2.65364	0.004297	1.12832	up	K19720|1.4e-15|nvi:100121101|K19720 collagen type III alpha | (RefSeq) pro-resilin isoform X1	--	PREDICTED: pro-resilin-like isoform X1 [Plutella xylostella]
LOC119690816	PxRR2-63	1.37266	1.80807	3.06831	3.55534	5.53069	7.67649	0.002745	1.07704	up	K13238|4.7e-10|cqu:CpipJ_CPIJ013793|K13238 Delta3-Delta2-enoyl-CoA isomerase [EC:5.3.3.8] | (RefSeq) cuticle protein 8	Fatty acid degradation (ko00071)	larval cuticle protein A2B-like [Trichoplusia ni]
LOC105381372	PxRR1-8	6.00201	18.1071	32.5827	33.1725	45.9569	69.7826	0.003675	1.07561	up	K06236|9.1e-15|haw:110376234|K06236 collagen type I alpha | (RefSeq) collagen alpha-1(I) chain-like	ECM-receptor interaction (ko04512)	PREDICTED: larval cuticle protein LCP-30-like [Plutella xylostella]
LOC119694938	PxRR1-49	0	0.734296	1.11798	0.508048	3.58668	10.4062	0.007968	1.06692	up	K10385|3.4e-27|nvl:108569102|K10385 loricrin | (RefSeq) pupal cuticle protein 20-like isoform X1	--	endocuticle structural glycoprotein SgAbd-2-like [Spodoptera frugiperda]
LOC105393599	PxRR2-64	0.407931	0.793861	1.05653	1.85156	0.879818	3.70612	0.013811	0.981288	up	K13238|1.6e-16|cqu:CpipJ_CPIJ013793|K13238 Delta3-Delta2-enoyl-CoA isomerase [EC:5.3.3.8] | (RefSeq) cuticle protein 8	Fatty acid degradation (ko00071)	cuticle protein 19.8-like [Danaus plexippus plexippus]
LOC105393285	PxRR1-38	17.1127	29.3306	15.2968	47.104	55.4144	28.5661	0.005293	0.958757	up	K10385|1.3e-13|dpl:KGM_205914|K10385 loricrin | (RefSeq) cuticular protein RR-1 motif 8 precursor	--	PREDICTED: flocculation protein FLO11-like [Plutella xylostella]
LOC105385620	PxRR3-2	1.11179	7.30504	6.88881	16.1611	10.9286	11.5431	0.017844	0.940555	up	K19720|1.5e-06|mdl:103571939|K19720 collagen type III alpha | (RefSeq) pro-resilin	--	PREDICTED: cuticle protein 10.9-like [Plutella xylostella]
LOC105389379	PxRR2-25	0.183804	0.394992	1.26934	0.265498	10.501	27.6285	0.021325	0.82477	up	K13238|4.4e-19|cqu:CpipJ_CPIJ013793|K13238 Delta3-Delta2-enoyl-CoA isomerase [EC:5.3.3.8] | (RefSeq) cuticle protein 8	Fatty acid degradation (ko00071)	PREDICTED: cuticle protein-like [Papilio xuthus]
LOC105387939	Px18aa-1	0.690047	0.587389	3.13926	0.605204	6.95132	48.8033	0.040905	0.726852	up	--	--	PREDICTED: pupal cuticle protein-like [Plutella xylostella]
LOC105394828	PxRR1-41	908.032	1572.68	2789.99	3084.12	3883.17	2019.77	0.039592	0.721421	up	K10385|6.9e-22|nvl:108569102|K10385 loricrin | (RefSeq) pupal cuticle protein 20-like isoform X1	--	PREDICTED: cuticle protein CP14.6-like isoform X1 [Plutella xylostella]
LOC105393287	PxRR1-39	17.2744	11.2207	28.3618	36.8654	35.7895	23.2172	0.035569	0.720291	up	K10385|1.5e-22|nvl:108569102|K10385 loricrin | (RefSeq) pupal cuticle protein 20-like isoform X1	--	PREDICTED: larval cuticle protein LCP-22-like [Plutella xylostella]
