# Supplementary material for: Transcriptome Analysis to Identify Responsive Genes under Sublethal Concentration of Bifenazate in the Diamondback Moth, Plutella xylostella (Linnaeus, 1758) (Lepidoptera: Plutellidae)
Source: Int J Mol Sci. 2022 Oct 29;23(21):13173. doi: 10.3390/ijms232113173 (PMC9656211; doi:10.3390/ijms232113173)
Supplement: Supplementary file 1 [file ijms-23-13173-s001.zip › Table S5.xls]

## Sheet: Sheet1
Table S5 Expression profiles of differentially expressed oxidative phosphorylation genes in Plutella xylostella that exposed to bifenazate
#ID	Gene name	CK1_FPKM	CK2_FPKM	CK3_FPKM	Bif1_FPKM	Bif2_FPKM	Bif3_FPKM	Pvalue	log2FC	regulated	KEGG_annotation	KEGG_pathway_annotation	NR_annotation
LOC105387955	Ndufs5	1.19449	4.04868	3.43061	7.29798	10.0023	5.03753	0.0121918	0.983107	up	K03938|3.9e-54|pxy:105387955|K03938 NADH dehydrogenase (ubiquinone) Fe-S protein 5 | (RefSeq) NADH dehydrogenase [ubiquinone] iron-sulfur protein 5-like	Oxidative phosphorylation (ko00190)	PREDICTED: NADH dehydrogenase [ubiquinone] iron-sulfur protein 5-like [Plutella xylostella]
LOC105381113	Ndufa7	68.5344	54.4429	73.5954	124.751	79.1654	91.6841	0.0454579	0.617529	up	K03951|3.5e-58|pxy:105381113|K03951 NADH dehydrogenase (ubiquinone) 1 alpha subcomplex subunit 7 | (RefSeq) NADH dehydrogenase [ubiquinone] 1 alpha subcomplex subunit 7-like	Oxidative phosphorylation (ko00190)	PREDICTED: NADH dehydrogenase [ubiquinone] 1 alpha subcomplex subunit 7-like [Plutella xylostella]
LOC105385433	SDHA	0.303511	0.572395	0.918992	1.44537	2.59581	1.03661	0.0120228	1.00473	up	K00234|2.2e-208|bmor:101739338|K00234 succinate dehydrogenase (ubiquinone) flavoprotein subunit [EC:1.3.5.1] | (RefSeq) succinate dehydrogenase [ubiquinone] flavoprotein subunit, mitochondrial-like	Citrate cycle (TCA cycle) (ko00020);; Oxidative phosphorylation (ko00190);; Carbon metabolism (ko01200)	PREDICTED: succinate dehydrogenase [ubiquinone] flavoprotein subunit, mitochondrial-like [Amyelois transitella]
OC105383805	COX6A	2.88559	4.95826	11.6188	15.125	19.1924	11.3679	0.0102118	0.973765	up	K02266|1.1e-77|pxy:105383805|K02266 cytochrome c oxidase subunit 6a | (RefSeq) uncharacterized LOC105383805	Oxidative phosphorylation (ko00190)	PREDICTED: uncharacterized protein LOC105383805 [Plutella xylostella]
LOC105397331	COX6B	5.49041	7.32192	8.59482	13.3508	20.1911	7.82396	0.0301506	0.800772	up	K02267|3.9e-43|pxy:105397331|K02267 cytochrome c oxidase subunit 6b | (RefSeq) cytochrome c oxidase subunit 6b-2-like	Oxidative phosphorylation (ko00190)	PREDICTED: cytochrome c oxidase subunit 6b-2-like [Plutella xylostella]
LOC105393541	F-ATPase-β	0.306944	0.418666	0.402187	0.565511	2.15916	0.871385	0.00804901	1.06435	up	K02133|0.0e+00|pxy:105393541|K02133 F-type H+-transporting ATPase subunit beta [EC:7.1.2.2] | (RefSeq) ATP synthase subunit beta, mitochondrial-like	Oxidative phosphorylation (ko00190)	PREDICTED: ATP synthase subunit beta, mitochondrial-like [Plutella xylostella]
LOC119694839	F-ATPase-b	1.09672	1.88433	3.915	4.59488	8.14305	2.57165	0.0363864	0.832692	up	K02127|3.1e-50|prap:111003377|K02127 F-type H+-transporting ATPase subunit b | (RefSeq) ATP synthase subunit b, mitochondrial-like	Oxidative phosphorylation (ko00190)	ATP synthase subunit b, mitochondrial-like [Galleria mellonella]
LOC105382789	V-ATPase-D	0.655613	0.930805	1.20615	1.93177	3.10152	1.43694	0.0185699	0.911777	up	K02149|2.9e-117|pxy:105382789|K02149 V-type H+-transporting ATPase subunit D | (RefSeq) V-type proton ATPase subunit D-like	Oxidative phosphorylation (ko00190);; Phagosome (ko04145);; mTOR signaling pathway (ko04150)	PREDICTED: V-type proton ATPase subunit D-like isoform X2 [Plutella xylostella]
