# Supplementary material for: Transcriptome Analysis to Identify Responsive Genes under Sublethal Concentration of Bifenazate in the Diamondback Moth, Plutella xylostella (Linnaeus, 1758) (Lepidoptera: Plutellidae)
Source: Int J Mol Sci. 2022 Oct 29;23(21):13173. doi: 10.3390/ijms232113173 (PMC9656211; doi:10.3390/ijms232113173)
Supplement: Supplementary file 1 [file ijms-23-13173-s001.zip › Table S6.xlsx]

## Sheet: Table S6a
Table S6. Primers used in qPCR for genes involved in ovary development of Bactrocera dorsalis.
Unigene ID	Genes	Nucleotide Sequence (Forward/Reverse)
unigene2192	Decapentaplegic (Dpp)	CCTCGACGCTAGTCCAAATC
		CGAACGTGACAGCATACTCG
unigene11075	Glass bottom boat (Gbb)	CAGATTTGGACAAGCAAGCA
		CAACTCGGCCATCATTAGGT
unigene14305	Armadillo (Arm)	TCTGGGCGATTCTGGTATTC
		CGCTGTGAACGTGTCTGACT
unigene 10592	Shotgun (Shg)	ACAACCGTTAGACCGTGACC
		ACAACTTGCCCAGGATTACG
unigene585	Notch	GCGGTTCACCAGATTCATTT
		GGGTAGCTATCGAGCGTTTG
unigene 11784	Delta	AACGAACAGAATGCGGTAGC
		TGAGGCAATCATCTGTGCTC
CL48 Contig1	Argonaute3 (Ago 3)	ACGGTCTATGCTCGTCGTTT
		GCAGCCTCCAGTTGTGGTAT
unigene11264	Aubergine (Aub)	GTCAGCCGAGTTCAGGAGTC
		TATACGCTTTCCACGCACTG
unigene12391	PIWI	GGTAGTGGAGGTGCACCAGT
		TTGCACGATGTTCTGAAAGC
CL2712.Contig2	Tudor (Tud)	ATTGAGCGTGAGCAGGAGAT
		TTGTACATGCTCAGGCAAGC
CL839.Contig2	insulin receptor (InR)	GCACACAGATTCCGAAGGTT
		CTTTCGCCTTCGTGCTCTAC
CL2842.Contig1	PDK	TTGCGAGCAAATGCACTATC
		CGCTGCGATTCTGTGAATTA
CL1629.Contig2	Akt	GAGGCGCGTAGTTTACTTGC
		GCGTCAATTCCACACTTTCA
unigene 7049	PI3K21B	AGAGGCCGAAGAGTTGTTGA
		GCTGCAAAACCAAATCCACT
unigene9248	Signal-transducer and activator of transcription protein 92E (STAT)	AGCAAATTCCGAGGGCTATT
		TCCCTTCTGAAGCCGTTCTA
unigene10791	Janus kinase (JAK)	TGAAAGTGTGGCAACGAAAG
		TCATCTCCAAAATGCAGCAG
CL2780.Contig2	Ecdysone-induced protein 63E (EIP63E)	GAGGGCTCATATGCCACAGT
		CACAATGTCATGCAACGTCA
unigene1562	EIP L2	ATGAAGGAGCTGGTGCAAGT
		TTAATTTGCCTTCGCCATTC
unigene298	EIP L3	ATTGGCACCACTGAAGATCC
		ACACATGGCAACGACAAAAA
unigene6450	EIP 40	ATCCACAGCACCAGCTCTCT
		CTGCTGGTACTGAAGCGTGA
unigene14098	DGAT	TGCACAGATGGTGTGTGAGA
		TTTTGAAATCGCCGATAAGG
CL533. Contig1	MTTP	CTGCTACTGGGTGCAGACAA
		CGTACCACTCCACACGTGAC
unigene 15589	Lipophorin Receptor (LipR)	CAAAGATTGCTCCGATGGTT
		CGGCAAGTGAACTCGGTATT
unigene6379	Nanos	GCGGTTCGAAGTTGGATAAA
		CTGCCTTAACTGCGTCTTCC
Unigene9457	Vasa	AGAATGAAGGCGAGCAGAAA
		CGGCACAGTATAACCCGACT
CL2696. Contig1	Trehalase 2 (Tre 2)	AGAATCTCGGCATCTGTGCT
		GTCCCCATCGTTCTGACAGT

## Sheet: Table S6b
Table S6 Primers used for quantitative real-time PCR (qPCR)
Target genes	Direction	Sequence 5’ to 3’
LOC105380465	Forward	GTGACGGATTTCGCTTGTTT
	Reverse	CCTCTGACGCAGAAGTTTCC
LOC105386477	Forward	TGCTCAGACAAAACCTCACG
	Reverse	TATCACCGACCTGATGTCCA
LOC105395717	Forward	CGACCGAGTTTTCTTGCTTC
	Reverse	CCTTCATCTTGGCTGAGGAG
LOC105396623	Forward	TACTGCGCAACCAGAAACTG
	Reverse	CAGCAAGCGGCACTATTGTA
LOC105389269	Forward	CGGCTACGATTTCCTTGAGA
	Reverse	TCCAACCATGCTGTGATGTT
LOC105397169	Forward	TCTCTACCCGACGGAAGCTA
	Reverse	ATATTGGCGCCAGCGTATAG
LOC105386021	Forward	TCAATCCCATGGGTACGATT
	Reverse	GGTAGAGGGTGCTTCGTTGA
LOC105384553	Forward	CACCACGGAGAACAGATGAA
	Reverse	GCCGTATTTGTTGACGAGGT
LOC105389537	Forward	ATCTGATGGCTGGAGAGCAT
	Reverse	CTTGCCGTACTTGTTGACGA
LOC105382131	Forward	CCACCAGCGAGACTACATCA
	Reverse	ACTTGGCTGCTCCCCTTTAT
rpL32	Forward	CAATCAGGCCAATTTACCGC
	Reverse	CTGCGTTTACGCCAGTTACG
